# Supplementary material for: Design, Synthesis, and Biological Activity of Novel Ornithine Decarboxylase (ODC) Inhibitors
Source: J Med Chem. 2025 Mar 4;68(5):5760–73. doi: 10.1021/acs.jmedchem.4c03120 (PMC11912471; doi:10.1021/acs.jmedchem.4c03120)
Supplement: Supplementary file 2 — jm4c03120_si_002.csv [file jm4c03120_si_002.csv]

Compound	Smiles	ODC % inhibition (screened at 50 �M)	ODC IC50 (mM)	cLogP	CMR	LE	Kelly Neuroblasoma Cells (72 hrs @500 mM) %cytotoxicity	Neonatal Fibroblasts (72 hrs @500 mM) %cytotoxicity	Kelly Treated Neuroblastoma Cells (Total Put) Control = 9.71+1.31	Kelly Treated Neuroblastoma Cells (Spd) Control = 8.52+1.63	Kelly Treated Neuroblastoma Cells (Total Spm) Control = 2.57+0.47	Kelly Treated Neuroblastoma Cells (Total PA) Control = 20.81 +2.67
DFMO	FC(F)C(N)(C(=O)O)CCCN	47	252	-5	38		26+9	41+12	0	1.99+1.06	3.52+0.35	5.51+1.06
APA	NCCCON	99	0,04	-1,3	23		77+21	37+10	0	7.14+6.27	5.09+1.39	12.2+7.59
APA-PLP	CC1=C(O)C(\C=N\OCCCN)=C(COP(O)(O)=O)C=N1	99	0,15	-0,77	75	0,45	24+9	12+19
5	NCCC1CNC1	0	-	-0,4	75		-	`
6	NOCCC1CCCCN1	3	-	0,6	44
7	NOCC1CCCNC1	99	0,18	-0,77	39		54+9	3+6
7-R	NOC[C@H]1CCCNC1	99	0,77	-0,4	39		49+5	0+11
7-S	NOC[C@@H]1CCCNC1	99	0,7	-0,4	39		65+6	0+15
8	NOCC1CNCCO1	95	0,78	-1,4	39		37+11	0+11
9	NOC1CCNCC1	0	-	-0,5	34		-
10	NOCC1CCNC1	99	0,36	-0,7	35		66+8	14+10
10-R	NOC[C@@H]1CCNC1	99	0,21	-0,1	35		73+12	16+13
10-R-PLP	CC1=C(O)C(\C=N\OC[C@@H]2CCNC2)=C(COP(O)(O)=O)C=N1	96	0,16	-0,3	87	0,41	52+6	36+17
10-S	NOC[C@H]1CCNC1	99	0,1	-0,1	35		52+18	9+8
10-S-PLP	CC1=NC=C(COP(O)(O)=O)C(\C=N\OC[C@H]2CCNC2)=C1O	93	0,03	-0,3	87	0,47	11+4	40+61
11	NOCC1(F)CCNC1	>99	0,05	-0,1	36		46+9	21+17	0	1.81+0.73	2.74+0.46	4.55+1.14
11-PLP	CC1=NC=C(COP(O)(O)=O)C(\C=N\OCC2(F)CCNC2)=C1O	92	0,09	-0,3	-0,3	0,41	9+13	57+20
