# Supplementary material for: Design, Synthesis, and Biological Activity of Novel Ornithine Decarboxylase (ODC) Inhibitors
Source: J Med Chem. 2025 Mar 4;68(5):5760–73. doi: 10.1021/acs.jmedchem.4c03120 (PMC11912471; doi:10.1021/acs.jmedchem.4c03120)
Supplement: Supplementary file 8 — jm4c03120_si_008.pdb [file jm4c03120_si_008.pdb]

HEADER                                                        10_S    
REMARK  99                                                                      
REMARK  99 MOE v2022.02 (Chemical Computing Group ULC) Sat Jan 11 16:41:41 2025 
SEQRES   1 B  408  ASN GLU GLU PHE ASP CYS HIS PHE LEU ASP GLU GLY PHE
SEQRES   2 B  408  THR ALA LYS ASP ILE LEU ASP GLN LYS ILE ASN GLU VAL
SEQRES   3 B  408  SER SER SER ASP ASP LYS ASP ALA PHE TYR VAL ALA ASP
SEQRES   4 B  408  LEU GLY ASP ILE LEU LYS LYS HIS LEU ARG TRP LEU LYS
SEQRES   5 B  408  ALA LEU PRO ARG VAL THR PRO PHE TYR ALA VAL LYS CYS
SEQRES   6 B  408  ASN ASP SER LYS ALA ILE VAL LYS THR LEU ALA ALA THR
SEQRES   7 B  408  GLY THR GLY PHE ASP CYS ALA SER LYS THR GLU ILE GLN
SEQRES   8 B  408  LEU VAL GLN SER LEU GLY VAL PRO PRO GLU ARG ILE ILE
SEQRES   9 B  408  TYR ALA ASN PRO CYS LYS GLN VAL SER GLN ILE LYS TYR
SEQRES  10 B  408  ALA ALA ASN ASN GLY VAL GLN MET MET THR PHE ASP SER
SEQRES  11 B  408  GLU VAL GLU LEU MET LYS VAL ALA ARG ALA HIS PRO LYS
SEQRES  12 B  408  ALA LYS LEU VAL LEU ARG ILE ALA THR ASP ASP SER LYS
SEQRES  13 B  408  ALA VAL CYS ARG LEU SER VAL LYS PHE GLY ALA THR LEU
SEQRES  14 B  408  ARG THR SER ARG LEU LEU LEU GLU ARG ALA LYS GLU LEU
SEQRES  15 B  408  ASN ILE ASP VAL VAL GLY VAL SER PHE HIS VAL GLY SER
SEQRES  16 B  408  GLY CYS THR ASP PRO GLU THR PHE VAL GLN ALA ILE SER
SEQRES  17 B  408  ASP ALA ARG CYS VAL PHE ASP MET GLY ALA GLU VAL GLY
SEQRES  18 B  408  PHE SER MET TYR LEU LEU ASP ILE GLY GLY GLY PHE PRO
SEQRES  19 B  408  GLY SER GLU ASP VAL LYS LEU LYS PHE GLU GLU ILE THR
SEQRES  20 B  408  GLY VAL ILE ASN PRO ALA LEU ASP LYS TYR PHE PRO SER
SEQRES  21 B  408  ASP SER GLY VAL ARG ILE ILE ALA GLU PRO GLY ARG TYR
SEQRES  22 B  408  TYR VAL ALA SER ALA PHE THR LEU ALA VAL ASN ILE ILE
SEQRES  23 B  408  ALA LYS LYS ILE VAL LEU LYS NME ACE SER GLU GLN THR
SEQRES  24 B  408  PHE MET TYR TYR VAL ASN ASP GLY VAL TYR GLY SER PHE
SEQRES  25 B  408  ASN CYS ILE LEU TYR ASP HIS ALA HIS VAL LYS PRO LEU
SEQRES  26 B  408  LEU GLN LYS ARG PRO LYS PRO ASP GLU LYS TYR TYR SER
SEQRES  27 B  408  SER SER ILE TRP GLY PRO THR CYS ASP GLY LEU ASP ARG
SEQRES  28 B  408  ILE VAL GLU ARG CYS ASP LEU PRO GLU MET HIS VAL GLY
SEQRES  29 B  408  ASP TRP MET LEU PHE GLU ASN MET GLY ALA TYR THR VAL
SEQRES  30 B  408  ALA ALA ALA SER THR PHE ASN GLY PHE GLN ARG PRO THR
SEQRES  31 B  408  ILE TYR TYR VAL MET SER GLY PRO ALA TRP GLN LEU MET
SEQRES  32 B  408  GLN GLN PHE GLN ASN
HELIX    1   1 GLU B    7  PHE B    9  5               Generated by MOE    3
HELIX    2   2 ALA B   20  GLU B   30  1               Generated by MOE   11
HELIX    3   3 LEU B   45  ALA B   58  1               Generated by MOE   14
HELIX    4   4 VAL B   68  CYS B   70  5               Generated by MOE    3
HELIX    5   5 LYS B   74  THR B   83  1               Generated by MOE   10
HELIX    6   6 LYS B   92  SER B  100  1               Generated by MOE    9
HELIX    7   7 PRO B  105  ARG B  107  5               Generated by MOE    3
HELIX    8   8 VAL B  117  ASN B  125  1               Generated by MOE    9
HELIX    9   9 GLU B  136  ALA B  145  1               Generated by MOE   10
HELIX   10  10 LEU B  174  GLU B  186  1               Generated by MOE   13
HELIX   11  11 GLU B  206  VAL B  225  1               Generated by MOE   20
HELIX   12  12 PHE B  248  TYR B  262  1               Generated by MOE   15
HELIX   13  13 SER B  265  SER B  267  5               Generated by MOE    3
HELIX   14  14 ARG B  277  VAL B  280  1               Generated by MOE    4
HELIX   15  15 ALA B  281  ALA B  283  5               Generated by MOE    3
HELIX   16  16 SER B  325  ASN B  327  5               Generated by MOE    3
HELIX   17  17 CYS B  328  TYR B  331  1               Generated by MOE    4
HELIX   18  18 VAL B  391  ALA B  393  5               Generated by MOE    3
HELIX   19  19 PHE B  397  GLY B  399  5               Generated by MOE    3
HELIX   20  20 GLY B  411  GLN B  421  1               Generated by MOE   11
HELIX   21  21 ALA B   20  GLU B   30  1               Generated by MOE   11
HELIX   22  22 LEU B   45  ALA B   58  1               Generated by MOE   14
HELIX   23  23 VAL B   68  CYS B   70  5               Generated by MOE    3
HELIX   24  24 LYS B   74  THR B   83  1               Generated by MOE   10
HELIX   25  25 LYS B   92  SER B  100  1               Generated by MOE    9
HELIX   26  26 PRO B  105  ARG B  107  5               Generated by MOE    3
HELIX   27  27 VAL B  117  ASN B  125  1               Generated by MOE    9
HELIX   28  28 GLU B  136  ALA B  145  1               Generated by MOE   10
HELIX   29  29 LEU B  174  GLU B  186  1               Generated by MOE   13
HELIX   30  30 GLU B  206  VAL B  225  1               Generated by MOE   20
HELIX   31  31 PHE B  248  TYR B  262  1               Generated by MOE   15
HELIX   32  32 SER B  265  SER B  267  5               Generated by MOE    3
HELIX   33  33 ARG B  277  VAL B  280  1               Generated by MOE    4
HELIX   34  34 ALA B  281  ALA B  283  5               Generated by MOE    3
HELIX   35  35 SER B  325  ASN B  327  5               Generated by MOE    3
HELIX   36  36 CYS B  328  TYR B  331  1               Generated by MOE    4
HELIX   37  37 VAL B  391  ALA B  393  5               Generated by MOE    3
HELIX   38  38 PHE B  397  GLY B  399  5               Generated by MOE    3
HELIX   39  39 GLY B  411  GLN B  421  1               Generated by MOE   11
SHEET    1       CYS B  11  LEU B  14                  Generated by MOE
SHEET    2       PHE B  40  ASP B  44                  Generated by MOE
SHEET    3       VAL B  62  ALA B  67                  Generated by MOE
SHEET    4       GLY B  86  CYS B  89                  Generated by MOE
SHEET    5       ILE B 108  TYR B 110                  Generated by MOE
SHEET    6       MET B 130  PHE B 133                  Generated by MOE
SHEET    7       LYS B 150  ARG B 154                  Generated by MOE
SHEET    8       ASP B 190  VAL B 191                  Generated by MOE
SHEET    9       VAL B 192  VAL B 192                  Generated by MOE
SHEET   10       GLY B 193  SER B 195                  Generated by MOE
SHEET   11       LEU B 231  ASP B 233                  Generated by MOE
SHEET   12       ARG B 270  ALA B 273                  Generated by MOE
SHEET   13       PHE B 284  LEU B 297                  Generated by MOE
SHEET   14       GLN B 312  THR B 313                  Generated by MOE
SHEET   15       PHE B 314  TYR B 317                  Generated by MOE
SHEET   16       VAL B 318  VAL B 318                  Generated by MOE
SHEET   17       LEU B 339  LEU B 340                  Generated by MOE
SHEET   18       TYR B 350  SER B 352                  Generated by MOE
SHEET   19       SER B 353  TRP B 356                  Generated by MOE
SHEET   20       ARG B 365  PRO B 373                  Generated by MOE
SHEET   21       TRP B 380  PHE B 383                  Generated by MOE
SHEET   22       THR B 404  SER B 410                  Generated by MOE
SHEET   23       CYS B  11  LEU B  14                  Generated by MOE
SHEET   24       PHE B  40  ASP B  44                  Generated by MOE
SHEET   25       VAL B  62  ALA B  67                  Generated by MOE
SHEET   26       GLY B  86  CYS B  89                  Generated by MOE
SHEET   27       ILE B 108  TYR B 110                  Generated by MOE
SHEET   28       MET B 130  PHE B 133                  Generated by MOE
SHEET   29       LYS B 150  ILE B 155                  Generated by MOE
SHEET   30       ASP B 190  VAL B 191                  Generated by MOE
SHEET   31       VAL B 192  VAL B 192                  Generated by MOE
SHEET   32       GLY B 193  PHE B 196                  Generated by MOE
SHEET   33       LEU B 231  ASP B 233                  Generated by MOE
SHEET   34       ARG B 270  ALA B 273                  Generated by MOE
SHEET   35       PHE B 284  LEU B 297                  Generated by MOE
SHEET   36       GLN B 312  THR B 313                  Generated by MOE
SHEET   37       PHE B 314  TYR B 317                  Generated by MOE
SHEET   38       VAL B 318  VAL B 318                  Generated by MOE
SHEET   39       LEU B 339  LEU B 340                  Generated by MOE
SHEET   40       TYR B 350  SER B 352                  Generated by MOE
SHEET   41       SER B 353  TRP B 356                  Generated by MOE
SHEET   42       ARG B 365  PRO B 373                  Generated by MOE
SHEET   43       TRP B 380  PHE B 383                  Generated by MOE
SHEET   44       THR B 404  SER B 410                  Generated by MOE
LINK         N02 M33 A 600                 C4A PLP A 500     1555   1555  1.27
ATOM      1  N   ASN B   6      -5.710  16.590  83.669  1.00 85.58           N1+
ATOM      2  CA  ASN B   6      -5.180  16.287  82.342  1.00 93.63           C  
ATOM      3  C   ASN B   6      -5.866  15.028  81.813  1.00 85.69           C  
ATOM      4  O   ASN B   6      -5.940  14.017  82.515  1.00 81.05           O  
ATOM      5  CB  ASN B   6      -3.659  16.115  82.380  1.00 94.22           C  
ATOM      6  CG  ASN B   6      -3.033  16.142  80.996  1.00 92.14           C  
ATOM      7  OD1 ASN B   6      -3.576  16.743  80.069  1.00 89.65           O  
ATOM      8  ND2 ASN B   6      -1.884  15.496  80.854  1.00 88.79           N  
ATOM      9  H1  ASN B   6      -5.263  17.421  84.028  1.00 85.58           H  
ATOM     10  H2  ASN B   6      -5.527  15.814  84.290  1.00 85.58           H  
ATOM     11  H3  ASN B   6      -6.706  16.744  83.607  1.00 85.58           H  
ATOM     12  HA  ASN B   6      -5.388  17.120  81.671  1.00 93.63           H  
ATOM     13  HB2 ASN B   6      -3.427  15.159  82.849  1.00 94.22           H  
ATOM     14  HB3 ASN B   6      -3.231  16.924  82.973  1.00 94.22           H  
ATOM     15 HD21 ASN B   6      -1.419  15.484  79.958  1.00 88.79           H  
ATOM     16 HD22 ASN B   6      -1.474  15.016  81.642  1.00 88.79           H  
ATOM     17  N   GLU B   7      -6.367  15.094  80.575  1.00 82.43           N  
ATOM     18  CA  GLU B   7      -7.099  13.968  80.001  1.00 77.11           C  
ATOM     19  C   GLU B   7      -6.218  12.728  79.879  1.00 75.09           C  
ATOM     20  O   GLU B   7      -6.746  11.616  79.757  1.00 64.93           O  
ATOM     21  CB  GLU B   7      -7.699  14.351  78.641  1.00 74.70           C  
ATOM     22  CG  GLU B   7      -8.856  13.445  78.190  1.00 68.40           C  
ATOM     23  CD  GLU B   7     -10.211  13.858  78.781  1.00 70.11           C  
ATOM     24  OE1 GLU B   7     -10.337  15.006  79.258  1.00 71.80           O  
ATOM     25  OE2 GLU B   7     -11.146  13.026  78.792  1.00 59.53           O1-
ATOM     26  H   GLU B   7      -6.237  15.934  80.029  1.00 82.43           H  
ATOM     27  HA  GLU B   7      -7.915  13.721  80.681  1.00 77.11           H  
ATOM     28  HB2 GLU B   7      -8.070  15.374  78.706  1.00 74.70           H  
ATOM     29  HB3 GLU B   7      -6.910  14.298  77.891  1.00 74.70           H  
ATOM     30  HG2 GLU B   7      -8.638  12.424  78.502  1.00 68.40           H  
ATOM     31  HG3 GLU B   7      -8.925  13.486  77.103  1.00 68.40           H  
ATOM     32  N   GLU B   8      -4.890  12.904  79.877  1.00 80.74           N  
ATOM     33  CA  GLU B   8      -3.974  11.777  79.724  1.00 76.02           C  
ATOM     34  C   GLU B   8      -4.229  10.710  80.786  1.00 71.60           C  
ATOM     35  O   GLU B   8      -4.254   9.512  80.479  1.00 64.25           O  
ATOM     36  CB  GLU B   8      -2.528  12.272  79.789  1.00 75.94           C  
ATOM     37  CG  GLU B   8      -1.538  11.414  79.020  1.00 77.67           C  
ATOM     38  CD  GLU B   8      -0.209  12.114  78.783  1.00 83.02           C  
ATOM     39  OE1 GLU B   8       0.050  13.152  79.432  1.00 87.45           O  
ATOM     40  OE2 GLU B   8       0.575  11.627  77.942  1.00 77.31           O1-
ATOM     41  H   GLU B   8      -4.514  13.836  79.984  1.00 80.74           H  
ATOM     42  HA  GLU B   8      -4.148  11.319  78.750  1.00 76.02           H  
ATOM     43  HB2 GLU B   8      -2.494  13.282  79.380  1.00 75.94           H  
ATOM     44  HB3 GLU B   8      -2.221  12.293  80.835  1.00 75.94           H  
ATOM     45  HG2 GLU B   8      -1.975  11.160  78.054  1.00 77.67           H  
ATOM     46  HG3 GLU B   8      -1.354  10.501  79.587  1.00 77.67           H  
ATOM     47  N   PHE B   9      -4.426  11.124  82.038  1.00 69.30           N  
ATOM     48  CA  PHE B   9      -4.664  10.202  83.142  1.00 64.34           C  
ATOM     49  C   PHE B   9      -6.118  10.222  83.592  1.00 60.03           C  
ATOM     50  O   PHE B   9      -6.443   9.676  84.651  1.00 58.98           O  
ATOM     51  CB  PHE B   9      -3.748  10.521  84.327  1.00 65.82           C  
ATOM     52  CG  PHE B   9      -2.290  10.341  84.034  1.00 77.44           C  
ATOM     53  CD1 PHE B   9      -1.489  11.426  83.720  1.00 81.43           C  
ATOM     54  CD2 PHE B   9      -1.719   9.077  84.063  1.00 78.36           C  
ATOM     55  CE1 PHE B   9      -0.141  11.254  83.448  1.00 82.01           C  
ATOM     56  CE2 PHE B   9      -0.376   8.898  83.793  1.00 72.99           C  
ATOM     57  CZ  PHE B   9       0.414   9.987  83.484  1.00 78.49           C  
ATOM     58  H   PHE B   9      -4.410  12.116  82.229  1.00 69.30           H  
ATOM     59  HA  PHE B   9      -4.437   9.201  82.776  1.00 64.34           H  
ATOM     60  HB2 PHE B   9      -3.914  11.558  84.619  1.00 65.82           H  
ATOM     61  HB3 PHE B   9      -4.015   9.863  85.154  1.00 65.82           H  
ATOM     62  HD1 PHE B   9      -1.919  12.416  83.687  1.00 81.43           H  
ATOM     63  HD2 PHE B   9      -2.333   8.221  84.300  1.00 78.36           H  
ATOM     64  HE1 PHE B   9       0.475  12.108  83.208  1.00 82.01           H  
ATOM     65  HE2 PHE B   9       0.055   7.908  83.824  1.00 72.99           H  
ATOM     66  HZ  PHE B   9       1.464   9.850  83.271  1.00 78.49           H  
ATOM     67  N   ASP B  10      -6.997  10.832  82.806  1.00 52.87           N  
ATOM     68  CA  ASP B  10      -8.425  10.821  83.072  1.00 44.32           C  
ATOM     69  C   ASP B  10      -9.031   9.587  82.420  1.00 41.42           C  
ATOM     70  O   ASP B  10      -8.902   9.392  81.207  1.00 42.56           O  
ATOM     71  CB  ASP B  10      -9.078  12.095  82.536  1.00 49.64           C  
ATOM     72  CG  ASP B  10     -10.559  12.186  82.869  1.00 48.89           C  
ATOM     73  OD1 ASP B  10     -11.012  11.508  83.819  1.00 46.09           O  
ATOM     74  OD2 ASP B  10     -11.273  12.943  82.176  1.00 49.84           O1-
ATOM     75  H   ASP B  10      -6.659  11.323  81.991  1.00 52.87           H  
ATOM     76  HA  ASP B  10      -8.601  10.788  84.147  1.00 44.32           H  
ATOM     77  HB2 ASP B  10      -8.963  12.115  81.452  1.00 49.64           H  
ATOM     78  HB3 ASP B  10      -8.570  12.956  82.971  1.00 49.64           H  
ATOM     79  N   CYS B  11      -9.683   8.755  83.222  1.00 38.34           N  
ATOM     80  CA  CYS B  11     -10.352   7.560  82.735  1.00 34.37           C  
ATOM     81  C   CYS B  11     -11.808   7.595  83.170  1.00 33.78           C  
ATOM     82  O   CYS B  11     -12.114   7.964  84.309  1.00 35.29           O  
ATOM     83  CB  CYS B  11      -9.679   6.282  83.251  1.00 33.29           C  
ATOM     84  SG  CYS B  11     -10.336   4.794  82.460  1.00 37.70           S  
ATOM     85  H   CYS B  11      -9.716   8.960  84.210  1.00 38.34           H  
ATOM     86  HA  CYS B  11     -10.285   7.546  81.647  1.00 34.37           H  
ATOM     87  HB2 CYS B  11      -9.843   6.209  84.326  1.00 33.29           H  
ATOM     88  HB3 CYS B  11      -8.609   6.343  83.050  1.00 33.29           H  
ATOM     89  HG  CYS B  11     -11.646   4.700  82.706  1.00 37.70           H  
ATOM     90  N   HIS B  12     -12.696   7.234  82.249  1.00 33.99           N  
ATOM     91  CA  HIS B  12     -14.137   7.253  82.450  1.00 33.24           C  
ATOM     92  C   HIS B  12     -14.677   5.841  82.655  1.00 33.62           C  
ATOM     93  O   HIS B  12     -14.142   4.868  82.119  1.00 33.08           O  
ATOM     94  CB  HIS B  12     -14.841   7.900  81.253  1.00 35.47           C  
ATOM     95  CG  HIS B  12     -14.357   9.280  80.939  1.00 37.93           C  
ATOM     96  ND1 HIS B  12     -15.061  10.413  81.291  1.00 40.12           N1+
ATOM     97  CD2 HIS B  12     -13.244   9.712  80.300  1.00 38.71           C  
ATOM     98  CE1 HIS B  12     -14.398  11.482  80.889  1.00 43.28           C  
ATOM     99  NE2 HIS B  12     -13.293  11.085  80.285  1.00 43.25           N  
ATOM    100  H   HIS B  12     -12.348   6.927  81.352  1.00 33.99           H  
ATOM    101  HA  HIS B  12     -14.339   7.842  83.345  1.00 33.24           H  
ATOM    102  HB2 HIS B  12     -15.908   7.951  81.469  1.00 35.47           H  
ATOM    103  HB3 HIS B  12     -14.677   7.271  80.378  1.00 35.47           H  
ATOM    104  HD1 HIS B  12     -16.006  10.424  81.813  1.00 40.12           H  
ATOM    105  HD2 HIS B  12     -12.464   9.093  79.881  1.00 38.71           H  
ATOM    106  HE2 HIS B  12     -12.596  11.692  79.878  1.00 43.25           H  
ATOM    107  HE1 HIS B  12     -14.707  12.507  81.030  1.00 43.28           H  
ATOM    108  N   PHE B  13     -15.758   5.743  83.427  1.00 36.83           N  
ATOM    109  CA  PHE B  13     -16.435   4.467  83.639  1.00 36.22           C  
ATOM    110  C   PHE B  13     -17.248   4.030  82.425  1.00 37.66           C  
ATOM    111  O   PHE B  13     -18.008   4.810  81.839  1.00 37.78           O  
ATOM    112  CB  PHE B  13     -17.363   4.553  84.850  1.00 36.82           C  
ATOM    113  CG  PHE B  13     -16.767   4.011  86.113  1.00 36.40           C  
ATOM    114  CD1 PHE B  13     -16.907   2.671  86.439  1.00 32.97           C  
ATOM    115  CD2 PHE B  13     -16.071   4.839  86.978  1.00 36.76           C  
ATOM    116  CE1 PHE B  13     -16.360   2.165  87.603  1.00 33.72           C  
ATOM    117  CE2 PHE B  13     -15.522   4.341  88.145  1.00 36.92           C  
ATOM    118  CZ  PHE B  13     -15.664   3.001  88.457  1.00 35.87           C  
ATOM    119  H   PHE B  13     -16.118   6.572  83.877  1.00 36.83           H  
ATOM    120  HA  PHE B  13     -15.655   3.725  83.810  1.00 36.22           H  
ATOM    121  HB2 PHE B  13     -17.618   5.600  85.013  1.00 36.82           H  
ATOM    122  HB3 PHE B  13     -18.269   3.989  84.629  1.00 36.82           H  
ATOM    123  HD1 PHE B  13     -17.450   2.014  85.775  1.00 32.97           H  
ATOM    124  HD2 PHE B  13     -15.956   5.886  86.738  1.00 36.76           H  
ATOM    125  HE1 PHE B  13     -16.476   1.119  87.845  1.00 33.72           H  
ATOM    126  HE2 PHE B  13     -14.983   4.997  88.812  1.00 36.92           H  
ATOM    127  HZ  PHE B  13     -15.232   2.608  89.366  1.00 35.87           H  
ATOM    128  N   LEU B  14     -17.131   2.747  82.095  1.00 38.95           N  
ATOM    129  CA  LEU B  14     -17.963   2.096  81.089  1.00 40.23           C  
ATOM    130  C   LEU B  14     -18.980   1.241  81.836  1.00 47.31           C  
ATOM    131  O   LEU B  14     -18.613   0.257  82.485  1.00 49.02           O  
ATOM    132  CB  LEU B  14     -17.113   1.246  80.144  1.00 39.15           C  
ATOM    133  CG  LEU B  14     -17.846   0.488  79.034  1.00 45.34           C  
ATOM    134  CD1 LEU B  14     -18.534   1.460  78.090  1.00 48.28           C  
ATOM    135  CD2 LEU B  14     -16.917  -0.447  78.270  1.00 49.26           C  
ATOM    136  H   LEU B  14     -16.429   2.194  82.566  1.00 38.95           H  
ATOM    137  HA  LEU B  14     -18.469   2.836  80.469  1.00 40.23           H  
ATOM    138  HB2 LEU B  14     -16.391   1.909  79.667  1.00 39.15           H  
ATOM    139  HB3 LEU B  14     -16.585   0.510  80.750  1.00 39.15           H  
ATOM    140  HG  LEU B  14     -18.605  -0.134  79.509  1.00 45.34           H  
ATOM    141 HD11 LEU B  14     -19.226   2.086  78.654  1.00 48.28           H  
ATOM    142 HD12 LEU B  14     -17.786   2.089  77.608  1.00 48.28           H  
ATOM    143 HD13 LEU B  14     -19.084   0.902  77.332  1.00 48.28           H  
ATOM    144 HD21 LEU B  14     -16.139   0.136  77.778  1.00 49.26           H  
ATOM    145 HD22 LEU B  14     -16.459  -1.151  78.964  1.00 49.26           H  
ATOM    146 HD23 LEU B  14     -17.489  -0.995  77.521  1.00 49.26           H  
ATOM    147  N   ASP B  15     -20.251   1.628  81.769  1.00 52.61           N  
ATOM    148  CA  ASP B  15     -21.268   0.947  82.551  1.00 55.48           C  
ATOM    149  C   ASP B  15     -21.563  -0.438  81.977  1.00 58.92           C  
ATOM    150  O   ASP B  15     -21.239  -0.746  80.827  1.00 57.57           O  
ATOM    151  CB  ASP B  15     -22.548   1.779  82.600  1.00 61.17           C  
ATOM    152  CG  ASP B  15     -22.355   3.091  83.328  1.00 68.73           C  
ATOM    153  OD1 ASP B  15     -21.427   3.178  84.159  1.00 70.40           O  
ATOM    154  OD2 ASP B  15     -23.138   4.032  83.075  1.00 77.72           O1-
ATOM    155  H   ASP B  15     -20.510   2.400  81.171  1.00 52.61           H  
ATOM    156  HA  ASP B  15     -20.888   0.824  83.565  1.00 55.48           H  
ATOM    157  HB2 ASP B  15     -23.320   1.204  83.112  1.00 61.17           H  
ATOM    158  HB3 ASP B  15     -22.869   1.989  81.580  1.00 61.17           H  
ATOM    159  N   GLU B  16     -22.160  -1.287  82.815  1.00 63.95           N  
ATOM    160  CA  GLU B  16     -22.541  -2.629  82.391  1.00 66.15           C  
ATOM    161  C   GLU B  16     -23.502  -2.563  81.209  1.00 68.19           C  
ATOM    162  O   GLU B  16     -24.386  -1.704  81.151  1.00 68.00           O  
ATOM    163  CB  GLU B  16     -23.184  -3.400  83.547  1.00 73.65           C  
ATOM    164  CG  GLU B  16     -23.541  -4.844  83.197  1.00 80.04           C  
ATOM    165  CD  GLU B  16     -24.150  -5.612  84.359  1.00 93.61           C  
ATOM    166  OE1 GLU B  16     -24.344  -5.016  85.440  1.00 96.70           O  
ATOM    167  OE2 GLU B  16     -24.426  -6.819  84.193  1.00 98.01           O1-
ATOM    168  H   GLU B  16     -22.352  -0.994  83.762  1.00 63.95           H  
ATOM    169  HA  GLU B  16     -21.638  -3.156  82.081  1.00 66.15           H  
ATOM    170  HB2 GLU B  16     -22.486  -3.411  84.384  1.00 73.65           H  
ATOM    171  HB3 GLU B  16     -24.096  -2.881  83.842  1.00 73.65           H  
ATOM    172  HG2 GLU B  16     -22.633  -5.358  82.881  1.00 80.04           H  
ATOM    173  HG3 GLU B  16     -24.258  -4.834  82.376  1.00 80.04           H  
ATOM    174  N   GLY B  17     -23.310  -3.468  80.252  1.00 67.39           N  
ATOM    175  CA  GLY B  17     -24.141  -3.521  79.070  1.00 65.56           C  
ATOM    176  C   GLY B  17     -23.835  -2.467  78.033  1.00 67.42           C  
ATOM    177  O   GLY B  17     -24.537  -2.400  77.015  1.00 74.05           O  
ATOM    178  H   GLY B  17     -22.561  -4.138  80.355  1.00 67.39           H  
ATOM    179  HA2 GLY B  17     -24.011  -4.499  78.608  1.00 65.56           H  
ATOM    180  HA3 GLY B  17     -25.179  -3.401  79.380  1.00 65.56           H  
ATOM    181  N   PHE B  18     -22.813  -1.648  78.253  1.00 66.07           N  
ATOM    182  CA  PHE B  18     -22.410  -0.608  77.321  1.00 64.52           C  
ATOM    183  C   PHE B  18     -21.044  -0.957  76.749  1.00 61.61           C  
ATOM    184  O   PHE B  18     -20.174  -1.473  77.460  1.00 57.40           O  
ATOM    185  CB  PHE B  18     -22.359   0.766  78.000  1.00 65.25           C  
ATOM    186  CG  PHE B  18     -23.714   1.346  78.306  1.00 70.17           C  
ATOM    187  CD1 PHE B  18     -24.424   0.935  79.424  1.00 69.59           C  
ATOM    188  CD2 PHE B  18     -24.276   2.305  77.478  1.00 71.53           C  
ATOM    189  CE1 PHE B  18     -25.668   1.468  79.708  1.00 71.51           C  
ATOM    190  CE2 PHE B  18     -25.521   2.840  77.758  1.00 71.33           C  
ATOM    191  CZ  PHE B  18     -26.216   2.423  78.874  1.00 70.26           C  
ATOM    192  H   PHE B  18     -22.290  -1.753  79.111  1.00 66.07           H  
ATOM    193  HA  PHE B  18     -23.149  -0.553  76.521  1.00 64.52           H  
ATOM    194  HB2 PHE B  18     -21.809   0.666  78.936  1.00 65.25           H  
ATOM    195  HB3 PHE B  18     -21.832   1.455  77.341  1.00 65.25           H  
ATOM    196  HD1 PHE B  18     -24.000   0.190  80.081  1.00 69.59           H  
ATOM    197  HD2 PHE B  18     -23.736   2.639  76.604  1.00 71.53           H  
ATOM    198  HE1 PHE B  18     -26.211   1.138  80.581  1.00 71.51           H  
ATOM    199  HE2 PHE B  18     -25.949   3.584  77.103  1.00 71.33           H  
ATOM    200  HZ  PHE B  18     -27.186   2.842  79.095  1.00 70.26           H  
ATOM    201  N   THR B  19     -20.866  -0.686  75.464  1.00 60.16           N  
ATOM    202  CA  THR B  19     -19.591  -0.882  74.796  1.00 58.86           C  
ATOM    203  C   THR B  19     -19.018   0.468  74.384  1.00 57.66           C  
ATOM    204  O   THR B  19     -19.677   1.507  74.485  1.00 56.84           O  
ATOM    205  CB  THR B  19     -19.752  -1.801  73.579  1.00 60.32           C  
ATOM    206  OG1 THR B  19     -20.544  -1.145  72.580  1.00 59.59           O  
ATOM    207  CG2 THR B  19     -20.432  -3.104  73.983  1.00 57.38           C  
ATOM    208  H   THR B  19     -21.646  -0.330  74.929  1.00 60.16           H  
ATOM    209  HA  THR B  19     -18.898  -1.364  75.486  1.00 58.86           H  
ATOM    210  HB  THR B  19     -18.763  -2.025  73.179  1.00 60.32           H  
ATOM    211 HG21 THR B  19     -19.833  -3.606  74.743  1.00 57.38           H  
ATOM    212 HG22 THR B  19     -21.422  -2.888  74.385  1.00 57.38           H  
ATOM    213 HG23 THR B  19     -20.527  -3.750  73.110  1.00 57.38           H  
ATOM    214  HG1 THR B  19     -21.401  -0.954  72.968  1.00 59.59           H  
ATOM    215  N   ALA B  20     -17.758   0.441  73.938  1.00 54.19           N  
ATOM    216  CA  ALA B  20     -17.119   1.658  73.442  1.00 54.01           C  
ATOM    217  C   ALA B  20     -17.940   2.298  72.329  1.00 53.56           C  
ATOM    218  O   ALA B  20     -17.979   3.528  72.199  1.00 54.15           O  
ATOM    219  CB  ALA B  20     -15.702   1.346  72.961  1.00 48.79           C  
ATOM    220  H   ALA B  20     -17.243  -0.428  73.944  1.00 54.19           H  
ATOM    221  HA  ALA B  20     -17.062   2.375  74.261  1.00 54.01           H  
ATOM    222  HB1 ALA B  20     -15.124   0.922  73.783  1.00 48.79           H  
ATOM    223  HB2 ALA B  20     -15.746   0.630  72.141  1.00 48.79           H  
ATOM    224  HB3 ALA B  20     -15.225   2.264  72.617  1.00 48.79           H  
ATOM    225  N   LYS B  21     -18.587   1.472  71.506  1.00 54.01           N  
ATOM    226  CA  LYS B  21     -19.422   1.979  70.422  1.00 54.18           C  
ATOM    227  C   LYS B  21     -20.597   2.795  70.957  1.00 55.44           C  
ATOM    228  O   LYS B  21     -20.922   3.864  70.420  1.00 55.31           O  
ATOM    229  CB  LYS B  21     -19.892   0.794  69.579  1.00 55.20           C  
ATOM    230  CG  LYS B  21     -18.705  -0.021  69.062  1.00 58.56           C  
ATOM    231  CD  LYS B  21     -19.089  -1.352  68.430  1.00 66.93           C  
ATOM    232  CE  LYS B  21     -17.826  -2.151  68.093  1.00 71.65           C  
ATOM    233  NZ  LYS B  21     -18.088  -3.436  67.381  1.00 72.76           N1+
ATOM    234  H   LYS B  21     -18.497   0.474  71.636  1.00 54.01           H  
ATOM    235  HA  LYS B  21     -18.840   2.657  69.798  1.00 54.18           H  
ATOM    236  HB2 LYS B  21     -20.525   0.151  70.190  1.00 55.20           H  
ATOM    237  HB3 LYS B  21     -20.465   1.167  68.730  1.00 55.20           H  
ATOM    238  HG2 LYS B  21     -18.182   0.574  68.314  1.00 58.56           H  
ATOM    239  HG3 LYS B  21     -18.037  -0.221  69.900  1.00 58.56           H  
ATOM    240  HD2 LYS B  21     -19.656  -1.169  67.517  1.00 66.93           H  
ATOM    241  HD3 LYS B  21     -19.701  -1.921  69.129  1.00 66.93           H  
ATOM    242  HE2 LYS B  21     -17.305  -2.376  69.024  1.00 71.65           H  
ATOM    243  HE3 LYS B  21     -17.189  -1.533  67.460  1.00 71.65           H  
ATOM    244  HZ1 LYS B  21     -18.669  -4.028  67.958  1.00 72.76           H  
ATOM    245  HZ2 LYS B  21     -18.561  -3.247  66.509  1.00 72.76           H  
ATOM    246  HZ3 LYS B  21     -17.212  -3.902  67.195  1.00 72.76           H  
ATOM    247  N   ASP B  22     -21.235   2.318  72.032  1.00 58.32           N  
ATOM    248  CA  ASP B  22     -22.359   3.049  72.616  1.00 58.09           C  
ATOM    249  C   ASP B  22     -21.905   4.378  73.208  1.00 58.24           C  
ATOM    250  O   ASP B  22     -22.605   5.392  73.091  1.00 57.74           O  
ATOM    251  CB  ASP B  22     -23.043   2.192  73.682  1.00 61.92           C  
ATOM    252  CG  ASP B  22     -23.493   0.841  73.148  1.00 63.38           C  
ATOM    253  OD1 ASP B  22     -23.246  -0.180  73.826  1.00 62.23           O  
ATOM    254  OD2 ASP B  22     -24.090   0.799  72.049  1.00 63.93           O1-
ATOM    255  H   ASP B  22     -20.938   1.445  72.444  1.00 58.32           H  
ATOM    256  HA  ASP B  22     -23.075   3.267  71.823  1.00 58.09           H  
ATOM    257  HB2 ASP B  22     -23.916   2.729  74.054  1.00 61.92           H  
ATOM    258  HB3 ASP B  22     -22.342   2.028  74.500  1.00 61.92           H  
ATOM    259  N   ILE B  23     -20.732   4.385  73.845  1.00 55.03           N  
ATOM    260  CA  ILE B  23     -20.150   5.614  74.379  1.00 56.19           C  
ATOM    261  C   ILE B  23     -19.855   6.598  73.255  1.00 54.88           C  
ATOM    262  O   ILE B  23     -20.063   7.813  73.393  1.00 54.95           O  
ATOM    263  CB  ILE B  23     -18.881   5.269  75.183  1.00 58.55           C  
ATOM    264  CG1 ILE B  23     -19.251   4.578  76.496  1.00 56.44           C  
ATOM    265  CG2 ILE B  23     -18.008   6.493  75.393  1.00 56.79           C  
ATOM    266  CD1 ILE B  23     -20.149   5.398  77.385  1.00 59.64           C  
ATOM    267  H   ILE B  23     -20.232   3.515  73.961  1.00 55.03           H  
ATOM    268  HA  ILE B  23     -20.862   6.096  75.049  1.00 56.19           H  
ATOM    269  HB  ILE B  23     -18.284   4.565  74.604  1.00 58.55           H  
ATOM    270 HG12 ILE B  23     -19.761   3.644  76.260  1.00 56.44           H  
ATOM    271 HG13 ILE B  23     -18.332   4.363  77.041  1.00 56.44           H  
ATOM    272 HG21 ILE B  23     -17.734   6.914  74.426  1.00 56.79           H  
ATOM    273 HG22 ILE B  23     -18.557   7.236  75.971  1.00 56.79           H  
ATOM    274 HG23 ILE B  23     -17.106   6.207  75.934  1.00 56.79           H  
ATOM    275 HD11 ILE B  23     -19.646   6.328  77.651  1.00 59.64           H  
ATOM    276 HD12 ILE B  23     -21.075   5.624  76.857  1.00 59.64           H  
ATOM    277 HD13 ILE B  23     -20.376   4.835  78.291  1.00 59.64           H  
ATOM    278  N   LEU B  24     -19.346   6.088  72.133  1.00 53.49           N  
ATOM    279  CA  LEU B  24     -19.129   6.919  70.956  1.00 50.97           C  
ATOM    280  C   LEU B  24     -20.431   7.569  70.501  1.00 54.67           C  
ATOM    281  O   LEU B  24     -20.492   8.788  70.283  1.00 54.15           O  
ATOM    282  CB  LEU B  24     -18.535   6.056  69.843  1.00 48.80           C  
ATOM    283  CG  LEU B  24     -17.725   6.701  68.728  1.00 46.92           C  
ATOM    284  CD1 LEU B  24     -16.836   7.784  69.271  1.00 46.12           C  
ATOM    285  CD2 LEU B  24     -16.901   5.632  68.044  1.00 47.18           C  
ATOM    286  H   LEU B  24     -19.106   5.107  72.098  1.00 53.49           H  
ATOM    287  HA  LEU B  24     -18.434   7.721  71.204  1.00 50.97           H  
ATOM    288  HB2 LEU B  24     -17.883   5.327  70.324  1.00 48.80           H  
ATOM    289  HB3 LEU B  24     -19.368   5.539  69.367  1.00 48.80           H  
ATOM    290  HG  LEU B  24     -18.402   7.160  68.008  1.00 46.92           H  
ATOM    291 HD11 LEU B  24     -17.446   8.546  69.756  1.00 46.12           H  
ATOM    292 HD12 LEU B  24     -16.144   7.356  69.997  1.00 46.12           H  
ATOM    293 HD13 LEU B  24     -16.273   8.235  68.454  1.00 46.12           H  
ATOM    294 HD21 LEU B  24     -16.226   5.175  68.767  1.00 47.18           H  
ATOM    295 HD22 LEU B  24     -17.563   4.870  67.634  1.00 47.18           H  
ATOM    296 HD23 LEU B  24     -16.321   6.081  67.238  1.00 47.18           H  
ATOM    297  N   ASP B  25     -21.489   6.757  70.361  1.00 56.38           N  
ATOM    298  CA  ASP B  25     -22.798   7.280  69.967  1.00 56.15           C  
ATOM    299  C   ASP B  25     -23.291   8.352  70.931  1.00 56.21           C  
ATOM    300  O   ASP B  25     -23.807   9.390  70.504  1.00 55.46           O  
ATOM    301  CB  ASP B  25     -23.818   6.147  69.880  1.00 58.63           C  
ATOM    302  CG  ASP B  25     -23.592   5.245  68.685  1.00 68.42           C  
ATOM    303  OD1 ASP B  25     -22.566   5.417  67.992  1.00 73.40           O  
ATOM    304  OD2 ASP B  25     -24.445   4.365  68.436  1.00 69.64           O1-
ATOM    305  H   ASP B  25     -21.381   5.767  70.530  1.00 56.38           H  
ATOM    306  HA  ASP B  25     -22.685   7.740  68.985  1.00 56.15           H  
ATOM    307  HB2 ASP B  25     -24.815   6.581  69.805  1.00 58.63           H  
ATOM    308  HB3 ASP B  25     -23.750   5.547  70.787  1.00 58.63           H  
ATOM    309  N   GLN B  26     -23.158   8.109  72.237  1.00 54.99           N  
ATOM    310  CA  GLN B  26     -23.610   9.079  73.230  1.00 58.18           C  
ATOM    311  C   GLN B  26     -22.864  10.401  73.098  1.00 59.85           C  
ATOM    312  O   GLN B  26     -23.480  11.477  73.047  1.00 61.94           O  
ATOM    313  CB  GLN B  26     -23.426   8.507  74.634  1.00 64.99           C  
ATOM    314  CG  GLN B  26     -24.382   7.392  74.993  1.00 68.40           C  
ATOM    315  CD  GLN B  26     -24.129   6.855  76.384  1.00 75.51           C  
ATOM    316  NE2 GLN B  26     -23.574   7.548  77.240  1.00 75.71           N  
ATOM    317  OE1 GLN B  26     -24.539   5.615  76.622  1.00 77.11           O  
ATOM    318  H   GLN B  26     -22.739   7.242  72.542  1.00 54.99           H  
ATOM    319  HA  GLN B  26     -24.668   9.276  73.055  1.00 58.18           H  
ATOM    320  HB2 GLN B  26     -22.410   8.121  74.713  1.00 64.99           H  
ATOM    321  HB3 GLN B  26     -23.564   9.316  75.351  1.00 64.99           H  
ATOM    322  HG2 GLN B  26     -24.262   6.581  74.275  1.00 68.40           H  
ATOM    323  HG3 GLN B  26     -25.402   7.773  74.943  1.00 68.40           H  
ATOM    324 HE21 GLN B  26     -23.415   7.176  78.166  1.00 75.71           H  
ATOM    325 HE22 GLN B  26     -23.278   8.487  77.015  1.00 75.71           H  
ATOM    326  N   LYS B  27     -21.527  10.338  73.066  1.00 57.89           N  
ATOM    327  CA  LYS B  27     -20.729  11.557  72.970  1.00 59.57           C  
ATOM    328  C   LYS B  27     -21.090  12.327  71.707  1.00 60.13           C  
ATOM    329  O   LYS B  27     -21.123  13.564  71.709  1.00 61.07           O  
ATOM    330  CB  LYS B  27     -19.238  11.202  73.014  1.00 58.69           C  
ATOM    331  CG  LYS B  27     -18.239  12.354  73.285  1.00 60.17           C  
ATOM    332  CD  LYS B  27     -18.041  13.344  72.147  1.00 58.33           C  
ATOM    333  CE  LYS B  27     -16.868  14.280  72.435  1.00 55.16           C  
ATOM    334  NZ  LYS B  27     -16.993  14.952  73.759  1.00 56.54           N1+
ATOM    335  H   LYS B  27     -21.067   9.440  73.109  1.00 57.89           H  
ATOM    336  HA  LYS B  27     -20.947  12.205  73.819  1.00 59.57           H  
ATOM    337  HB2 LYS B  27     -19.102  10.459  73.800  1.00 58.69           H  
ATOM    338  HB3 LYS B  27     -18.978  10.763  72.051  1.00 58.69           H  
ATOM    339  HG2 LYS B  27     -18.597  12.909  74.152  1.00 60.17           H  
ATOM    340  HG3 LYS B  27     -17.270  11.909  73.513  1.00 60.17           H  
ATOM    341  HD2 LYS B  27     -18.948  13.936  72.027  1.00 58.33           H  
ATOM    342  HD3 LYS B  27     -17.841  12.795  71.227  1.00 58.33           H  
ATOM    343  HE2 LYS B  27     -16.829  15.043  71.657  1.00 55.16           H  
ATOM    344  HE3 LYS B  27     -15.945  13.700  72.422  1.00 55.16           H  
ATOM    345  HZ1 LYS B  27     -17.842  15.499  73.780  1.00 56.54           H  
ATOM    346  HZ2 LYS B  27     -17.023  14.255  74.489  1.00 56.54           H  
ATOM    347  HZ3 LYS B  27     -16.198  15.558  73.905  1.00 56.54           H  
ATOM    348  N   ILE B  28     -21.370  11.609  70.618  1.00 57.66           N  
ATOM    349  CA  ILE B  28     -21.760  12.271  69.377  1.00 57.01           C  
ATOM    350  C   ILE B  28     -23.130  12.931  69.510  1.00 61.72           C  
ATOM    351  O   ILE B  28     -23.325  14.075  69.079  1.00 64.17           O  
ATOM    352  CB  ILE B  28     -21.699  11.269  68.213  1.00 52.84           C  
ATOM    353  CG1 ILE B  28     -20.229  11.003  67.868  1.00 48.54           C  
ATOM    354  CG2 ILE B  28     -22.501  11.769  67.022  1.00 50.18           C  
ATOM    355  CD1 ILE B  28     -20.001   9.955  66.829  1.00 46.28           C  
ATOM    356  H   ILE B  28     -21.312  10.601  70.653  1.00 57.66           H  
ATOM    357  HA  ILE B  28     -21.055  13.074  69.162  1.00 57.01           H  
ATOM    358  HB  ILE B  28     -22.157  10.325  68.507  1.00 52.84           H  
ATOM    359 HG12 ILE B  28     -19.793  11.935  67.509  1.00 48.54           H  
ATOM    360 HG13 ILE B  28     -19.719  10.691  68.780  1.00 48.54           H  
ATOM    361 HG21 ILE B  28     -23.541  11.910  67.317  1.00 50.18           H  
ATOM    362 HG22 ILE B  28     -22.089  12.718  66.679  1.00 50.18           H  
ATOM    363 HG23 ILE B  28     -22.448  11.037  66.216  1.00 50.18           H  
ATOM    364 HD11 ILE B  28     -20.403   9.004  67.178  1.00 46.28           H  
ATOM    365 HD12 ILE B  28     -20.502  10.244  65.905  1.00 46.28           H  
ATOM    366 HD13 ILE B  28     -18.932   9.852  66.646  1.00 46.28           H  
ATOM    367  N   ASN B  29     -24.101  12.231  70.104  1.00 61.90           N  
ATOM    368  CA  ASN B  29     -25.431  12.814  70.267  1.00 64.18           C  
ATOM    369  C   ASN B  29     -25.413  14.048  71.160  1.00 65.96           C  
ATOM    370  O   ASN B  29     -26.235  14.954  70.974  1.00 68.80           O  
ATOM    371  CB  ASN B  29     -26.403  11.776  70.825  1.00 57.83           C  
ATOM    372  CG  ASN B  29     -26.610  10.611  69.881  1.00 64.60           C  
ATOM    373  OD1 ASN B  29     -26.369  10.723  68.676  1.00 61.18           O  
ATOM    374  ND2 ASN B  29     -27.072   9.485  70.422  1.00 66.15           N  
ATOM    375  H   ASN B  29     -23.915  11.297  70.441  1.00 61.90           H  
ATOM    376  HA  ASN B  29     -25.767  13.130  69.279  1.00 64.18           H  
ATOM    377  HB2 ASN B  29     -27.365  12.257  71.003  1.00 57.83           H  
ATOM    378  HB3 ASN B  29     -26.007  11.397  71.767  1.00 57.83           H  
ATOM    379 HD21 ASN B  29     -27.239   8.677  69.840  1.00 66.15           H  
ATOM    380 HD22 ASN B  29     -27.255   9.439  71.414  1.00 66.15           H  
ATOM    381  N   GLU B  30     -24.492  14.112  72.124  1.00 66.20           N  
ATOM    382  CA  GLU B  30     -24.452  15.268  73.016  1.00 70.24           C  
ATOM    383  C   GLU B  30     -23.880  16.502  72.325  1.00 71.66           C  
ATOM    384  O   GLU B  30     -24.092  17.624  72.796  1.00 74.07           O  
ATOM    385  CB  GLU B  30     -23.661  14.923  74.285  1.00 76.77           C  
ATOM    386  CG  GLU B  30     -23.597  16.022  75.362  1.00 89.18           C  
ATOM    387  CD  GLU B  30     -22.544  17.091  75.099  1.00 92.37           C  
ATOM    388  OE1 GLU B  30     -21.549  16.796  74.397  1.00 91.44           O  
ATOM    389  OE2 GLU B  30     -22.717  18.228  75.590  1.00 89.20           O1-
ATOM    390  H   GLU B  30     -23.824  13.363  72.236  1.00 66.20           H  
ATOM    391  HA  GLU B  30     -25.476  15.514  73.297  1.00 70.24           H  
ATOM    392  HB2 GLU B  30     -24.120  14.042  74.734  1.00 76.77           H  
ATOM    393  HB3 GLU B  30     -22.639  14.688  73.987  1.00 76.77           H  
ATOM    394  HG2 GLU B  30     -23.374  15.551  76.319  1.00 89.18           H  
ATOM    395  HG3 GLU B  30     -24.572  16.507  75.414  1.00 89.18           H  
ATOM    396  N   VAL B  31     -23.215  16.323  71.187  1.00 72.33           N  
ATOM    397  CA  VAL B  31     -22.546  17.397  70.466  1.00 74.84           C  
ATOM    398  C   VAL B  31     -23.331  17.797  69.214  1.00 76.42           C  
ATOM    399  O   VAL B  31     -22.858  18.609  68.413  1.00 78.92           O  
ATOM    400  CB  VAL B  31     -21.092  16.964  70.147  1.00 68.99           C  
ATOM    401  CG1 VAL B  31     -20.300  17.945  69.285  1.00 70.13           C  
ATOM    402  CG2 VAL B  31     -20.336  16.698  71.438  1.00 62.83           C  
ATOM    403  H   VAL B  31     -23.172  15.390  70.802  1.00 72.33           H  
ATOM    404  HA  VAL B  31     -22.506  18.290  71.090  1.00 74.84           H  
ATOM    405  HB  VAL B  31     -21.187  16.057  69.550  1.00 68.99           H  
ATOM    406 HG11 VAL B  31     -20.843  18.135  68.359  1.00 70.13           H  
ATOM    407 HG12 VAL B  31     -20.168  18.881  69.828  1.00 70.13           H  
ATOM    408 HG13 VAL B  31     -19.324  17.519  69.053  1.00 70.13           H  
ATOM    409 HG21 VAL B  31     -20.258  17.622  72.010  1.00 62.83           H  
ATOM    410 HG22 VAL B  31     -20.871  15.951  72.025  1.00 62.83           H  
ATOM    411 HG23 VAL B  31     -19.337  16.330  71.205  1.00 62.83           H  
ATOM    412  N   SER B  32     -24.573  17.317  69.079  1.00 75.88           N  
ATOM    413  CA  SER B  32     -25.333  17.550  67.852  1.00 76.76           C  
ATOM    414  C   SER B  32     -25.482  19.037  67.542  1.00 80.90           C  
ATOM    415  O   SER B  32     -25.349  19.450  66.384  1.00 79.12           O  
ATOM    416  CB  SER B  32     -26.706  16.890  67.957  1.00 75.12           C  
ATOM    417  OG  SER B  32     -26.613  15.612  68.562  1.00 84.27           O  
ATOM    418  H   SER B  32     -24.989  16.789  69.832  1.00 75.88           H  
ATOM    419  HA  SER B  32     -24.776  17.103  67.029  1.00 76.76           H  
ATOM    420  HB2 SER B  32     -27.126  16.781  66.957  1.00 75.12           H  
ATOM    421  HB3 SER B  32     -27.360  17.522  68.558  1.00 75.12           H  
ATOM    422  HG  SER B  32     -26.245  15.733  69.441  1.00 84.27           H  
ATOM    423  N   SER B  33     -25.767  19.858  68.554  1.00 85.54           N  
ATOM    424  CA  SER B  33     -25.891  21.301  68.371  1.00 85.80           C  
ATOM    425  C   SER B  33     -24.763  22.091  69.031  1.00 91.04           C  
ATOM    426  O   SER B  33     -24.846  23.321  69.105  1.00 91.90           O  
ATOM    427  CB  SER B  33     -27.251  21.784  68.887  1.00 83.13           C  
ATOM    428  OG  SER B  33     -27.695  21.020  69.995  1.00 80.49           O  
ATOM    429  H   SER B  33     -25.901  19.469  69.476  1.00 85.54           H  
ATOM    430  HA  SER B  33     -25.815  21.488  67.300  1.00 85.80           H  
ATOM    431  HB2 SER B  33     -27.983  21.700  68.084  1.00 83.13           H  
ATOM    432  HB3 SER B  33     -27.163  22.827  69.190  1.00 83.13           H  
ATOM    433  HG  SER B  33     -27.771  20.108  69.707  1.00 80.49           H  
ATOM    434  N   SER B  34     -23.709  21.418  69.508  1.00 96.06           N  
ATOM    435  CA  SER B  34     -22.636  22.104  70.231  1.00 96.28           C  
ATOM    436  C   SER B  34     -21.738  22.929  69.315  1.00 91.12           C  
ATOM    437  O   SER B  34     -21.176  23.940  69.756  1.00 92.05           O  
ATOM    438  CB  SER B  34     -21.795  21.094  71.004  1.00 93.65           C  
ATOM    439  OG  SER B  34     -20.661  20.728  70.245  1.00 99.61           O  
ATOM    440  H   SER B  34     -23.653  20.420  69.367  1.00 96.06           H  
ATOM    441  HA  SER B  34     -23.115  22.798  70.922  1.00 96.28           H  
ATOM    442  HB2 SER B  34     -22.394  20.207  71.209  1.00 93.65           H  
ATOM    443  HB3 SER B  34     -21.471  21.539  71.945  1.00 93.65           H  
ATOM    444  HG  SER B  34     -19.882  20.966  70.753  1.00 99.61           H  
ATOM    445  N   ASP B  35     -21.562  22.485  68.068  1.00 84.09           N  
ATOM    446  CA  ASP B  35     -20.761  23.118  67.021  1.00 83.35           C  
ATOM    447  C   ASP B  35     -19.246  22.966  67.195  1.00 75.47           C  
ATOM    448  O   ASP B  35     -18.489  23.291  66.273  1.00 69.34           O  
ATOM    449  CB  ASP B  35     -21.121  24.609  66.916  1.00 90.19           C  
ATOM    450  CG  ASP B  35     -20.833  25.188  65.547  1.00 81.76           C  
ATOM    451  OD1 ASP B  35     -20.396  24.430  64.658  1.00 75.99           O  
ATOM    452  OD2 ASP B  35     -21.054  26.407  65.361  1.00 79.77           O1-
ATOM    453  H   ASP B  35     -22.030  21.624  67.823  1.00 84.09           H  
ATOM    454  HA  ASP B  35     -21.011  22.589  66.101  1.00 83.35           H  
ATOM    455  HB2 ASP B  35     -20.541  25.160  67.656  1.00 90.19           H  
ATOM    456  HB3 ASP B  35     -22.184  24.726  67.127  1.00 90.19           H  
ATOM    457  N   ASP B  36     -18.773  22.470  68.338  1.00 70.40           N  
ATOM    458  CA  ASP B  36     -17.356  22.129  68.497  1.00 65.05           C  
ATOM    459  C   ASP B  36     -17.255  20.634  68.204  1.00 61.01           C  
ATOM    460  O   ASP B  36     -17.535  19.795  69.064  1.00 61.83           O  
ATOM    461  CB  ASP B  36     -16.790  22.510  69.863  1.00 75.25           C  
ATOM    462  CG  ASP B  36     -17.675  22.102  71.014  1.00 85.17           C  
ATOM    463  OD1 ASP B  36     -18.705  21.443  70.781  1.00 89.50           O  
ATOM    464  OD2 ASP B  36     -17.326  22.439  72.164  1.00 85.22           O1-
ATOM    465  H   ASP B  36     -19.405  22.326  69.112  1.00 70.40           H  
ATOM    466  HA  ASP B  36     -16.741  22.706  67.807  1.00 65.05           H  
ATOM    467  HB2 ASP B  36     -16.660  23.592  69.894  1.00 75.25           H  
ATOM    468  HB3 ASP B  36     -15.821  22.025  69.983  1.00 75.25           H  
ATOM    469  N   LYS B  37     -16.851  20.301  66.983  1.00 49.04           N  
ATOM    470  CA  LYS B  37     -16.875  18.911  66.558  1.00 41.71           C  
ATOM    471  C   LYS B  37     -15.502  18.435  66.110  1.00 37.01           C  
ATOM    472  O   LYS B  37     -15.340  17.935  64.993  1.00 36.30           O  
ATOM    473  CB  LYS B  37     -17.919  18.716  65.458  1.00 42.18           C  
ATOM    474  CG  LYS B  37     -19.317  19.152  65.890  1.00 49.34           C  
ATOM    475  CD  LYS B  37     -20.382  18.759  64.889  1.00 45.39           C  
ATOM    476  CE  LYS B  37     -21.760  18.955  65.490  1.00 53.21           C  
ATOM    477  NZ  LYS B  37     -22.810  18.188  64.768  1.00 58.84           N1+
ATOM    478  H   LYS B  37     -16.526  21.016  66.348  1.00 49.04           H  
ATOM    479  HA  LYS B  37     -17.156  18.299  67.415  1.00 41.71           H  
ATOM    480  HB2 LYS B  37     -17.624  19.303  64.588  1.00 42.18           H  
ATOM    481  HB3 LYS B  37     -17.950  17.660  65.190  1.00 42.18           H  
ATOM    482  HG2 LYS B  37     -19.548  18.686  66.848  1.00 49.34           H  
ATOM    483  HG3 LYS B  37     -19.326  20.236  66.002  1.00 49.34           H  
ATOM    484  HD2 LYS B  37     -20.253  17.711  64.618  1.00 45.39           H  
ATOM    485  HD3 LYS B  37     -20.286  19.379  63.998  1.00 45.39           H  
ATOM    486  HE2 LYS B  37     -22.011  20.015  65.450  1.00 53.21           H  
ATOM    487  HE3 LYS B  37     -21.738  18.626  66.529  1.00 53.21           H  
ATOM    488  HZ1 LYS B  37     -22.845  18.490  63.805  1.00 58.84           H  
ATOM    489  HZ2 LYS B  37     -22.592  17.202  64.804  1.00 58.84           H  
ATOM    490  HZ3 LYS B  37     -23.706  18.351  65.205  1.00 58.84           H  
ATOM    491  N   ASP B  38     -14.503  18.636  66.963  1.00 34.28           N  
ATOM    492  CA  ASP B  38     -13.175  18.105  66.697  1.00 35.25           C  
ATOM    493  C   ASP B  38     -13.210  16.582  66.669  1.00 33.53           C  
ATOM    494  O   ASP B  38     -14.039  15.943  67.326  1.00 35.08           O  
ATOM    495  CB  ASP B  38     -12.175  18.559  67.770  1.00 38.22           C  
ATOM    496  CG  ASP B  38     -11.893  20.052  67.729  1.00 46.14           C  
ATOM    497  OD1 ASP B  38     -12.082  20.673  66.660  1.00 47.68           O  
ATOM    498  OD2 ASP B  38     -11.441  20.599  68.760  1.00 46.66           O1-
ATOM    499  H   ASP B  38     -14.668  19.165  67.808  1.00 34.28           H  
ATOM    500  HA  ASP B  38     -12.855  18.486  65.727  1.00 35.25           H  
ATOM    501  HB2 ASP B  38     -11.237  18.025  67.618  1.00 38.22           H  
ATOM    502  HB3 ASP B  38     -12.581  18.309  68.750  1.00 38.22           H  
ATOM    503  N   ALA B  39     -12.304  15.999  65.888  1.00 31.21           N  
ATOM    504  CA  ALA B  39     -12.156  14.554  65.881  1.00 27.95           C  
ATOM    505  C   ALA B  39     -11.719  14.086  67.260  1.00 26.92           C  
ATOM    506  O   ALA B  39     -11.121  14.840  68.030  1.00 28.72           O  
ATOM    507  CB  ALA B  39     -11.130  14.123  64.838  1.00 28.79           C  
ATOM    508  H   ALA B  39     -11.714  16.566  65.295  1.00 31.21           H  
ATOM    509  HA  ALA B  39     -13.115  14.102  65.626  1.00 27.95           H  
ATOM    510  HB1 ALA B  39     -11.451  14.459  63.852  1.00 28.79           H  
ATOM    511  HB2 ALA B  39     -10.163  14.565  65.076  1.00 28.79           H  
ATOM    512  HB3 ALA B  39     -11.043  13.036  64.841  1.00 28.79           H  
ATOM    513  N   PHE B  40     -12.072  12.853  67.603  1.00 26.14           N  
ATOM    514  CA  PHE B  40     -11.674  12.348  68.908  1.00 27.48           C  
ATOM    515  C   PHE B  40     -11.603  10.832  68.875  1.00 26.30           C  
ATOM    516  O   PHE B  40     -12.203  10.173  68.028  1.00 26.55           O  
ATOM    517  CB  PHE B  40     -12.614  12.823  70.026  1.00 30.20           C  
ATOM    518  CG  PHE B  40     -14.015  12.301  69.910  1.00 30.66           C  
ATOM    519  CD1 PHE B  40     -14.943  12.952  69.117  1.00 30.51           C  
ATOM    520  CD2 PHE B  40     -14.403  11.163  70.597  1.00 29.95           C  
ATOM    521  CE1 PHE B  40     -16.230  12.477  69.005  1.00 31.77           C  
ATOM    522  CE2 PHE B  40     -15.683  10.685  70.490  1.00 30.84           C  
ATOM    523  CZ  PHE B  40     -16.600  11.339  69.691  1.00 35.94           C  
ATOM    524  H   PHE B  40     -12.607  12.276  66.970  1.00 26.14           H  
ATOM    525  HA  PHE B  40     -10.686  12.751  69.133  1.00 27.48           H  
ATOM    526  HB2 PHE B  40     -12.204  12.494  70.981  1.00 30.20           H  
ATOM    527  HB3 PHE B  40     -12.651  13.912  70.002  1.00 30.20           H  
ATOM    528  HD1 PHE B  40     -14.654  13.843  68.580  1.00 30.51           H  
ATOM    529  HD2 PHE B  40     -13.690  10.647  71.223  1.00 29.95           H  
ATOM    530  HE1 PHE B  40     -16.947  12.993  68.383  1.00 31.77           H  
ATOM    531  HE2 PHE B  40     -15.975   9.797  71.031  1.00 30.84           H  
ATOM    532  HZ  PHE B  40     -17.607  10.959  69.603  1.00 35.94           H  
ATOM    533  N   TYR B  41     -10.837  10.294  69.801  1.00 26.50           N  
ATOM    534  CA  TYR B  41     -10.688   8.865  69.997  1.00 27.50           C  
ATOM    535  C   TYR B  41     -11.459   8.404  71.218  1.00 26.77           C  
ATOM    536  O   TYR B  41     -11.530   9.106  72.226  1.00 28.99           O  
ATOM    537  CB  TYR B  41      -9.223   8.487  70.198  1.00 27.80           C  
ATOM    538  CG  TYR B  41      -8.395   8.400  68.952  1.00 30.67           C  
ATOM    539  CD1 TYR B  41      -8.331   7.212  68.237  1.00 30.28           C  
ATOM    540  CD2 TYR B  41      -7.621   9.477  68.526  1.00 29.16           C  
ATOM    541  CE1 TYR B  41      -7.562   7.104  67.115  1.00 30.04           C  
ATOM    542  CE2 TYR B  41      -6.849   9.380  67.397  1.00 30.09           C  
ATOM    543  CZ  TYR B  41      -6.815   8.187  66.698  1.00 30.81           C  
ATOM    544  OH  TYR B  41      -6.044   8.058  65.576  1.00 29.14           O  
ATOM    545  H   TYR B  41     -10.323  10.913  70.411  1.00 26.50           H  
ATOM    546  HA  TYR B  41     -11.077   8.381  69.101  1.00 27.50           H  
ATOM    547  HB2 TYR B  41      -8.771   9.236  70.849  1.00 27.80           H  
ATOM    548  HB3 TYR B  41      -9.193   7.514  70.688  1.00 27.80           H  
ATOM    549  HD1 TYR B  41      -8.900   6.358  68.575  1.00 30.28           H  
ATOM    550  HD2 TYR B  41      -7.629  10.398  69.091  1.00 29.16           H  
ATOM    551  HE1 TYR B  41      -7.538   6.179  66.558  1.00 30.04           H  
ATOM    552  HE2 TYR B  41      -6.273  10.228  67.057  1.00 30.09           H  
ATOM    553  HH  TYR B  41      -5.919   8.867  65.075  1.00 29.14           H  
ATOM    554  N   VAL B  42     -11.992   7.193  71.135  1.00 26.37           N  
ATOM    555  CA  VAL B  42     -12.419   6.438  72.308  1.00 27.72           C  
ATOM    556  C   VAL B  42     -11.479   5.247  72.444  1.00 27.36           C  
ATOM    557  O   VAL B  42     -11.348   4.446  71.509  1.00 27.14           O  
ATOM    558  CB  VAL B  42     -13.887   5.997  72.203  1.00 28.08           C  
ATOM    559  CG1 VAL B  42     -14.249   5.047  73.332  1.00 29.46           C  
ATOM    560  CG2 VAL B  42     -14.800   7.217  72.234  1.00 33.07           C  
ATOM    561  H   VAL B  42     -12.107   6.776  70.222  1.00 26.37           H  
ATOM    562  HA  VAL B  42     -12.367   7.065  73.198  1.00 27.72           H  
ATOM    563  HB  VAL B  42     -14.021   5.472  71.257  1.00 28.08           H  
ATOM    564 HG11 VAL B  42     -13.599   4.173  73.294  1.00 29.46           H  
ATOM    565 HG12 VAL B  42     -14.121   5.554  74.288  1.00 29.46           H  
ATOM    566 HG13 VAL B  42     -15.287   4.732  73.223  1.00 29.46           H  
ATOM    567 HG21 VAL B  42     -14.669   7.745  73.178  1.00 33.07           H  
ATOM    568 HG22 VAL B  42     -14.547   7.881  71.408  1.00 33.07           H  
ATOM    569 HG23 VAL B  42     -15.838   6.897  72.138  1.00 33.07           H  
ATOM    570  N   ALA B  43     -10.804   5.148  73.595  1.00 27.40           N  
ATOM    571  CA  ALA B  43      -9.831   4.090  73.863  1.00 28.48           C  
ATOM    572  C   ALA B  43     -10.340   3.224  75.011  1.00 28.59           C  
ATOM    573  O   ALA B  43     -10.426   3.687  76.154  1.00 28.86           O  
ATOM    574  CB  ALA B  43      -8.457   4.674  74.188  1.00 27.47           C  
ATOM    575  H   ALA B  43     -10.975   5.837  74.313  1.00 27.40           H  
ATOM    576  HA  ALA B  43      -9.717   3.476  72.970  1.00 28.48           H  
ATOM    577  HB1 ALA B  43      -8.111   5.278  73.349  1.00 27.47           H  
ATOM    578  HB2 ALA B  43      -8.529   5.298  75.079  1.00 27.47           H  
ATOM    579  HB3 ALA B  43      -7.751   3.863  74.368  1.00 27.47           H  
ATOM    580  N   ASP B  44     -10.657   1.966  74.704  1.00 28.70           N  
ATOM    581  CA  ASP B  44     -11.183   1.007  75.674  1.00 29.49           C  
ATOM    582  C   ASP B  44     -10.023   0.208  76.263  1.00 30.07           C  
ATOM    583  O   ASP B  44      -9.517  -0.728  75.641  1.00 31.04           O  
ATOM    584  CB  ASP B  44     -12.204   0.093  75.003  1.00 32.93           C  
ATOM    585  CG  ASP B  44     -12.930  -0.817  75.990  1.00 38.96           C  
ATOM    586  OD1 ASP B  44     -12.716  -0.685  77.217  1.00 38.37           O  
ATOM    587  OD2 ASP B  44     -13.701  -1.687  75.525  1.00 39.51           O1-
ATOM    588  H   ASP B  44     -10.527   1.659  73.751  1.00 28.70           H  
ATOM    589  HA  ASP B  44     -11.691   1.533  76.483  1.00 29.49           H  
ATOM    590  HB2 ASP B  44     -11.686  -0.529  74.273  1.00 32.93           H  
ATOM    591  HB3 ASP B  44     -12.942   0.712  74.494  1.00 32.93           H  
ATOM    592  N   LEU B  45      -9.614   0.567  77.483  1.00 29.81           N  
ATOM    593  CA  LEU B  45      -8.551  -0.165  78.167  1.00 30.49           C  
ATOM    594  C   LEU B  45      -8.964  -1.605  78.466  1.00 31.92           C  
ATOM    595  O   LEU B  45      -8.110  -2.511  78.529  1.00 31.44           O  
ATOM    596  CB  LEU B  45      -8.187   0.577  79.452  1.00 31.00           C  
ATOM    597  CG  LEU B  45      -7.844   2.056  79.246  1.00 30.08           C  
ATOM    598  CD1 LEU B  45      -7.621   2.750  80.581  1.00 32.16           C  
ATOM    599  CD2 LEU B  45      -6.605   2.201  78.362  1.00 29.33           C  
ATOM    600  H   LEU B  45     -10.047   1.357  77.940  1.00 29.81           H  
ATOM    601  HA  LEU B  45      -7.679  -0.216  77.515  1.00 30.49           H  
ATOM    602  HB2 LEU B  45      -9.034   0.514  80.135  1.00 31.00           H  
ATOM    603  HB3 LEU B  45      -7.323   0.084  79.898  1.00 31.00           H  
ATOM    604  HG  LEU B  45      -8.688   2.533  78.747  1.00 30.08           H  
ATOM    605 HD11 LEU B  45      -8.518   2.657  81.193  1.00 32.16           H  
ATOM    606 HD12 LEU B  45      -6.780   2.286  81.096  1.00 32.16           H  
ATOM    607 HD13 LEU B  45      -7.406   3.805  80.411  1.00 32.16           H  
ATOM    608 HD21 LEU B  45      -5.753   1.728  78.850  1.00 29.33           H  
ATOM    609 HD22 LEU B  45      -6.786   1.720  77.401  1.00 29.33           H  
ATOM    610 HD23 LEU B  45      -6.393   3.258  78.205  1.00 29.33           H  
ATOM    611  N   GLY B  46     -10.270  -1.838  78.639  1.00 31.52           N  
ATOM    612  CA  GLY B  46     -10.747  -3.198  78.820  1.00 34.43           C  
ATOM    613  C   GLY B  46     -10.435  -4.095  77.640  1.00 33.81           C  
ATOM    614  O   GLY B  46     -10.184  -5.289  77.814  1.00 35.62           O  
ATOM    615  H   GLY B  46     -10.924  -1.068  78.644  1.00 31.52           H  
ATOM    616  HA2 GLY B  46     -10.275  -3.616  79.709  1.00 34.43           H  
ATOM    617  HA3 GLY B  46     -11.828  -3.172  78.960  1.00 34.43           H  
ATOM    618  N   ASP B  47     -10.422  -3.532  76.429  1.00 32.40           N  
ATOM    619  CA  ASP B  47     -10.023  -4.310  75.260  1.00 33.84           C  
ATOM    620  C   ASP B  47      -8.564  -4.742  75.360  1.00 33.33           C  
ATOM    621  O   ASP B  47      -8.199  -5.844  74.938  1.00 35.05           O  
ATOM    622  CB  ASP B  47     -10.273  -3.495  73.991  1.00 35.42           C  
ATOM    623  CG  ASP B  47     -10.121  -4.317  72.725  1.00 37.42           C  
ATOM    624  OD1 ASP B  47     -10.841  -5.329  72.572  1.00 40.91           O  
ATOM    625  OD2 ASP B  47      -9.298  -3.930  71.867  1.00 34.34           O1-
ATOM    626  H   ASP B  47     -10.689  -2.564  76.322  1.00 32.40           H  
ATOM    627  HA  ASP B  47     -10.626  -5.217  75.218  1.00 33.84           H  
ATOM    628  HB2 ASP B  47      -9.559  -2.672  73.960  1.00 35.42           H  
ATOM    629  HB3 ASP B  47     -11.287  -3.096  74.027  1.00 35.42           H  
ATOM    630  N   ILE B  48      -7.718  -3.893  75.935  1.00 32.55           N  
ATOM    631  CA  ILE B  48      -6.321  -4.258  76.138  1.00 29.86           C  
ATOM    632  C   ILE B  48      -6.201  -5.403  77.135  1.00 31.00           C  
ATOM    633  O   ILE B  48      -5.394  -6.328  76.946  1.00 30.13           O  
ATOM    634  CB  ILE B  48      -5.539  -3.019  76.589  1.00 29.75           C  
ATOM    635  CG1 ILE B  48      -5.654  -1.954  75.508  1.00 29.37           C  
ATOM    636  CG2 ILE B  48      -4.088  -3.374  76.813  1.00 30.22           C  
ATOM    637  CD1 ILE B  48      -5.184  -0.625  75.945  1.00 31.95           C  
ATOM    638  H   ILE B  48      -8.046  -2.986  76.234  1.00 32.55           H  
ATOM    639  HA  ILE B  48      -5.893  -4.613  75.200  1.00 29.86           H  
ATOM    640  HB  ILE B  48      -5.949  -2.643  77.526  1.00 29.75           H  
ATOM    641 HG12 ILE B  48      -5.059  -2.266  74.650  1.00 29.37           H  
ATOM    642 HG13 ILE B  48      -6.700  -1.871  75.214  1.00 29.37           H  
ATOM    643 HG21 ILE B  48      -4.016  -4.140  77.585  1.00 30.22           H  
ATOM    644 HG22 ILE B  48      -3.659  -3.753  75.885  1.00 30.22           H  
ATOM    645 HG23 ILE B  48      -3.541  -2.486  77.130  1.00 30.22           H  
ATOM    646 HD11 ILE B  48      -5.783  -0.288  76.791  1.00 31.95           H  
ATOM    647 HD12 ILE B  48      -4.138  -0.690  76.243  1.00 31.95           H  
ATOM    648 HD13 ILE B  48      -5.284   0.084  75.123  1.00 31.95           H  
ATOM    649  N   LEU B  49      -6.994  -5.363  78.215  1.00 32.93           N  
ATOM    650  CA  LEU B  49      -6.989  -6.489  79.153  1.00 33.14           C  
ATOM    651  C   LEU B  49      -7.498  -7.773  78.502  1.00 32.32           C  
ATOM    652  O   LEU B  49      -6.966  -8.863  78.763  1.00 33.75           O  
ATOM    653  CB  LEU B  49      -7.822  -6.178  80.400  1.00 36.83           C  
ATOM    654  CG  LEU B  49      -7.285  -5.279  81.516  1.00 39.54           C  
ATOM    655  CD1 LEU B  49      -5.940  -5.794  82.020  1.00 38.57           C  
ATOM    656  CD2 LEU B  49      -7.183  -3.831  81.110  1.00 42.79           C  
ATOM    657  H   LEU B  49      -7.589  -4.564  78.381  1.00 32.93           H  
ATOM    658  HA  LEU B  49      -5.952  -6.643  79.450  1.00 33.14           H  
ATOM    659  HB2 LEU B  49      -8.743  -5.713  80.047  1.00 36.83           H  
ATOM    660  HB3 LEU B  49      -8.053  -7.138  80.862  1.00 36.83           H  
ATOM    661  HG  LEU B  49      -8.011  -5.322  82.327  1.00 39.54           H  
ATOM    662 HD11 LEU B  49      -6.049  -6.824  82.359  1.00 38.57           H  
ATOM    663 HD12 LEU B  49      -5.209  -5.753  81.212  1.00 38.57           H  
ATOM    664 HD13 LEU B  49      -5.601  -5.173  82.849  1.00 38.57           H  
ATOM    665 HD21 LEU B  49      -6.465  -3.732  80.296  1.00 42.79           H  
ATOM    666 HD22 LEU B  49      -8.159  -3.477  80.778  1.00 42.79           H  
ATOM    667 HD23 LEU B  49      -6.851  -3.237  81.962  1.00 42.79           H  
ATOM    668  N   LYS B  50      -8.554  -7.674  77.686  1.00 31.42           N  
ATOM    669  CA  LYS B  50      -9.022  -8.851  76.955  1.00 33.82           C  
ATOM    670  C   LYS B  50      -7.924  -9.413  76.069  1.00 35.09           C  
ATOM    671  O   LYS B  50      -7.744 -10.636  75.988  1.00 36.10           O  
ATOM    672  CB  LYS B  50     -10.246  -8.533  76.098  1.00 36.13           C  
ATOM    673  CG  LYS B  50     -11.577  -8.604  76.820  1.00 46.29           C  
ATOM    674  CD  LYS B  50     -12.737  -8.425  75.839  1.00 55.12           C  
ATOM    675  CE  LYS B  50     -13.582  -7.205  76.170  1.00 63.70           C  
ATOM    676  NZ  LYS B  50     -14.832  -7.551  76.915  1.00 65.33           N1+
ATOM    677  H   LYS B  50      -9.027  -6.788  77.575  1.00 31.42           H  
ATOM    678  HA  LYS B  50      -9.302  -9.595  77.701  1.00 33.82           H  
ATOM    679  HB2 LYS B  50     -10.129  -7.523  75.705  1.00 36.13           H  
ATOM    680  HB3 LYS B  50     -10.273  -9.243  75.272  1.00 36.13           H  
ATOM    681  HG2 LYS B  50     -11.668  -9.575  77.308  1.00 46.29           H  
ATOM    682  HG3 LYS B  50     -11.619  -7.815  77.571  1.00 46.29           H  
ATOM    683  HD2 LYS B  50     -13.370  -9.312  75.877  1.00 55.12           H  
ATOM    684  HD3 LYS B  50     -12.332  -8.310  74.833  1.00 55.12           H  
ATOM    685  HE2 LYS B  50     -13.857  -6.709  75.239  1.00 63.70           H  
ATOM    686  HE3 LYS B  50     -12.988  -6.526  76.782  1.00 63.70           H  
ATOM    687  HZ1 LYS B  50     -15.396  -8.174  76.355  1.00 65.33           H  
ATOM    688  HZ2 LYS B  50     -14.591  -8.005  77.785  1.00 65.33           H  
ATOM    689  HZ3 LYS B  50     -15.353  -6.708  77.108  1.00 65.33           H  
ATOM    690  N   LYS B  51      -7.198  -8.531  75.375  1.00 33.48           N  
ATOM    691  CA  LYS B  51      -6.093  -8.979  74.541  1.00 29.58           C  
ATOM    692  C   LYS B  51      -5.052  -9.705  75.376  1.00 31.06           C  
ATOM    693  O   LYS B  51      -4.482 -10.707  74.935  1.00 32.22           O  
ATOM    694  CB  LYS B  51      -5.462  -7.791  73.815  1.00 30.06           C  
ATOM    695  CG  LYS B  51      -6.333  -7.166  72.746  1.00 28.34           C  
ATOM    696  CD  LYS B  51      -6.509  -8.099  71.568  1.00 30.63           C  
ATOM    697  CE  LYS B  51      -7.240  -7.400  70.428  1.00 33.31           C  
ATOM    698  NZ  LYS B  51      -6.428  -6.262  69.891  1.00 31.78           N1+
ATOM    699  H   LYS B  51      -7.418  -7.547  75.430  1.00 33.48           H  
ATOM    700  HA  LYS B  51      -6.481  -9.675  73.798  1.00 29.58           H  
ATOM    701  HB2 LYS B  51      -5.231  -7.025  74.555  1.00 30.06           H  
ATOM    702  HB3 LYS B  51      -4.540  -8.132  73.345  1.00 30.06           H  
ATOM    703  HG2 LYS B  51      -7.311  -6.942  73.171  1.00 28.34           H  
ATOM    704  HG3 LYS B  51      -5.866  -6.243  72.402  1.00 28.34           H  
ATOM    705  HD2 LYS B  51      -7.087  -8.968  71.883  1.00 30.63           H  
ATOM    706  HD3 LYS B  51      -5.528  -8.422  71.219  1.00 30.63           H  
ATOM    707  HE2 LYS B  51      -8.192  -7.017  70.796  1.00 33.31           H  
ATOM    708  HE3 LYS B  51      -7.422  -8.117  69.628  1.00 33.31           H  
ATOM    709  HZ1 LYS B  51      -6.259  -5.592  70.628  1.00 31.78           H  
ATOM    710  HZ2 LYS B  51      -5.546  -6.612  69.545  1.00 31.78           H  
ATOM    711  HZ3 LYS B  51      -6.932  -5.815  69.138  1.00 31.78           H  
ATOM    712  N   HIS B  52      -4.787  -9.215  76.588  1.00 31.30           N  
ATOM    713  CA  HIS B  52      -3.806  -9.897  77.425  1.00 31.49           C  
ATOM    714  C   HIS B  52      -4.288 -11.287  77.843  1.00 34.05           C  
ATOM    715  O   HIS B  52      -3.503 -12.244  77.840  1.00 34.66           O  
ATOM    716  CB  HIS B  52      -3.463  -9.059  78.651  1.00 31.43           C  
ATOM    717  CG  HIS B  52      -2.365  -9.648  79.479  1.00 34.07           C  
ATOM    718  ND1 HIS B  52      -1.037  -9.577  79.114  1.00 33.30           N  
ATOM    719  CD2 HIS B  52      -2.400 -10.353  80.634  1.00 36.00           C  
ATOM    720  CE1 HIS B  52      -0.300 -10.192  80.021  1.00 36.25           C  
ATOM    721  NE2 HIS B  52      -1.102 -10.667  80.957  1.00 37.55           N  
ATOM    722  H   HIS B  52      -5.258  -8.386  76.921  1.00 31.30           H  
ATOM    723  HA  HIS B  52      -2.903 -10.025  76.828  1.00 31.49           H  
ATOM    724  HB2 HIS B  52      -4.355  -8.971  79.271  1.00 31.43           H  
ATOM    725  HB3 HIS B  52      -3.153  -8.069  78.318  1.00 31.43           H  
ATOM    726  HD2 HIS B  52      -3.283 -10.619  81.196  1.00 36.00           H  
ATOM    727  HE2 HIS B  52      -0.809 -11.178  81.777  1.00 37.55           H  
ATOM    728  HE1 HIS B  52       0.775 -10.290  80.001  1.00 36.25           H  
ATOM    729  N   LEU B  53      -5.559 -11.414  78.248  1.00 32.94           N  
ATOM    730  CA  LEU B  53      -6.100 -12.742  78.565  1.00 34.24           C  
ATOM    731  C   LEU B  53      -5.984 -13.685  77.372  1.00 33.74           C  
ATOM    732  O   LEU B  53      -5.651 -14.873  77.523  1.00 34.14           O  
ATOM    733  CB  LEU B  53      -7.561 -12.649  79.003  1.00 34.62           C  
ATOM    734  CG  LEU B  53      -7.868 -12.261  80.447  1.00 38.53           C  
ATOM    735  CD1 LEU B  53      -9.370 -12.260  80.642  1.00 40.94           C  
ATOM    736  CD2 LEU B  53      -7.200 -13.222  81.419  1.00 38.77           C  
ATOM    737  H   LEU B  53      -6.145 -10.596  78.335  1.00 32.94           H  
ATOM    738  HA  LEU B  53      -5.508 -13.143  79.388  1.00 34.24           H  
ATOM    739  HB2 LEU B  53      -8.042 -11.910  78.363  1.00 34.62           H  
ATOM    740  HB3 LEU B  53      -8.011 -13.627  78.830  1.00 34.62           H  
ATOM    741  HG  LEU B  53      -7.473 -11.265  80.648  1.00 38.53           H  
ATOM    742 HD11 LEU B  53      -9.825 -11.545  79.957  1.00 40.94           H  
ATOM    743 HD12 LEU B  53      -9.763 -13.257  80.441  1.00 40.94           H  
ATOM    744 HD13 LEU B  53      -9.603 -11.978  81.669  1.00 40.94           H  
ATOM    745 HD21 LEU B  53      -7.573 -14.231  81.246  1.00 38.77           H  
ATOM    746 HD22 LEU B  53      -6.121 -13.202  81.266  1.00 38.77           H  
ATOM    747 HD23 LEU B  53      -7.427 -12.921  82.442  1.00 38.77           H  
ATOM    748  N   ARG B  54      -6.296 -13.176  76.180  1.00 31.22           N  
ATOM    749  CA  ARG B  54      -6.190 -13.975  74.968  1.00 30.60           C  
ATOM    750  C   ARG B  54      -4.740 -14.387  74.700  1.00 34.33           C  
ATOM    751  O   ARG B  54      -4.469 -15.519  74.277  1.00 34.60           O  
ATOM    752  CB  ARG B  54      -6.791 -13.174  73.822  1.00 31.75           C  
ATOM    753  CG  ARG B  54      -6.981 -13.888  72.523  1.00 36.44           C  
ATOM    754  CD  ARG B  54      -7.815 -13.001  71.629  1.00 35.73           C  
ATOM    755  NE  ARG B  54      -7.805 -13.441  70.244  1.00 41.19           N  
ATOM    756  CZ  ARG B  54      -8.250 -12.702  69.237  1.00 44.89           C  
ATOM    757  NH1 ARG B  54      -8.203 -13.172  67.997  1.00 43.29           N  
ATOM    758  NH2 ARG B  54      -8.741 -11.492  69.475  1.00 44.23           N1+
ATOM    759  H   ARG B  54      -6.612 -12.219  76.117  1.00 31.22           H  
ATOM    760  HA  ARG B  54      -6.744 -14.907  75.078  1.00 30.60           H  
ATOM    761  HB2 ARG B  54      -7.768 -12.817  74.147  1.00 31.75           H  
ATOM    762  HB3 ARG B  54      -6.136 -12.323  73.637  1.00 31.75           H  
ATOM    763  HG2 ARG B  54      -7.495 -14.834  72.691  1.00 36.44           H  
ATOM    764  HG3 ARG B  54      -6.013 -14.078  72.059  1.00 36.44           H  
ATOM    765  HD2 ARG B  54      -7.420 -11.986  71.676  1.00 35.73           H  
ATOM    766  HD3 ARG B  54      -8.843 -13.008  71.991  1.00 35.73           H  
ATOM    767  HE  ARG B  54      -7.439 -14.359  70.037  1.00 41.19           H  
ATOM    768 HH11 ARG B  54      -8.542 -12.609  67.230  1.00 43.29           H  
ATOM    769 HH12 ARG B  54      -7.829 -14.093  67.820  1.00 43.29           H  
ATOM    770 HH21 ARG B  54      -8.775 -11.138  70.420  1.00 44.23           H  
ATOM    771 HH22 ARG B  54      -9.081 -10.926  68.711  1.00 44.23           H  
ATOM    772  N   TRP B  55      -3.789 -13.489  74.964  1.00 32.12           N  
ATOM    773  CA  TRP B  55      -2.384 -13.828  74.776  1.00 30.96           C  
ATOM    774  C   TRP B  55      -1.958 -14.922  75.747  1.00 32.69           C  
ATOM    775  O   TRP B  55      -1.350 -15.919  75.347  1.00 35.17           O  
ATOM    776  CB  TRP B  55      -1.513 -12.581  74.947  1.00 29.12           C  
ATOM    777  CG  TRP B  55      -0.048 -12.848  74.770  1.00 28.70           C  
ATOM    778  CD1 TRP B  55       0.794 -13.448  75.664  1.00 29.09           C  
ATOM    779  CD2 TRP B  55       0.751 -12.527  73.622  1.00 29.18           C  
ATOM    780  NE1 TRP B  55       2.062 -13.526  75.143  1.00 26.93           N  
ATOM    781  CE2 TRP B  55       2.065 -12.967  73.893  1.00 27.16           C  
ATOM    782  CE3 TRP B  55       0.484 -11.912  72.396  1.00 28.26           C  
ATOM    783  CZ2 TRP B  55       3.109 -12.802  72.987  1.00 27.20           C  
ATOM    784  CZ3 TRP B  55       1.519 -11.758  71.491  1.00 27.10           C  
ATOM    785  CH2 TRP B  55       2.815 -12.198  71.792  1.00 26.86           C  
ATOM    786  H   TRP B  55      -4.044 -12.570  75.296  1.00 32.12           H  
ATOM    787  HA  TRP B  55      -2.251 -14.208  73.763  1.00 30.96           H  
ATOM    788  HB2 TRP B  55      -1.821 -11.841  74.208  1.00 29.12           H  
ATOM    789  HB3 TRP B  55      -1.673 -12.183  75.949  1.00 29.12           H  
ATOM    790  HD1 TRP B  55       0.504 -13.809  76.640  1.00 29.09           H  
ATOM    791  HE1 TRP B  55       2.863 -13.930  75.607  1.00 26.93           H  
ATOM    792  HE3 TRP B  55      -0.511 -11.564  72.160  1.00 28.26           H  
ATOM    793  HZ2 TRP B  55       4.110 -13.136  73.216  1.00 27.20           H  
ATOM    794  HZ3 TRP B  55       1.325 -11.291  70.537  1.00 27.10           H  
ATOM    795  HH2 TRP B  55       3.601 -12.058  71.065  1.00 26.86           H  
ATOM    796  N   LEU B  56      -2.278 -14.751  77.029  1.00 33.32           N  
ATOM    797  CA  LEU B  56      -1.956 -15.772  78.023  1.00 33.91           C  
ATOM    798  C   LEU B  56      -2.532 -17.124  77.627  1.00 33.75           C  
ATOM    799  O   LEU B  56      -1.887 -18.159  77.817  1.00 33.95           O  
ATOM    800  CB  LEU B  56      -2.485 -15.356  79.395  1.00 33.55           C  
ATOM    801  CG  LEU B  56      -1.857 -14.117  80.029  1.00 35.29           C  
ATOM    802  CD1 LEU B  56      -2.509 -13.841  81.372  1.00 36.60           C  
ATOM    803  CD2 LEU B  56      -0.358 -14.279  80.179  1.00 35.02           C  
ATOM    804  H   LEU B  56      -2.749 -13.905  77.317  1.00 33.32           H  
ATOM    805  HA  LEU B  56      -0.871 -15.867  78.072  1.00 33.91           H  
ATOM    806  HB2 LEU B  56      -3.554 -15.168  79.293  1.00 33.55           H  
ATOM    807  HB3 LEU B  56      -2.326 -16.192  80.077  1.00 33.55           H  
ATOM    808  HG  LEU B  56      -2.029 -13.265  79.371  1.00 35.29           H  
ATOM    809 HD11 LEU B  56      -3.580 -13.693  81.232  1.00 36.60           H  
ATOM    810 HD12 LEU B  56      -2.343 -14.688  82.038  1.00 36.60           H  
ATOM    811 HD13 LEU B  56      -2.073 -12.943  81.810  1.00 36.60           H  
ATOM    812 HD21 LEU B  56      -0.148 -15.125  80.833  1.00 35.02           H  
ATOM    813 HD22 LEU B  56       0.088 -14.456  79.200  1.00 35.02           H  
ATOM    814 HD23 LEU B  56       0.064 -13.372  80.612  1.00 35.02           H  
ATOM    815  N   LYS B  57      -3.722 -17.135  77.029  1.00 33.88           N  
ATOM    816  CA  LYS B  57      -4.303 -18.416  76.642  1.00 35.44           C  
ATOM    817  C   LYS B  57      -3.606 -19.007  75.420  1.00 34.30           C  
ATOM    818  O   LYS B  57      -3.327 -20.211  75.384  1.00 33.60           O  
ATOM    819  CB  LYS B  57      -5.797 -18.262  76.366  1.00 36.67           C  
ATOM    820  CG  LYS B  57      -6.500 -19.592  76.145  1.00 39.55           C  
ATOM    821  CD  LYS B  57      -7.952 -19.390  75.770  1.00 39.28           C  
ATOM    822  CE  LYS B  57      -8.613 -20.709  75.442  1.00 41.55           C  
ATOM    823  NZ  LYS B  57     -10.052 -20.504  75.105  1.00 50.37           N1+
ATOM    824  H   LYS B  57      -4.214 -16.272  76.847  1.00 33.88           H  
ATOM    825  HA  LYS B  57      -4.160 -19.104  77.475  1.00 35.44           H  
ATOM    826  HB2 LYS B  57      -6.258 -17.763  77.218  1.00 36.67           H  
ATOM    827  HB3 LYS B  57      -5.924 -17.649  75.474  1.00 36.67           H  
ATOM    828  HG2 LYS B  57      -5.997 -20.130  75.342  1.00 39.55           H  
ATOM    829  HG3 LYS B  57      -6.448 -20.178  77.063  1.00 39.55           H  
ATOM    830  HD2 LYS B  57      -8.008 -18.736  74.899  1.00 39.28           H  
ATOM    831  HD3 LYS B  57      -8.475 -18.927  76.606  1.00 39.28           H  
ATOM    832  HE2 LYS B  57      -8.538 -21.372  76.304  1.00 41.55           H  
ATOM    833  HE3 LYS B  57      -8.106 -21.162  74.590  1.00 41.55           H  
ATOM    834  HZ1 LYS B  57     -10.526 -20.087  75.893  1.00 50.37           H  
ATOM    835  HZ2 LYS B  57     -10.127 -19.892  74.305  1.00 50.37           H  
ATOM    836  HZ3 LYS B  57     -10.477 -21.394  74.889  1.00 50.37           H  
ATOM    837  N   ALA B  58      -3.279 -18.179  74.428  1.00 33.51           N  
ATOM    838  CA  ALA B  58      -2.769 -18.712  73.170  1.00 33.58           C  
ATOM    839  C   ALA B  58      -1.270 -18.971  73.188  1.00 33.08           C  
ATOM    840  O   ALA B  58      -0.805 -19.908  72.527  1.00 34.80           O  
ATOM    841  CB  ALA B  58      -3.098 -17.759  72.019  1.00 31.68           C  
ATOM    842  H   ALA B  58      -3.385 -17.182  74.548  1.00 33.51           H  
ATOM    843  HA  ALA B  58      -3.263 -19.673  73.026  1.00 33.58           H  
ATOM    844  HB1 ALA B  58      -4.175 -17.599  71.977  1.00 31.68           H  
ATOM    845  HB2 ALA B  58      -2.595 -16.806  72.182  1.00 31.68           H  
ATOM    846  HB3 ALA B  58      -2.758 -18.194  71.079  1.00 31.68           H  
ATOM    847  N   LEU B  59      -0.503 -18.182  73.935  1.00 33.14           N  
ATOM    848  CA  LEU B  59       0.956 -18.299  73.977  1.00 33.04           C  
ATOM    849  C   LEU B  59       1.410 -18.398  75.427  1.00 33.59           C  
ATOM    850  O   LEU B  59       2.069 -17.489  75.946  1.00 35.09           O  
ATOM    851  CB  LEU B  59       1.615 -17.110  73.276  1.00 30.80           C  
ATOM    852  CG  LEU B  59       1.448 -17.045  71.761  1.00 29.93           C  
ATOM    853  CD1 LEU B  59       1.902 -15.695  71.225  1.00 28.29           C  
ATOM    854  CD2 LEU B  59       2.259 -18.160  71.122  1.00 33.33           C  
ATOM    855  H   LEU B  59      -0.947 -17.471  74.498  1.00 33.14           H  
ATOM    856  HA  LEU B  59       1.261 -19.201  73.447  1.00 33.04           H  
ATOM    857  HB2 LEU B  59       1.190 -16.199  73.697  1.00 30.80           H  
ATOM    858  HB3 LEU B  59       2.683 -17.147  73.492  1.00 30.80           H  
ATOM    859  HG  LEU B  59       0.394 -17.169  71.514  1.00 29.93           H  
ATOM    860 HD11 LEU B  59       1.312 -14.904  71.687  1.00 28.29           H  
ATOM    861 HD12 LEU B  59       2.956 -15.547  71.460  1.00 28.29           H  
ATOM    862 HD13 LEU B  59       1.763 -15.668  70.144  1.00 28.29           H  
ATOM    863 HD21 LEU B  59       3.312 -18.032  71.371  1.00 33.33           H  
ATOM    864 HD22 LEU B  59       1.911 -19.123  71.497  1.00 33.33           H  
ATOM    865 HD23 LEU B  59       2.135 -18.125  70.040  1.00 33.33           H  
ATOM    866  N   PRO B  60       1.079 -19.499  76.111  1.00 34.26           N  
ATOM    867  CA  PRO B  60       1.376 -19.583  77.550  1.00 34.02           C  
ATOM    868  C   PRO B  60       2.859 -19.585  77.888  1.00 35.84           C  
ATOM    869  O   PRO B  60       3.204 -19.271  79.033  1.00 37.39           O  
ATOM    870  CB  PRO B  60       0.701 -20.895  77.975  1.00 35.35           C  
ATOM    871  CG  PRO B  60       0.585 -21.688  76.731  1.00 34.75           C  
ATOM    872  CD  PRO B  60       0.403 -20.712  75.616  1.00 34.11           C  
ATOM    873  HA  PRO B  60       1.008 -18.703  78.078  1.00 34.02           H  
ATOM    874  HB2 PRO B  60       1.313 -21.420  78.708  1.00 35.35           H  
ATOM    875  HB3 PRO B  60      -0.285 -20.699  78.398  1.00 35.35           H  
ATOM    876  HG2 PRO B  60      -0.274 -22.356  76.790  1.00 34.75           H  
ATOM    877  HG3 PRO B  60       1.490 -22.274  76.573  1.00 34.75           H  
ATOM    878  HD2 PRO B  60      -0.655 -20.522  75.433  1.00 34.11           H  
ATOM    879  HD3 PRO B  60       0.871 -21.074  74.701  1.00 34.11           H  
ATOM    880  N   ARG B  61       3.745 -19.931  76.950  1.00 37.63           N  
ATOM    881  CA  ARG B  61       5.183 -19.968  77.209  1.00 34.29           C  
ATOM    882  C   ARG B  61       5.893 -18.656  76.892  1.00 32.49           C  
ATOM    883  O   ARG B  61       7.099 -18.545  77.145  1.00 31.79           O  
ATOM    884  CB  ARG B  61       5.841 -21.087  76.389  1.00 35.21           C  
ATOM    885  CG  ARG B  61       5.426 -22.509  76.744  1.00 38.07           C  
ATOM    886  CD  ARG B  61       6.228 -23.518  75.913  1.00 37.97           C  
ATOM    887  NE  ARG B  61       7.654 -23.466  76.224  1.00 38.65           N  
ATOM    888  CZ  ARG B  61       8.622 -23.911  75.424  1.00 38.66           C  
ATOM    889  NH1 ARG B  61       8.341 -24.448  74.247  1.00 37.98           N  
ATOM    890  NH2 ARG B  61       9.883 -23.812  75.800  1.00 38.58           N1+
ATOM    891  H   ARG B  61       3.409 -20.176  76.029  1.00 37.63           H  
ATOM    892  HA  ARG B  61       5.287 -20.150  78.279  1.00 34.29           H  
ATOM    893  HB2 ARG B  61       5.595 -20.920  75.340  1.00 35.21           H  
ATOM    894  HB3 ARG B  61       6.920 -21.011  76.526  1.00 35.21           H  
ATOM    895  HG2 ARG B  61       4.363 -22.636  76.537  1.00 38.07           H  
ATOM    896  HG3 ARG B  61       5.614 -22.685  77.803  1.00 38.07           H  
ATOM    897  HD2 ARG B  61       6.089 -23.293  74.855  1.00 37.97           H  
ATOM    898  HD3 ARG B  61       5.858 -24.521  76.123  1.00 37.97           H  
ATOM    899  HE  ARG B  61       7.926 -23.064  77.110  1.00 38.65           H  
ATOM    900 HH11 ARG B  61       7.380 -24.530  73.946  1.00 37.98           H  
ATOM    901 HH12 ARG B  61       9.087 -24.775  73.650  1.00 37.98           H  
ATOM    902 HH21 ARG B  61      10.113 -23.399  76.693  1.00 38.58           H  
ATOM    903 HH22 ARG B  61      10.618 -24.149  75.195  1.00 38.58           H  
ATOM    904  N   VAL B  62       5.183 -17.670  76.355  1.00 30.30           N  
ATOM    905  CA  VAL B  62       5.775 -16.468  75.781  1.00 27.50           C  
ATOM    906  C   VAL B  62       5.375 -15.262  76.616  1.00 28.93           C  
ATOM    907  O   VAL B  62       4.192 -14.903  76.680  1.00 29.60           O  
ATOM    908  CB  VAL B  62       5.336 -16.290  74.320  1.00 27.87           C  
ATOM    909  CG1 VAL B  62       6.052 -15.130  73.679  1.00 26.99           C  
ATOM    910  CG2 VAL B  62       5.594 -17.573  73.550  1.00 28.87           C  
ATOM    911  H   VAL B  62       4.177 -17.758  76.344  1.00 30.30           H  
ATOM    912  HA  VAL B  62       6.861 -16.564  75.790  1.00 27.50           H  
ATOM    913  HB  VAL B  62       4.268 -16.071  74.299  1.00 27.87           H  
ATOM    914 HG11 VAL B  62       5.840 -14.218  74.238  1.00 26.99           H  
ATOM    915 HG12 VAL B  62       7.126 -15.318  73.684  1.00 26.99           H  
ATOM    916 HG13 VAL B  62       5.709 -15.014  72.651  1.00 26.99           H  
ATOM    917 HG21 VAL B  62       6.660 -17.799  73.567  1.00 28.87           H  
ATOM    918 HG22 VAL B  62       5.042 -18.391  74.012  1.00 28.87           H  
ATOM    919 HG23 VAL B  62       5.265 -17.450  72.518  1.00 28.87           H  
ATOM    920  N   THR B  63       6.360 -14.603  77.204  1.00 29.26           N  
ATOM    921  CA  THR B  63       6.089 -13.395  77.967  1.00 32.20           C  
ATOM    922  C   THR B  63       6.013 -12.199  77.027  1.00 30.53           C  
ATOM    923  O   THR B  63       6.983 -11.925  76.312  1.00 29.21           O  
ATOM    924  CB  THR B  63       7.165 -13.168  79.015  1.00 30.03           C  
ATOM    925  OG1 THR B  63       7.238 -14.314  79.866  1.00 33.45           O  
ATOM    926  CG2 THR B  63       6.815 -11.952  79.857  1.00 30.45           C  
ATOM    927  H   THR B  63       7.308 -14.942  77.122  1.00 29.26           H  
ATOM    928  HA  THR B  63       5.134 -13.513  78.478  1.00 32.20           H  
ATOM    929  HB  THR B  63       8.122 -13.005  78.519  1.00 30.03           H  
ATOM    930 HG21 THR B  63       6.746 -11.073  79.216  1.00 30.45           H  
ATOM    931 HG22 THR B  63       5.858 -12.116  80.352  1.00 30.45           H  
ATOM    932 HG23 THR B  63       7.590 -11.794  80.607  1.00 30.45           H  
ATOM    933  HG1 THR B  63       7.456 -15.070  79.316  1.00 33.45           H  
ATOM    934  N   PRO B  64       4.907 -11.453  77.011  1.00 29.61           N  
ATOM    935  CA  PRO B  64       4.781 -10.335  76.065  1.00 28.59           C  
ATOM    936  C   PRO B  64       5.525  -9.101  76.564  1.00 27.58           C  
ATOM    937  O   PRO B  64       5.401  -8.708  77.726  1.00 28.32           O  
ATOM    938  CB  PRO B  64       3.267 -10.090  76.007  1.00 27.06           C  
ATOM    939  CG  PRO B  64       2.787 -10.516  77.363  1.00 27.55           C  
ATOM    940  CD  PRO B  64       3.677 -11.663  77.795  1.00 28.06           C  
ATOM    941  HA  PRO B  64       5.213 -10.553  75.088  1.00 28.59           H  
ATOM    942  HB2 PRO B  64       3.050  -9.036  75.831  1.00 27.06           H  
ATOM    943  HB3 PRO B  64       2.805 -10.692  75.224  1.00 27.06           H  
ATOM    944  HG2 PRO B  64       1.749 -10.845  77.309  1.00 27.55           H  
ATOM    945  HG3 PRO B  64       2.870  -9.689  78.068  1.00 27.55           H  
ATOM    946  HD2 PRO B  64       3.220 -12.623  77.555  1.00 28.06           H  
ATOM    947  HD3 PRO B  64       3.883 -11.616  78.864  1.00 28.06           H  
ATOM    948  N   PHE B  65       6.313  -8.499  75.677  1.00 27.19           N  
ATOM    949  CA  PHE B  65       6.938  -7.202  75.922  1.00 27.63           C  
ATOM    950  C   PHE B  65       6.325  -6.198  74.954  1.00 27.47           C  
ATOM    951  O   PHE B  65       6.680  -6.181  73.769  1.00 27.70           O  
ATOM    952  CB  PHE B  65       8.453  -7.272  75.739  1.00 30.78           C  
ATOM    953  CG  PHE B  65       9.183  -7.846  76.911  1.00 28.26           C  
ATOM    954  CD1 PHE B  65       8.992  -9.163  77.290  1.00 27.02           C  
ATOM    955  CD2 PHE B  65      10.062  -7.063  77.635  1.00 27.82           C  
ATOM    956  CE1 PHE B  65       9.670  -9.690  78.371  1.00 26.37           C  
ATOM    957  CE2 PHE B  65      10.731  -7.582  78.723  1.00 29.20           C  
ATOM    958  CZ  PHE B  65      10.534  -8.899  79.090  1.00 28.37           C  
ATOM    959  H   PHE B  65       6.487  -8.959  74.795  1.00 27.19           H  
ATOM    960  HA  PHE B  65       6.758  -6.895  76.952  1.00 27.63           H  
ATOM    961  HB2 PHE B  65       8.664  -7.891  74.867  1.00 30.78           H  
ATOM    962  HB3 PHE B  65       8.824  -6.262  75.566  1.00 30.78           H  
ATOM    963  HD1 PHE B  65       8.306  -9.785  76.735  1.00 27.02           H  
ATOM    964  HD2 PHE B  65      10.226  -6.035  77.346  1.00 27.82           H  
ATOM    965  HE1 PHE B  65       9.522 -10.722  78.651  1.00 26.37           H  
ATOM    966  HE2 PHE B  65      11.409  -6.959  79.288  1.00 29.20           H  
ATOM    967  HZ  PHE B  65      11.059  -9.307  79.941  1.00 28.37           H  
ATOM    968  N   TYR B  66       5.455  -5.326  75.468  1.00 25.69           N  
ATOM    969  CA  TYR B  66       4.731  -4.399  74.610  1.00 24.05           C  
ATOM    970  C   TYR B  66       5.680  -3.433  73.899  1.00 24.28           C  
ATOM    971  O   TYR B  66       6.558  -2.830  74.520  1.00 25.31           O  
ATOM    972  CB  TYR B  66       3.702  -3.622  75.435  1.00 25.66           C  
ATOM    973  CG  TYR B  66       3.055  -2.491  74.669  1.00 24.69           C  
ATOM    974  CD1 TYR B  66       2.298  -2.747  73.536  1.00 25.51           C  
ATOM    975  CD2 TYR B  66       3.167  -1.172  75.099  1.00 24.31           C  
ATOM    976  CE1 TYR B  66       1.701  -1.713  72.830  1.00 27.16           C  
ATOM    977  CE2 TYR B  66       2.567  -0.133  74.403  1.00 23.50           C  
ATOM    978  CZ  TYR B  66       1.843  -0.413  73.269  1.00 25.51           C  
ATOM    979  OH  TYR B  66       1.243   0.597  72.556  1.00 28.71           O  
ATOM    980  H   TYR B  66       5.297  -5.309  76.465  1.00 25.69           H  
ATOM    981  HA  TYR B  66       4.217  -4.979  73.844  1.00 24.05           H  
ATOM    982  HB2 TYR B  66       2.923  -4.313  75.756  1.00 25.66           H  
ATOM    983  HB3 TYR B  66       4.202  -3.206  76.310  1.00 25.66           H  
ATOM    984  HD1 TYR B  66       2.171  -3.765  73.199  1.00 25.51           H  
ATOM    985  HD2 TYR B  66       3.733  -0.953  75.993  1.00 24.31           H  
ATOM    986  HE1 TYR B  66       1.127  -1.925  71.940  1.00 27.16           H  
ATOM    987  HE2 TYR B  66       2.668   0.885  74.749  1.00 23.50           H  
ATOM    988  HH  TYR B  66       1.374   1.479  72.913  1.00 28.71           H  
ATOM    989  N   ALA B  67       5.508  -3.309  72.583  1.00 23.77           N  
ATOM    990  CA  ALA B  67       6.292  -2.395  71.753  1.00 25.35           C  
ATOM    991  C   ALA B  67       5.722  -0.985  71.873  1.00 24.77           C  
ATOM    992  O   ALA B  67       4.797  -0.612  71.150  1.00 25.32           O  
ATOM    993  CB  ALA B  67       6.300  -2.866  70.302  1.00 25.99           C  
ATOM    994  H   ALA B  67       4.801  -3.875  72.136  1.00 23.77           H  
ATOM    995  HA  ALA B  67       7.325  -2.384  72.101  1.00 25.35           H  
ATOM    996  HB1 ALA B  67       6.730  -3.866  70.247  1.00 25.99           H  
ATOM    997  HB2 ALA B  67       5.279  -2.888  69.922  1.00 25.99           H  
ATOM    998  HB3 ALA B  67       6.897  -2.180  69.701  1.00 25.99           H  
ATOM    999  N   VAL B  68       6.333  -0.175  72.737  1.00 24.95           N  
ATOM   1000  CA  VAL B  68       5.790   1.139  73.076  1.00 26.63           C  
ATOM   1001  C   VAL B  68       5.608   2.011  71.835  1.00 28.12           C  
ATOM   1002  O   VAL B  68       4.653   2.794  71.748  1.00 29.63           O  
ATOM   1003  CB  VAL B  68       6.686   1.820  74.124  1.00 28.37           C  
ATOM   1004  CG1 VAL B  68       6.250   3.261  74.350  1.00 29.11           C  
ATOM   1005  CG2 VAL B  68       6.635   1.035  75.425  1.00 27.65           C  
ATOM   1006  H   VAL B  68       7.194  -0.477  73.169  1.00 24.95           H  
ATOM   1007  HA  VAL B  68       4.798   1.003  73.507  1.00 26.63           H  
ATOM   1008  HB  VAL B  68       7.712   1.834  73.757  1.00 28.37           H  
ATOM   1009 HG11 VAL B  68       6.307   3.810  73.410  1.00 29.11           H  
ATOM   1010 HG12 VAL B  68       5.224   3.277  74.718  1.00 29.11           H  
ATOM   1011 HG13 VAL B  68       6.907   3.728  75.084  1.00 29.11           H  
ATOM   1012 HG21 VAL B  68       5.611   1.016  75.798  1.00 27.65           H  
ATOM   1013 HG22 VAL B  68       6.976   0.015  75.247  1.00 27.65           H  
ATOM   1014 HG23 VAL B  68       7.282   1.511  76.162  1.00 27.65           H  
ATOM   1015  N   LYS B  69       6.514   1.889  70.858  1.00 28.21           N  
ATOM   1016  CA  LYS B  69       6.456   2.738  69.668  1.00 29.73           C  
ATOM   1017  C   LYS B  69       5.110   2.663  68.961  1.00 29.44           C  
ATOM   1018  O   LYS B  69       4.683   3.641  68.335  1.00 29.37           O  
ATOM   1019  CB  LYS B  69       7.566   2.329  68.709  1.00 34.50           C  
ATOM   1020  CG  LYS B  69       7.494   0.864  68.298  1.00 33.02           C  
ATOM   1021  CD  LYS B  69       8.565   0.548  67.294  1.00 42.48           C  
ATOM   1022  CE  LYS B  69       9.191  -0.815  67.547  1.00 44.33           C  
ATOM   1023  NZ  LYS B  69       9.915  -0.847  68.851  1.00 42.27           N1+
ATOM   1024  H   LYS B  69       7.248   1.201  70.943  1.00 28.21           H  
ATOM   1025  HA  LYS B  69       6.589   3.771  69.991  1.00 29.73           H  
ATOM   1026  HB2 LYS B  69       7.493   2.944  67.812  1.00 34.50           H  
ATOM   1027  HB3 LYS B  69       8.526   2.506  69.194  1.00 34.50           H  
ATOM   1028  HG2 LYS B  69       7.631   0.237  69.179  1.00 33.02           H  
ATOM   1029  HG3 LYS B  69       6.518   0.662  67.857  1.00 33.02           H  
ATOM   1030  HD2 LYS B  69       9.342   1.310  67.355  1.00 42.48           H  
ATOM   1031  HD3 LYS B  69       8.127   0.555  66.296  1.00 42.48           H  
ATOM   1032  HE2 LYS B  69       9.895  -1.037  66.745  1.00 44.33           H  
ATOM   1033  HE3 LYS B  69       8.405  -1.570  67.559  1.00 44.33           H  
ATOM   1034  HZ1 LYS B  69      10.649  -0.153  68.846  1.00 42.27           H  
ATOM   1035  HZ2 LYS B  69       9.268  -0.647  69.600  1.00 42.27           H  
ATOM   1036  HZ3 LYS B  69      10.318  -1.762  68.990  1.00 42.27           H  
ATOM   1037  N   CYS B  70       4.411   1.536  69.094  1.00 27.57           N  
ATOM   1038  CA  CYS B  70       3.129   1.365  68.429  1.00 28.00           C  
ATOM   1039  C   CYS B  70       2.113   2.386  68.927  1.00 30.46           C  
ATOM   1040  O   CYS B  70       1.329   2.935  68.139  1.00 30.16           O  
ATOM   1041  CB  CYS B  70       2.633  -0.062  68.665  1.00 29.03           C  
ATOM   1042  SG  CYS B  70       1.065  -0.447  67.918  1.00 40.24           S  
ATOM   1043  H   CYS B  70       4.778   0.789  69.666  1.00 27.57           H  
ATOM   1044  HA  CYS B  70       3.254   1.531  67.359  1.00 28.00           H  
ATOM   1045  HB2 CYS B  70       2.542  -0.215  69.740  1.00 29.03           H  
ATOM   1046  HB3 CYS B  70       3.377  -0.749  68.262  1.00 29.03           H  
ATOM   1047  HG  CYS B  70       1.151  -0.286  66.595  1.00 40.24           H  
ATOM   1048  N   ASN B  71       2.087   2.618  70.237  1.00 27.95           N  
ATOM   1049  CA  ASN B  71       1.240   3.646  70.830  1.00 27.09           C  
ATOM   1050  C   ASN B  71       1.809   3.938  72.214  1.00 29.18           C  
ATOM   1051  O   ASN B  71       1.739   3.078  73.097  1.00 28.50           O  
ATOM   1052  CB  ASN B  71      -0.205   3.171  70.902  1.00 30.75           C  
ATOM   1053  CG  ASN B  71      -1.156   4.249  71.373  1.00 31.05           C  
ATOM   1054  OD1 ASN B  71      -0.817   5.070  72.225  1.00 34.77           O  
ATOM   1055  ND2 ASN B  71      -2.350   4.262  70.802  1.00 26.57           N  
ATOM   1056  H   ASN B  71       2.675   2.062  70.842  1.00 27.95           H  
ATOM   1057  HA  ASN B  71       1.234   4.554  70.227  1.00 27.09           H  
ATOM   1058  HB2 ASN B  71      -0.261   2.331  71.594  1.00 30.75           H  
ATOM   1059  HB3 ASN B  71      -0.514   2.844  69.909  1.00 30.75           H  
ATOM   1060 HD21 ASN B  71      -2.585   3.568  70.107  1.00 26.57           H  
ATOM   1061 HD22 ASN B  71      -3.026   4.966  71.061  1.00 26.57           H  
ATOM   1062  N   ASP B  72       2.388   5.123  72.403  1.00 29.52           N  
ATOM   1063  CA  ASP B  72       3.050   5.442  73.661  1.00 31.62           C  
ATOM   1064  C   ASP B  72       2.135   6.168  74.643  1.00 32.27           C  
ATOM   1065  O   ASP B  72       2.633   6.850  75.547  1.00 34.01           O  
ATOM   1066  CB  ASP B  72       4.296   6.291  73.410  1.00 36.41           C  
ATOM   1067  CG  ASP B  72       3.972   7.617  72.754  1.00 45.18           C  
ATOM   1068  OD1 ASP B  72       2.898   7.725  72.122  1.00 44.57           O  
ATOM   1069  OD2 ASP B  72       4.786   8.557  72.879  1.00 52.77           O1-
ATOM   1070  H   ASP B  72       2.368   5.810  71.663  1.00 29.52           H  
ATOM   1071  HA  ASP B  72       3.330   4.490  74.111  1.00 31.62           H  
ATOM   1072  HB2 ASP B  72       4.972   5.736  72.760  1.00 36.41           H  
ATOM   1073  HB3 ASP B  72       4.786   6.484  74.365  1.00 36.41           H  
ATOM   1074  N   SER B  73       0.820   6.032  74.487  1.00 33.00           N  
ATOM   1075  CA  SER B  73      -0.123   6.644  75.416  1.00 34.03           C  
ATOM   1076  C   SER B  73       0.168   6.187  76.838  1.00 34.89           C  
ATOM   1077  O   SER B  73       0.233   4.985  77.115  1.00 34.97           O  
ATOM   1078  CB  SER B  73      -1.550   6.283  75.015  1.00 37.25           C  
ATOM   1079  OG  SER B  73      -2.407   6.204  76.144  1.00 43.17           O  
ATOM   1080  H   SER B  73       0.468   5.493  73.709  1.00 33.00           H  
ATOM   1081  HA  SER B  73      -0.013   7.728  75.377  1.00 34.03           H  
ATOM   1082  HB2 SER B  73      -1.542   5.317  74.509  1.00 37.25           H  
ATOM   1083  HB3 SER B  73      -1.930   7.046  74.335  1.00 37.25           H  
ATOM   1084  HG  SER B  73      -2.760   5.312  76.179  1.00 43.17           H  
ATOM   1085  N   LYS B  74       0.311   7.155  77.747  1.00 35.40           N  
ATOM   1086  CA  LYS B  74       0.647   6.837  79.132  1.00 36.72           C  
ATOM   1087  C   LYS B  74      -0.398   5.942  79.787  1.00 34.94           C  
ATOM   1088  O   LYS B  74      -0.052   5.114  80.637  1.00 34.69           O  
ATOM   1089  CB  LYS B  74       0.842   8.130  79.925  1.00 42.82           C  
ATOM   1090  CG  LYS B  74       2.077   8.887  79.458  1.00 53.44           C  
ATOM   1091  CD  LYS B  74       2.360  10.169  80.214  1.00 63.41           C  
ATOM   1092  CE  LYS B  74       3.541  10.888  79.569  1.00 62.79           C  
ATOM   1093  NZ  LYS B  74       3.963  12.106  80.315  1.00 74.61           N1+
ATOM   1094  H   LYS B  74       0.185   8.119  77.473  1.00 35.40           H  
ATOM   1095  HA  LYS B  74       1.580   6.274  79.132  1.00 36.72           H  
ATOM   1096  HB2 LYS B  74      -0.034   8.764  79.791  1.00 42.82           H  
ATOM   1097  HB3 LYS B  74       0.955   7.885  80.981  1.00 42.82           H  
ATOM   1098  HG2 LYS B  74       2.940   8.230  79.569  1.00 53.44           H  
ATOM   1099  HG3 LYS B  74       1.944   9.136  78.405  1.00 53.44           H  
ATOM   1100  HD2 LYS B  74       2.600   9.934  81.251  1.00 63.41           H  
ATOM   1101  HD3 LYS B  74       1.481  10.812  80.181  1.00 63.41           H  
ATOM   1102  HE2 LYS B  74       3.258  11.181  78.558  1.00 62.79           H  
ATOM   1103  HE3 LYS B  74       4.384  10.199  79.525  1.00 62.79           H  
ATOM   1104  HZ1 LYS B  74       3.194  12.759  80.356  1.00 74.61           H  
ATOM   1105  HZ2 LYS B  74       4.237  11.849  81.252  1.00 74.61           H  
ATOM   1106  HZ3 LYS B  74       4.745  12.537  79.842  1.00 74.61           H  
ATOM   1107  N   ALA B  75      -1.673   6.092  79.419  1.00 33.90           N  
ATOM   1108  CA  ALA B  75      -2.708   5.210  79.953  1.00 31.77           C  
ATOM   1109  C   ALA B  75      -2.492   3.766  79.509  1.00 30.80           C  
ATOM   1110  O   ALA B  75      -2.667   2.833  80.299  1.00 31.57           O  
ATOM   1111  CB  ALA B  75      -4.088   5.710  79.527  1.00 32.63           C  
ATOM   1112  H   ALA B  75      -1.924   6.821  78.766  1.00 33.90           H  
ATOM   1113  HA  ALA B  75      -2.646   5.228  81.041  1.00 31.77           H  
ATOM   1114  HB1 ALA B  75      -4.233   6.728  79.888  1.00 32.63           H  
ATOM   1115  HB2 ALA B  75      -4.160   5.696  78.439  1.00 32.63           H  
ATOM   1116  HB3 ALA B  75      -4.856   5.062  79.950  1.00 32.63           H  
ATOM   1117  N   ILE B  76      -2.130   3.560  78.243  1.00 31.46           N  
ATOM   1118  CA  ILE B  76      -1.861   2.208  77.748  1.00 31.31           C  
ATOM   1119  C   ILE B  76      -0.692   1.590  78.503  1.00 31.99           C  
ATOM   1120  O   ILE B  76      -0.747   0.435  78.948  1.00 31.57           O  
ATOM   1121  CB  ILE B  76      -1.575   2.227  76.236  1.00 32.05           C  
ATOM   1122  CG1 ILE B  76      -2.614   3.070  75.490  1.00 34.70           C  
ATOM   1123  CG2 ILE B  76      -1.446   0.802  75.700  1.00 30.99           C  
ATOM   1124  CD1 ILE B  76      -4.015   2.562  75.545  1.00 36.09           C  
ATOM   1125  H   ILE B  76      -2.040   4.347  77.616  1.00 31.46           H  
ATOM   1126  HA  ILE B  76      -2.748   1.598  77.919  1.00 31.31           H  
ATOM   1127  HB  ILE B  76      -0.616   2.713  76.058  1.00 32.05           H  
ATOM   1128 HG12 ILE B  76      -2.603   4.072  75.919  1.00 34.70           H  
ATOM   1129 HG13 ILE B  76      -2.316   3.120  74.443  1.00 34.70           H  
ATOM   1130 HG21 ILE B  76      -0.644   0.286  76.228  1.00 30.99           H  
ATOM   1131 HG22 ILE B  76      -2.384   0.269  75.854  1.00 30.99           H  
ATOM   1132 HG23 ILE B  76      -1.217   0.834  74.635  1.00 30.99           H  
ATOM   1133 HD11 ILE B  76      -4.060   1.571  75.092  1.00 36.09           H  
ATOM   1134 HD12 ILE B  76      -4.339   2.502  76.584  1.00 36.09           H  
ATOM   1135 HD13 ILE B  76      -4.669   3.241  74.999  1.00 36.09           H  
ATOM   1136  N   VAL B  77       0.407   2.338  78.610  1.00 31.15           N  
ATOM   1137  CA  VAL B  77       1.605   1.805  79.246  1.00 31.40           C  
ATOM   1138  C   VAL B  77       1.340   1.532  80.717  1.00 32.22           C  
ATOM   1139  O   VAL B  77       1.797   0.526  81.266  1.00 32.40           O  
ATOM   1140  CB  VAL B  77       2.787   2.770  79.040  1.00 32.13           C  
ATOM   1141  CG1 VAL B  77       4.051   2.223  79.700  1.00 30.42           C  
ATOM   1142  CG2 VAL B  77       3.008   3.008  77.557  1.00 31.50           C  
ATOM   1143  H   VAL B  77       0.409   3.281  78.248  1.00 31.15           H  
ATOM   1144  HA  VAL B  77       1.872   0.856  78.781  1.00 31.40           H  
ATOM   1145  HB  VAL B  77       2.550   3.723  79.513  1.00 32.13           H  
ATOM   1146 HG11 VAL B  77       3.873   2.082  80.766  1.00 30.42           H  
ATOM   1147 HG12 VAL B  77       4.313   1.267  79.246  1.00 30.42           H  
ATOM   1148 HG13 VAL B  77       4.869   2.929  79.559  1.00 30.42           H  
ATOM   1149 HG21 VAL B  77       3.246   2.063  77.069  1.00 31.50           H  
ATOM   1150 HG22 VAL B  77       2.103   3.426  77.117  1.00 31.50           H  
ATOM   1151 HG23 VAL B  77       3.834   3.706  77.420  1.00 31.50           H  
ATOM   1152  N   LYS B  78       0.574   2.405  81.372  1.00 32.74           N  
ATOM   1153  CA  LYS B  78       0.238   2.182  82.773  1.00 33.96           C  
ATOM   1154  C   LYS B  78      -0.624   0.934  82.938  1.00 34.79           C  
ATOM   1155  O   LYS B  78      -0.376   0.116  83.834  1.00 36.51           O  
ATOM   1156  CB  LYS B  78      -0.461   3.417  83.345  1.00 36.40           C  
ATOM   1157  CG  LYS B  78      -0.772   3.327  84.829  1.00 45.46           C  
ATOM   1158  CD  LYS B  78      -1.592   4.528  85.281  1.00 54.53           C  
ATOM   1159  CE  LYS B  78      -1.909   4.467  86.768  1.00 58.70           C  
ATOM   1160  NZ  LYS B  78      -2.650   5.681  87.214  1.00 63.49           N1+
ATOM   1161  H   LYS B  78       0.225   3.224  80.895  1.00 32.74           H  
ATOM   1162  HA  LYS B  78       1.160   2.016  83.331  1.00 33.96           H  
ATOM   1163  HB2 LYS B  78       0.184   4.280  83.183  1.00 36.40           H  
ATOM   1164  HB3 LYS B  78      -1.399   3.558  82.808  1.00 36.40           H  
ATOM   1165  HG2 LYS B  78      -1.337   2.415  85.021  1.00 45.46           H  
ATOM   1166  HG3 LYS B  78       0.163   3.300  85.389  1.00 45.46           H  
ATOM   1167  HD2 LYS B  78      -2.527   4.548  84.721  1.00 54.53           H  
ATOM   1168  HD3 LYS B  78      -1.027   5.438  85.077  1.00 54.53           H  
ATOM   1169  HE2 LYS B  78      -0.976   4.395  87.327  1.00 58.70           H  
ATOM   1170  HE3 LYS B  78      -2.520   3.586  86.965  1.00 58.70           H  
ATOM   1171  HZ1 LYS B  78      -2.088   6.502  87.039  1.00 63.49           H  
ATOM   1172  HZ2 LYS B  78      -3.518   5.752  86.703  1.00 63.49           H  
ATOM   1173  HZ3 LYS B  78      -2.846   5.612  88.202  1.00 63.49           H  
ATOM   1174  N   THR B  79      -1.636   0.765  82.082  1.00 34.45           N  
ATOM   1175  CA  THR B  79      -2.484  -0.422  82.161  1.00 35.00           C  
ATOM   1176  C   THR B  79      -1.668  -1.695  81.953  1.00 35.83           C  
ATOM   1177  O   THR B  79      -1.797  -2.665  82.714  1.00 35.29           O  
ATOM   1178  CB  THR B  79      -3.602  -0.341  81.121  1.00 33.95           C  
ATOM   1179  OG1 THR B  79      -4.340   0.875  81.289  1.00 36.56           O  
ATOM   1180  CG2 THR B  79      -4.540  -1.519  81.268  1.00 32.49           C  
ATOM   1181  H   THR B  79      -1.816   1.463  81.375  1.00 34.45           H  
ATOM   1182  HA  THR B  79      -2.924  -0.458  83.158  1.00 35.00           H  
ATOM   1183  HB  THR B  79      -3.153  -0.360  80.128  1.00 33.95           H  
ATOM   1184 HG21 THR B  79      -3.982  -2.446  81.137  1.00 32.49           H  
ATOM   1185 HG22 THR B  79      -4.991  -1.503  82.260  1.00 32.49           H  
ATOM   1186 HG23 THR B  79      -5.323  -1.456  80.512  1.00 32.49           H  
ATOM   1187  HG1 THR B  79      -3.727   1.605  81.173  1.00 36.56           H  
ATOM   1188  N   LEU B  80      -0.814  -1.705  80.924  1.00 34.38           N  
ATOM   1189  CA  LEU B  80      -0.031  -2.898  80.627  1.00 33.61           C  
ATOM   1190  C   LEU B  80       0.998  -3.171  81.711  1.00 34.90           C  
ATOM   1191  O   LEU B  80       1.271  -4.336  82.026  1.00 35.55           O  
ATOM   1192  CB  LEU B  80       0.642  -2.753  79.259  1.00 31.62           C  
ATOM   1193  CG  LEU B  80      -0.331  -2.901  78.090  1.00 29.91           C  
ATOM   1194  CD1 LEU B  80       0.346  -2.630  76.764  1.00 29.72           C  
ATOM   1195  CD2 LEU B  80      -0.942  -4.290  78.097  1.00 30.73           C  
ATOM   1196  H   LEU B  80      -0.711  -0.881  80.349  1.00 34.38           H  
ATOM   1197  HA  LEU B  80      -0.707  -3.753  80.599  1.00 33.61           H  
ATOM   1198  HB2 LEU B  80       1.103  -1.767  79.203  1.00 31.62           H  
ATOM   1199  HB3 LEU B  80       1.411  -3.520  79.168  1.00 31.62           H  
ATOM   1200  HG  LEU B  80      -1.121  -2.160  78.214  1.00 29.91           H  
ATOM   1201 HD11 LEU B  80       0.766  -1.624  76.769  1.00 29.72           H  
ATOM   1202 HD12 LEU B  80       1.144  -3.356  76.608  1.00 29.72           H  
ATOM   1203 HD13 LEU B  80      -0.384  -2.715  75.959  1.00 29.72           H  
ATOM   1204 HD21 LEU B  80      -0.155  -5.034  77.974  1.00 30.73           H  
ATOM   1205 HD22 LEU B  80      -1.454  -4.457  79.045  1.00 30.73           H  
ATOM   1206 HD23 LEU B  80      -1.656  -4.377  77.278  1.00 30.73           H  
ATOM   1207  N   ALA B  81       1.567  -2.117  82.299  1.00 35.18           N  
ATOM   1208  CA  ALA B  81       2.495  -2.298  83.406  1.00 35.99           C  
ATOM   1209  C   ALA B  81       1.791  -2.904  84.611  1.00 35.34           C  
ATOM   1210  O   ALA B  81       2.316  -3.830  85.241  1.00 36.40           O  
ATOM   1211  CB  ALA B  81       3.134  -0.961  83.770  1.00 35.09           C  
ATOM   1212  H   ALA B  81       1.352  -1.185  81.973  1.00 35.18           H  
ATOM   1213  HA  ALA B  81       3.278  -2.990  83.096  1.00 35.99           H  
ATOM   1214  HB1 ALA B  81       3.657  -0.560  82.902  1.00 35.09           H  
ATOM   1215  HB2 ALA B  81       2.359  -0.261  84.082  1.00 35.09           H  
ATOM   1216  HB3 ALA B  81       3.842  -1.107  84.586  1.00 35.09           H  
ATOM   1217  N   ALA B  82       0.588  -2.417  84.927  1.00 37.05           N  
ATOM   1218  CA  ALA B  82      -0.196  -3.040  85.988  1.00 41.25           C  
ATOM   1219  C   ALA B  82      -0.489  -4.494  85.668  1.00 41.47           C  
ATOM   1220  O   ALA B  82      -0.485  -5.346  86.564  1.00 43.93           O  
ATOM   1221  CB  ALA B  82      -1.506  -2.277  86.196  1.00 40.34           C  
ATOM   1222  H   ALA B  82       0.221  -1.617  84.431  1.00 37.05           H  
ATOM   1223  HA  ALA B  82       0.390  -3.003  86.906  1.00 41.25           H  
ATOM   1224  HB1 ALA B  82      -1.286  -1.240  86.448  1.00 40.34           H  
ATOM   1225  HB2 ALA B  82      -2.096  -2.311  85.280  1.00 40.34           H  
ATOM   1226  HB3 ALA B  82      -2.069  -2.737  87.008  1.00 40.34           H  
ATOM   1227  N   THR B  83      -0.689  -4.800  84.388  1.00 40.16           N  
ATOM   1228  CA  THR B  83      -0.944  -6.168  83.963  1.00 39.00           C  
ATOM   1229  C   THR B  83       0.269  -7.068  84.162  1.00 40.18           C  
ATOM   1230  O   THR B  83       0.111  -8.283  84.330  1.00 44.39           O  
ATOM   1231  CB  THR B  83      -1.378  -6.143  82.495  1.00 41.56           C  
ATOM   1232  OG1 THR B  83      -2.664  -5.520  82.390  1.00 42.01           O  
ATOM   1233  CG2 THR B  83      -1.450  -7.528  81.917  1.00 38.18           C  
ATOM   1234  H   THR B  83      -0.663  -4.065  83.696  1.00 40.16           H  
ATOM   1235  HA  THR B  83      -1.737  -6.590  84.581  1.00 39.00           H  
ATOM   1236  HB  THR B  83      -0.635  -5.578  81.933  1.00 41.56           H  
ATOM   1237 HG21 THR B  83      -0.474  -8.007  81.999  1.00 38.18           H  
ATOM   1238 HG22 THR B  83      -2.189  -8.113  82.465  1.00 38.18           H  
ATOM   1239 HG23 THR B  83      -1.739  -7.469  80.868  1.00 38.18           H  
ATOM   1240  HG1 THR B  83      -2.582  -4.626  82.731  1.00 42.01           H  
ATOM   1241  N   GLY B  84       1.465  -6.498  84.200  1.00 39.16           N  
ATOM   1242  CA  GLY B  84       2.672  -7.269  84.362  1.00 36.58           C  
ATOM   1243  C   GLY B  84       3.392  -7.639  83.084  1.00 36.94           C  
ATOM   1244  O   GLY B  84       4.249  -8.528  83.119  1.00 41.73           O  
ATOM   1245  H   GLY B  84       1.533  -5.494  84.113  1.00 39.16           H  
ATOM   1246  HA2 GLY B  84       3.360  -6.689  84.978  1.00 36.58           H  
ATOM   1247  HA3 GLY B  84       2.412  -8.193  84.879  1.00 36.58           H  
ATOM   1248  N   THR B  85       3.073  -7.002  81.961  1.00 35.78           N  
ATOM   1249  CA  THR B  85       3.830  -7.251  80.744  1.00 35.58           C  
ATOM   1250  C   THR B  85       5.204  -6.588  80.816  1.00 32.45           C  
ATOM   1251  O   THR B  85       5.467  -5.722  81.654  1.00 32.19           O  
ATOM   1252  CB  THR B  85       3.090  -6.726  79.512  1.00 34.85           C  
ATOM   1253  OG1 THR B  85       3.153  -5.291  79.493  1.00 35.03           O  
ATOM   1254  CG2 THR B  85       1.637  -7.177  79.520  1.00 33.60           C  
ATOM   1255  H   THR B  85       2.305  -6.346  81.953  1.00 35.78           H  
ATOM   1256  HA  THR B  85       3.949  -8.331  80.655  1.00 35.58           H  
ATOM   1257  HB  THR B  85       3.569  -7.128  78.619  1.00 34.85           H  
ATOM   1258 HG21 THR B  85       1.595  -8.266  79.532  1.00 33.60           H  
ATOM   1259 HG22 THR B  85       1.140  -6.784  80.407  1.00 33.60           H  
ATOM   1260 HG23 THR B  85       1.136  -6.804  78.627  1.00 33.60           H  
ATOM   1261  HG1 THR B  85       4.079  -5.042  79.459  1.00 35.03           H  
ATOM   1262  N   GLY B  86       6.088  -7.007  79.912  1.00 31.28           N  
ATOM   1263  CA  GLY B  86       7.335  -6.303  79.693  1.00 29.13           C  
ATOM   1264  C   GLY B  86       7.151  -5.144  78.731  1.00 29.00           C  
ATOM   1265  O   GLY B  86       6.053  -4.861  78.248  1.00 29.45           O  
ATOM   1266  H   GLY B  86       5.885  -7.833  79.368  1.00 31.28           H  
ATOM   1267  HA2 GLY B  86       7.698  -5.919  80.646  1.00 29.13           H  
ATOM   1268  HA3 GLY B  86       8.066  -6.997  79.278  1.00 29.13           H  
ATOM   1269  N   PHE B  87       8.256  -4.454  78.443  1.00 28.93           N  
ATOM   1270  CA  PHE B  87       8.200  -3.330  77.518  1.00 26.97           C  
ATOM   1271  C   PHE B  87       9.413  -3.325  76.606  1.00 27.83           C  
ATOM   1272  O   PHE B  87      10.552  -3.430  77.065  1.00 29.41           O  
ATOM   1273  CB  PHE B  87       8.083  -1.998  78.262  1.00 26.50           C  
ATOM   1274  CG  PHE B  87       6.788  -1.851  78.991  1.00 29.82           C  
ATOM   1275  CD1 PHE B  87       5.669  -1.351  78.343  1.00 28.15           C  
ATOM   1276  CD2 PHE B  87       6.679  -2.230  80.320  1.00 30.24           C  
ATOM   1277  CE1 PHE B  87       4.470  -1.235  79.004  1.00 29.03           C  
ATOM   1278  CE2 PHE B  87       5.484  -2.110  80.986  1.00 30.24           C  
ATOM   1279  CZ  PHE B  87       4.379  -1.608  80.331  1.00 31.27           C  
ATOM   1280  H   PHE B  87       9.135  -4.712  78.868  1.00 28.93           H  
ATOM   1281  HA  PHE B  87       7.306  -3.450  76.907  1.00 26.97           H  
ATOM   1282  HB2 PHE B  87       8.898  -1.930  78.983  1.00 26.50           H  
ATOM   1283  HB3 PHE B  87       8.169  -1.187  77.539  1.00 26.50           H  
ATOM   1284  HD1 PHE B  87       5.740  -1.050  77.308  1.00 28.15           H  
ATOM   1285  HD2 PHE B  87       7.542  -2.623  80.837  1.00 30.24           H  
ATOM   1286  HE1 PHE B  87       3.602  -0.853  78.488  1.00 29.03           H  
ATOM   1287  HE2 PHE B  87       5.410  -2.408  82.021  1.00 30.24           H  
ATOM   1288  HZ  PHE B  87       3.441  -1.506  80.856  1.00 31.27           H  
ATOM   1289  N   ASP B  88       9.148  -3.220  75.312  1.00 29.48           N  
ATOM   1290  CA  ASP B  88      10.177  -3.084  74.296  1.00 30.74           C  
ATOM   1291  C   ASP B  88      10.308  -1.604  73.963  1.00 31.26           C  
ATOM   1292  O   ASP B  88       9.406  -1.010  73.363  1.00 32.42           O  
ATOM   1293  CB  ASP B  88       9.822  -3.910  73.062  1.00 32.15           C  
ATOM   1294  CG  ASP B  88      10.560  -3.453  71.817  1.00 40.26           C  
ATOM   1295  OD1 ASP B  88      11.670  -2.885  71.950  1.00 41.74           O  
ATOM   1296  OD2 ASP B  88      10.034  -3.673  70.702  1.00 42.64           O1-
ATOM   1297  H   ASP B  88       8.182  -3.235  75.017  1.00 29.48           H  
ATOM   1298  HA  ASP B  88      11.132  -3.461  74.662  1.00 30.74           H  
ATOM   1299  HB2 ASP B  88       8.750  -3.825  72.883  1.00 32.15           H  
ATOM   1300  HB3 ASP B  88      10.077  -4.952  73.255  1.00 32.15           H  
ATOM   1301  N   CYS B  89      11.454  -1.030  74.293  1.00 31.77           N  
ATOM   1302  CA  CYS B  89      11.698   0.385  74.085  1.00 32.49           C  
ATOM   1303  C   CYS B  89      12.760   0.562  73.011  1.00 33.50           C  
ATOM   1304  O   CYS B  89      13.729  -0.201  72.953  1.00 33.76           O  
ATOM   1305  CB  CYS B  89      12.132   1.041  75.394  1.00 31.15           C  
ATOM   1306  SG  CYS B  89      10.874   0.894  76.690  1.00 31.68           S  
ATOM   1307  H   CYS B  89      12.183  -1.596  74.703  1.00 31.77           H  
ATOM   1308  HA  CYS B  89      10.780   0.869  73.753  1.00 32.49           H  
ATOM   1309  HB2 CYS B  89      12.323   2.098  75.209  1.00 31.15           H  
ATOM   1310  HB3 CYS B  89      13.048   0.561  75.739  1.00 31.15           H  
ATOM   1311  HG  CYS B  89      10.636  -0.398  76.935  1.00 31.68           H  
ATOM   1312  N   ALA B  90      12.562   1.558  72.153  1.00 34.66           N  
ATOM   1313  CA  ALA B  90      13.471   1.819  71.050  1.00 33.27           C  
ATOM   1314  C   ALA B  90      14.300   3.079  71.234  1.00 33.14           C  
ATOM   1315  O   ALA B  90      15.167   3.350  70.396  1.00 34.53           O  
ATOM   1316  CB  ALA B  90      12.701   1.909  69.727  1.00 38.33           C  
ATOM   1317  H   ALA B  90      11.754   2.152  72.272  1.00 34.66           H  
ATOM   1318  HA  ALA B  90      14.163   0.977  71.029  1.00 33.27           H  
ATOM   1319  HB1 ALA B  90      12.137   0.989  69.571  1.00 38.33           H  
ATOM   1320  HB2 ALA B  90      12.014   2.755  69.763  1.00 38.33           H  
ATOM   1321  HB3 ALA B  90      13.404   2.047  68.906  1.00 38.33           H  
ATOM   1322  N   SER B  91      14.051   3.866  72.279  1.00 30.63           N  
ATOM   1323  CA  SER B  91      14.787   5.113  72.448  1.00 30.53           C  
ATOM   1324  C   SER B  91      14.750   5.532  73.908  1.00 29.95           C  
ATOM   1325  O   SER B  91      14.040   4.951  74.732  1.00 29.43           O  
ATOM   1326  CB  SER B  91      14.235   6.234  71.568  1.00 31.61           C  
ATOM   1327  OG  SER B  91      12.979   6.674  72.049  1.00 35.41           O  
ATOM   1328  H   SER B  91      13.351   3.598  72.956  1.00 30.63           H  
ATOM   1329  HA  SER B  91      15.816   4.935  72.137  1.00 30.53           H  
ATOM   1330  HB2 SER B  91      14.119   5.865  70.549  1.00 31.61           H  
ATOM   1331  HB3 SER B  91      14.934   7.071  71.574  1.00 31.61           H  
ATOM   1332  HG  SER B  91      12.335   6.532  71.351  1.00 35.41           H  
ATOM   1333  N   LYS B  92      15.539   6.565  74.207  1.00 30.92           N  
ATOM   1334  CA  LYS B  92      15.635   7.090  75.565  1.00 31.37           C  
ATOM   1335  C   LYS B  92      14.287   7.592  76.072  1.00 33.31           C  
ATOM   1336  O   LYS B  92      13.959   7.418  77.251  1.00 32.78           O  
ATOM   1337  CB  LYS B  92      16.690   8.198  75.603  1.00 33.37           C  
ATOM   1338  CG  LYS B  92      16.612   9.125  76.791  1.00 37.11           C  
ATOM   1339  CD  LYS B  92      17.725  10.166  76.744  1.00 38.84           C  
ATOM   1340  CE  LYS B  92      17.614  11.131  77.917  1.00 42.93           C  
ATOM   1341  NZ  LYS B  92      18.730  12.116  77.950  1.00 46.26           N1+
ATOM   1342  H   LYS B  92      16.085   6.995  73.474  1.00 30.92           H  
ATOM   1343  HA  LYS B  92      15.938   6.283  76.232  1.00 31.37           H  
ATOM   1344  HB2 LYS B  92      17.673   7.727  75.608  1.00 33.37           H  
ATOM   1345  HB3 LYS B  92      16.580   8.798  74.700  1.00 33.37           H  
ATOM   1346  HG2 LYS B  92      15.648   9.633  76.784  1.00 37.11           H  
ATOM   1347  HG3 LYS B  92      16.708   8.541  77.706  1.00 37.11           H  
ATOM   1348  HD2 LYS B  92      17.651  10.726  75.812  1.00 38.84           H  
ATOM   1349  HD3 LYS B  92      18.689   9.660  76.788  1.00 38.84           H  
ATOM   1350  HE2 LYS B  92      17.626  10.558  78.844  1.00 42.93           H  
ATOM   1351  HE3 LYS B  92      16.672  11.673  77.837  1.00 42.93           H  
ATOM   1352  HZ1 LYS B  92      19.609  11.626  78.032  1.00 46.26           H  
ATOM   1353  HZ2 LYS B  92      18.725  12.659  77.098  1.00 46.26           H  
ATOM   1354  HZ3 LYS B  92      18.613  12.731  78.742  1.00 46.26           H  
ATOM   1355  N   THR B  93      13.498   8.230  75.199  1.00 34.57           N  
ATOM   1356  CA  THR B  93      12.200   8.762  75.613  1.00 34.22           C  
ATOM   1357  C   THR B  93      11.244   7.649  76.030  1.00 33.91           C  
ATOM   1358  O   THR B  93      10.498   7.790  77.006  1.00 34.16           O  
ATOM   1359  CB  THR B  93      11.591   9.598  74.481  1.00 34.72           C  
ATOM   1360  OG1 THR B  93      12.374  10.782  74.289  1.00 38.91           O  
ATOM   1361  CG2 THR B  93      10.164   9.997  74.805  1.00 34.21           C  
ATOM   1362  H   THR B  93      13.803   8.345  74.243  1.00 34.57           H  
ATOM   1363  HA  THR B  93      12.359   9.400  76.483  1.00 34.22           H  
ATOM   1364  HB  THR B  93      11.588   8.994  73.574  1.00 34.72           H  
ATOM   1365 HG21 THR B  93       9.562   9.101  74.959  1.00 34.21           H  
ATOM   1366 HG22 THR B  93      10.153  10.602  75.711  1.00 34.21           H  
ATOM   1367 HG23 THR B  93       9.751  10.574  73.978  1.00 34.21           H  
ATOM   1368  HG1 THR B  93      13.265  10.507  74.060  1.00 38.91           H  
ATOM   1369  N   GLU B  94      11.253   6.531  75.305  1.00 32.34           N  
ATOM   1370  CA  GLU B  94      10.370   5.423  75.657  1.00 31.73           C  
ATOM   1371  C   GLU B  94      10.797   4.770  76.965  1.00 31.90           C  
ATOM   1372  O   GLU B  94       9.947   4.409  77.790  1.00 33.62           O  
ATOM   1373  CB  GLU B  94      10.344   4.412  74.511  1.00 33.66           C  
ATOM   1374  CG  GLU B  94       9.657   4.971  73.262  1.00 41.70           C  
ATOM   1375  CD  GLU B  94       9.602   3.996  72.089  1.00 43.34           C  
ATOM   1376  OE1 GLU B  94      10.272   2.936  72.138  1.00 41.43           O  
ATOM   1377  OE2 GLU B  94       8.853   4.290  71.128  1.00 41.01           O1-
ATOM   1378  H   GLU B  94      11.872   6.450  74.511  1.00 32.34           H  
ATOM   1379  HA  GLU B  94       9.362   5.808  75.810  1.00 31.73           H  
ATOM   1380  HB2 GLU B  94      11.369   4.143  74.257  1.00 33.66           H  
ATOM   1381  HB3 GLU B  94       9.806   3.523  74.839  1.00 33.66           H  
ATOM   1382  HG2 GLU B  94      10.200   5.860  72.942  1.00 41.70           H  
ATOM   1383  HG3 GLU B  94       8.636   5.245  73.527  1.00 41.70           H  
ATOM   1384  N   ILE B  95      12.112   4.628  77.179  1.00 31.09           N  
ATOM   1385  CA  ILE B  95      12.617   4.116  78.450  1.00 31.14           C  
ATOM   1386  C   ILE B  95      12.204   5.039  79.589  1.00 33.10           C  
ATOM   1387  O   ILE B  95      11.742   4.585  80.642  1.00 35.62           O  
ATOM   1388  CB  ILE B  95      14.149   3.954  78.402  1.00 29.00           C  
ATOM   1389  CG1 ILE B  95      14.564   2.925  77.342  1.00 25.97           C  
ATOM   1390  CG2 ILE B  95      14.654   3.536  79.768  1.00 29.76           C  
ATOM   1391  CD1 ILE B  95      16.053   2.803  77.136  1.00 26.28           C  
ATOM   1392  H   ILE B  95      12.764   4.879  76.450  1.00 31.09           H  
ATOM   1393  HA  ILE B  95      12.182   3.133  78.627  1.00 31.14           H  
ATOM   1394  HB  ILE B  95      14.593   4.911  78.127  1.00 29.00           H  
ATOM   1395 HG12 ILE B  95      14.182   1.951  77.646  1.00 25.97           H  
ATOM   1396 HG13 ILE B  95      14.112   3.213  76.393  1.00 25.97           H  
ATOM   1397 HG21 ILE B  95      14.376   4.290  80.504  1.00 29.76           H  
ATOM   1398 HG22 ILE B  95      14.210   2.579  80.042  1.00 29.76           H  
ATOM   1399 HG23 ILE B  95      15.739   3.438  79.740  1.00 29.76           H  
ATOM   1400 HD11 ILE B  95      16.454   3.761  76.805  1.00 26.28           H  
ATOM   1401 HD12 ILE B  95      16.527   2.515  78.074  1.00 26.28           H  
ATOM   1402 HD13 ILE B  95      16.254   2.044  76.380  1.00 26.28           H  
ATOM   1403  N   GLN B  96      12.373   6.351  79.394  1.00 32.75           N  
ATOM   1404  CA  GLN B  96      11.954   7.322  80.399  1.00 34.41           C  
ATOM   1405  C   GLN B  96      10.472   7.168  80.713  1.00 36.79           C  
ATOM   1406  O   GLN B  96      10.069   7.158  81.882  1.00 38.96           O  
ATOM   1407  CB  GLN B  96      12.239   8.741  79.909  1.00 34.67           C  
ATOM   1408  CG  GLN B  96      13.667   9.180  80.037  1.00 38.86           C  
ATOM   1409  CD  GLN B  96      13.910  10.582  79.511  1.00 45.93           C  
ATOM   1410  OE1 GLN B  96      13.231  11.039  78.589  1.00 45.78           O  
ATOM   1411  NE2 GLN B  96      14.881  11.278  80.102  1.00 48.68           N  
ATOM   1412  H   GLN B  96      12.798   6.675  78.537  1.00 32.75           H  
ATOM   1413  HA  GLN B  96      12.521   7.138  81.311  1.00 34.41           H  
ATOM   1414  HB2 GLN B  96      11.961   8.798  78.857  1.00 34.67           H  
ATOM   1415  HB3 GLN B  96      11.621   9.429  80.486  1.00 34.67           H  
ATOM   1416  HG2 GLN B  96      14.294   8.486  79.477  1.00 38.86           H  
ATOM   1417  HG3 GLN B  96      13.945   9.152  81.091  1.00 38.86           H  
ATOM   1418 HE21 GLN B  96      15.413  10.864  80.854  1.00 48.68           H  
ATOM   1419 HE22 GLN B  96      15.085  12.219  79.798  1.00 48.68           H  
ATOM   1420  N   LEU B  97       9.648   7.040  79.672  1.00 34.29           N  
ATOM   1421  CA  LEU B  97       8.210   6.890  79.863  1.00 34.79           C  
ATOM   1422  C   LEU B  97       7.889   5.657  80.694  1.00 34.60           C  
ATOM   1423  O   LEU B  97       7.157   5.735  81.685  1.00 37.10           O  
ATOM   1424  CB  LEU B  97       7.520   6.809  78.501  1.00 34.38           C  
ATOM   1425  CG  LEU B  97       6.046   6.394  78.488  1.00 37.61           C  
ATOM   1426  CD1 LEU B  97       5.216   7.392  79.260  1.00 44.34           C  
ATOM   1427  CD2 LEU B  97       5.538   6.266  77.058  1.00 35.28           C  
ATOM   1428  H   LEU B  97      10.026   7.047  78.736  1.00 34.29           H  
ATOM   1429  HA  LEU B  97       7.840   7.759  80.406  1.00 34.79           H  
ATOM   1430  HB2 LEU B  97       7.588   7.794  78.040  1.00 34.38           H  
ATOM   1431  HB3 LEU B  97       8.070   6.087  77.897  1.00 34.38           H  
ATOM   1432  HG  LEU B  97       5.955   5.420  78.970  1.00 37.61           H  
ATOM   1433 HD11 LEU B  97       5.579   7.450  80.286  1.00 44.34           H  
ATOM   1434 HD12 LEU B  97       5.297   8.372  78.790  1.00 44.34           H  
ATOM   1435 HD13 LEU B  97       4.173   7.074  79.261  1.00 44.34           H  
ATOM   1436 HD21 LEU B  97       5.620   7.230  76.556  1.00 35.28           H  
ATOM   1437 HD22 LEU B  97       6.136   5.527  76.525  1.00 35.28           H  
ATOM   1438 HD23 LEU B  97       4.495   5.950  77.070  1.00 35.28           H  
ATOM   1439  N   VAL B  98       8.460   4.513  80.322  1.00 34.07           N  
ATOM   1440  CA  VAL B  98       8.147   3.266  81.008  1.00 31.68           C  
ATOM   1441  C   VAL B  98       8.633   3.311  82.454  1.00 34.34           C  
ATOM   1442  O   VAL B  98       7.926   2.875  83.373  1.00 33.50           O  
ATOM   1443  CB  VAL B  98       8.728   2.075  80.224  1.00 32.92           C  
ATOM   1444  CG1 VAL B  98       8.648   0.806  81.030  1.00 33.34           C  
ATOM   1445  CG2 VAL B  98       7.976   1.905  78.904  1.00 30.39           C  
ATOM   1446  H   VAL B  98       9.118   4.510  79.555  1.00 34.07           H  
ATOM   1447  HA  VAL B  98       7.066   3.133  81.047  1.00 31.68           H  
ATOM   1448  HB  VAL B  98       9.778   2.281  80.018  1.00 32.92           H  
ATOM   1449 HG11 VAL B  98       9.196   0.934  81.964  1.00 33.34           H  
ATOM   1450 HG12 VAL B  98       7.604   0.580  81.249  1.00 33.34           H  
ATOM   1451 HG13 VAL B  98       9.086  -0.014  80.461  1.00 33.34           H  
ATOM   1452 HG21 VAL B  98       6.925   1.699  79.108  1.00 30.39           H  
ATOM   1453 HG22 VAL B  98       8.060   2.820  78.318  1.00 30.39           H  
ATOM   1454 HG23 VAL B  98       8.407   1.074  78.345  1.00 30.39           H  
ATOM   1455  N   GLN B  99       9.838   3.841  82.687  1.00 35.33           N  
ATOM   1456  CA  GLN B  99      10.361   3.868  84.048  1.00 36.88           C  
ATOM   1457  C   GLN B  99       9.613   4.866  84.922  1.00 36.70           C  
ATOM   1458  O   GLN B  99       9.382   4.595  86.105  1.00 35.93           O  
ATOM   1459  CB  GLN B  99      11.856   4.189  84.039  1.00 34.94           C  
ATOM   1460  CG  GLN B  99      12.713   3.069  83.471  1.00 36.57           C  
ATOM   1461  CD  GLN B  99      14.190   3.234  83.791  1.00 40.83           C  
ATOM   1462  OE1 GLN B  99      14.763   4.304  83.598  1.00 41.91           O  
ATOM   1463  NE2 GLN B  99      14.817   2.163  84.268  1.00 40.05           N  
ATOM   1464  H   GLN B  99      10.382   4.220  81.926  1.00 35.33           H  
ATOM   1465  HA  GLN B  99      10.211   2.877  84.476  1.00 36.88           H  
ATOM   1466  HB2 GLN B  99      12.013   5.083  83.436  1.00 34.94           H  
ATOM   1467  HB3 GLN B  99      12.174   4.381  85.064  1.00 34.94           H  
ATOM   1468  HG2 GLN B  99      12.591   3.053  82.388  1.00 36.57           H  
ATOM   1469  HG3 GLN B  99      12.370   2.123  83.889  1.00 36.57           H  
ATOM   1470 HE21 GLN B  99      15.802   2.210  84.486  1.00 40.05           H  
ATOM   1471 HE22 GLN B  99      14.308   1.302  84.412  1.00 40.05           H  
ATOM   1472  N   SER B 100       9.186   5.997  84.355  1.00 36.40           N  
ATOM   1473  CA  SER B 100       8.435   6.976  85.136  1.00 38.30           C  
ATOM   1474  C   SER B 100       7.142   6.381  85.678  1.00 39.96           C  
ATOM   1475  O   SER B 100       6.648   6.818  86.722  1.00 40.48           O  
ATOM   1476  CB  SER B 100       8.146   8.219  84.295  1.00 36.65           C  
ATOM   1477  OG  SER B 100       7.049   8.001  83.428  1.00 41.04           O  
ATOM   1478  H   SER B 100       9.383   6.176  83.381  1.00 36.40           H  
ATOM   1479  HA  SER B 100       9.048   7.266  85.989  1.00 38.30           H  
ATOM   1480  HB2 SER B 100       9.027   8.460  83.701  1.00 36.65           H  
ATOM   1481  HB3 SER B 100       7.916   9.053  84.958  1.00 36.65           H  
ATOM   1482  HG  SER B 100       7.275   7.267  82.852  1.00 41.04           H  
ATOM   1483  N   LEU B 101       6.582   5.391  84.988  1.00 40.86           N  
ATOM   1484  CA  LEU B 101       5.385   4.699  85.446  1.00 38.28           C  
ATOM   1485  C   LEU B 101       5.681   3.588  86.447  1.00 38.03           C  
ATOM   1486  O   LEU B 101       4.770   2.826  86.784  1.00 38.42           O  
ATOM   1487  CB  LEU B 101       4.611   4.137  84.252  1.00 37.97           C  
ATOM   1488  CG  LEU B 101       3.982   5.223  83.377  1.00 42.20           C  
ATOM   1489  CD1 LEU B 101       3.229   4.615  82.209  1.00 42.77           C  
ATOM   1490  CD2 LEU B 101       3.070   6.121  84.198  1.00 49.84           C  
ATOM   1491  H   LEU B 101       7.002   5.109  84.114  1.00 40.86           H  
ATOM   1492  HA  LEU B 101       4.778   5.438  85.968  1.00 38.28           H  
ATOM   1493  HB2 LEU B 101       5.297   3.552  83.639  1.00 37.97           H  
ATOM   1494  HB3 LEU B 101       3.817   3.491  84.627  1.00 37.97           H  
ATOM   1495  HG  LEU B 101       4.789   5.836  82.974  1.00 42.20           H  
ATOM   1496 HD11 LEU B 101       3.909   4.001  81.618  1.00 42.77           H  
ATOM   1497 HD12 LEU B 101       2.414   3.996  82.585  1.00 42.77           H  
ATOM   1498 HD13 LEU B 101       2.822   5.411  81.585  1.00 42.77           H  
ATOM   1499 HD21 LEU B 101       2.254   5.529  84.612  1.00 49.84           H  
ATOM   1500 HD22 LEU B 101       3.640   6.572  85.010  1.00 49.84           H  
ATOM   1501 HD23 LEU B 101       2.663   6.906  83.560  1.00 49.84           H  
ATOM   1502  N   GLY B 102       6.929   3.441  86.884  1.00 37.98           N  
ATOM   1503  CA  GLY B 102       7.271   2.512  87.940  1.00 35.93           C  
ATOM   1504  C   GLY B 102       7.751   1.150  87.492  1.00 38.32           C  
ATOM   1505  O   GLY B 102       7.822   0.234  88.324  1.00 39.10           O  
ATOM   1506  H   GLY B 102       7.662   3.996  86.465  1.00 37.98           H  
ATOM   1507  HA2 GLY B 102       8.061   2.964  88.539  1.00 35.93           H  
ATOM   1508  HA3 GLY B 102       6.384   2.367  88.557  1.00 35.93           H  
ATOM   1509  N   VAL B 103       8.070   0.978  86.217  1.00 36.84           N  
ATOM   1510  CA  VAL B 103       8.471  -0.338  85.717  1.00 36.28           C  
ATOM   1511  C   VAL B 103       9.969  -0.530  85.957  1.00 37.99           C  
ATOM   1512  O   VAL B 103      10.766   0.335  85.561  1.00 37.33           O  
ATOM   1513  CB  VAL B 103       8.130  -0.480  84.241  1.00 33.93           C  
ATOM   1514  CG1 VAL B 103       8.613  -1.819  83.719  1.00 33.74           C  
ATOM   1515  CG2 VAL B 103       6.636  -0.325  84.028  1.00 34.65           C  
ATOM   1516  H   VAL B 103       8.036   1.764  85.583  1.00 36.84           H  
ATOM   1517  HA  VAL B 103       7.923  -1.112  86.254  1.00 36.28           H  
ATOM   1518  HB  VAL B 103       8.637   0.308  83.685  1.00 33.93           H  
ATOM   1519 HG11 VAL B 103       9.691  -1.896  83.860  1.00 33.74           H  
ATOM   1520 HG12 VAL B 103       8.117  -2.622  84.264  1.00 33.74           H  
ATOM   1521 HG13 VAL B 103       8.379  -1.901  82.658  1.00 33.74           H  
ATOM   1522 HG21 VAL B 103       6.108  -1.105  84.577  1.00 34.65           H  
ATOM   1523 HG22 VAL B 103       6.317   0.653  84.389  1.00 34.65           H  
ATOM   1524 HG23 VAL B 103       6.410  -0.412  82.965  1.00 34.65           H  
ATOM   1525  N   PRO B 104      10.382  -1.637  86.566  1.00 40.40           N  
ATOM   1526  CA  PRO B 104      11.808  -1.866  86.823  1.00 39.12           C  
ATOM   1527  C   PRO B 104      12.552  -2.180  85.536  1.00 40.96           C  
ATOM   1528  O   PRO B 104      11.942  -2.620  84.549  1.00 39.62           O  
ATOM   1529  CB  PRO B 104      11.801  -3.071  87.774  1.00 38.02           C  
ATOM   1530  CG  PRO B 104      10.549  -3.802  87.421  1.00 41.17           C  
ATOM   1531  CD  PRO B 104       9.540  -2.734  87.075  1.00 37.83           C  
ATOM   1532  HA  PRO B 104      12.315  -0.997  87.242  1.00 39.12           H  
ATOM   1533  HB2 PRO B 104      12.676  -3.700  87.609  1.00 38.02           H  
ATOM   1534  HB3 PRO B 104      11.779  -2.744  88.814  1.00 38.02           H  
ATOM   1535  HG2 PRO B 104      10.202  -4.393  88.268  1.00 41.17           H  
ATOM   1536  HG3 PRO B 104      10.719  -4.457  86.566  1.00 41.17           H  
ATOM   1537  HD2 PRO B 104       8.981  -2.422  87.957  1.00 37.83           H  
ATOM   1538  HD3 PRO B 104       8.846  -3.083  86.310  1.00 37.83           H  
ATOM   1539  N   PRO B 105      13.876  -1.978  85.510  1.00 41.85           N  
ATOM   1540  CA  PRO B 105      14.625  -2.145  84.249  1.00 39.65           C  
ATOM   1541  C   PRO B 105      14.629  -3.564  83.709  1.00 40.69           C  
ATOM   1542  O   PRO B 105      14.805  -3.752  82.496  1.00 38.81           O  
ATOM   1543  CB  PRO B 105      16.044  -1.691  84.621  1.00 39.62           C  
ATOM   1544  CG  PRO B 105      15.882  -0.882  85.872  1.00 42.69           C  
ATOM   1545  CD  PRO B 105      14.734  -1.489  86.603  1.00 38.40           C  
ATOM   1546  HA  PRO B 105      14.168  -1.572  83.442  1.00 39.65           H  
ATOM   1547  HB2 PRO B 105      16.686  -2.553  84.804  1.00 39.62           H  
ATOM   1548  HB3 PRO B 105      16.472  -1.082  83.825  1.00 39.62           H  
ATOM   1549  HG2 PRO B 105      15.668   0.158  85.626  1.00 42.69           H  
ATOM   1550  HG3 PRO B 105      16.787  -0.934  86.477  1.00 42.69           H  
ATOM   1551  HD2 PRO B 105      14.215  -0.745  87.207  1.00 38.40           H  
ATOM   1552  HD3 PRO B 105      15.064  -2.309  87.241  1.00 38.40           H  
ATOM   1553  N   GLU B 106      14.474  -4.574  84.568  1.00 39.93           N  
ATOM   1554  CA  GLU B 106      14.486  -5.955  84.101  1.00 41.19           C  
ATOM   1555  C   GLU B 106      13.229  -6.318  83.322  1.00 42.06           C  
ATOM   1556  O   GLU B 106      13.154  -7.423  82.773  1.00 43.53           O  
ATOM   1557  CB  GLU B 106      14.648  -6.918  85.277  1.00 47.09           C  
ATOM   1558  CG  GLU B 106      13.490  -6.888  86.269  1.00 50.51           C  
ATOM   1559  CD  GLU B 106      13.706  -5.908  87.411  1.00 56.22           C  
ATOM   1560  OE1 GLU B 106      13.016  -6.051  88.446  1.00 60.13           O  
ATOM   1561  OE2 GLU B 106      14.559  -5.000  87.279  1.00 53.20           O1-
ATOM   1562  H   GLU B 106      14.347  -4.380  85.551  1.00 39.93           H  
ATOM   1563  HA  GLU B 106      15.336  -6.047  83.425  1.00 41.19           H  
ATOM   1564  HB2 GLU B 106      14.734  -7.930  84.882  1.00 47.09           H  
ATOM   1565  HB3 GLU B 106      15.562  -6.657  85.810  1.00 47.09           H  
ATOM   1566  HG2 GLU B 106      13.367  -7.887  86.688  1.00 50.51           H  
ATOM   1567  HG3 GLU B 106      12.583  -6.603  85.735  1.00 50.51           H  
ATOM   1568  N   ARG B 107      12.231  -5.436  83.280  1.00 39.05           N  
ATOM   1569  CA  ARG B 107      11.072  -5.629  82.424  1.00 34.77           C  
ATOM   1570  C   ARG B 107      11.168  -4.799  81.152  1.00 33.13           C  
ATOM   1571  O   ARG B 107      10.174  -4.642  80.443  1.00 31.59           O  
ATOM   1572  CB  ARG B 107       9.788  -5.299  83.183  1.00 34.19           C  
ATOM   1573  CG  ARG B 107       9.391  -6.350  84.207  1.00 36.96           C  
ATOM   1574  CD  ARG B 107       8.251  -5.871  85.110  1.00 37.98           C  
ATOM   1575  NE  ARG B 107       7.033  -5.567  84.360  1.00 38.20           N  
ATOM   1576  CZ  ARG B 107       5.972  -4.945  84.871  1.00 37.55           C  
ATOM   1577  NH1 ARG B 107       5.974  -4.560  86.142  1.00 38.09           N  
ATOM   1578  NH2 ARG B 107       4.907  -4.709  84.112  1.00 32.14           N1+
ATOM   1579  H   ARG B 107      12.281  -4.610  83.859  1.00 39.05           H  
ATOM   1580  HA  ARG B 107      11.049  -6.679  82.131  1.00 34.77           H  
ATOM   1581  HB2 ARG B 107       9.930  -4.351  83.702  1.00 34.19           H  
ATOM   1582  HB3 ARG B 107       8.978  -5.200  82.461  1.00 34.19           H  
ATOM   1583  HG2 ARG B 107      10.257  -6.582  84.827  1.00 36.96           H  
ATOM   1584  HG3 ARG B 107       9.069  -7.249  83.681  1.00 36.96           H  
ATOM   1585  HD2 ARG B 107       8.574  -4.971  85.633  1.00 37.98           H  
ATOM   1586  HD3 ARG B 107       8.028  -6.653  85.836  1.00 37.98           H  
ATOM   1587  HE  ARG B 107       6.994  -5.847  83.390  1.00 38.20           H  
ATOM   1588 HH11 ARG B 107       5.168  -4.090  86.528  1.00 38.09           H  
ATOM   1589 HH12 ARG B 107       6.781  -4.738  86.722  1.00 38.09           H  
ATOM   1590 HH21 ARG B 107       4.901  -5.002  83.145  1.00 32.14           H  
ATOM   1591 HH22 ARG B 107       4.104  -4.237  84.502  1.00 32.14           H  
ATOM   1592  N   ILE B 108      12.357  -4.309  80.824  1.00 34.79           N  
ATOM   1593  CA  ILE B 108      12.576  -3.485  79.643  1.00 31.53           C  
ATOM   1594  C   ILE B 108      13.611  -4.174  78.775  1.00 30.78           C  
ATOM   1595  O   ILE B 108      14.657  -4.606  79.268  1.00 34.35           O  
ATOM   1596  CB  ILE B 108      13.038  -2.064  80.007  1.00 30.35           C  
ATOM   1597  CG1 ILE B 108      11.936  -1.341  80.786  1.00 33.52           C  
ATOM   1598  CG2 ILE B 108      13.430  -1.298  78.750  1.00 26.63           C  
ATOM   1599  CD1 ILE B 108      12.337   0.027  81.301  1.00 37.37           C  
ATOM   1600  H   ILE B 108      13.145  -4.517  81.420  1.00 34.79           H  
ATOM   1601  HA  ILE B 108      11.634  -3.376  79.106  1.00 31.53           H  
ATOM   1602  HB  ILE B 108      13.919  -2.123  80.646  1.00 30.35           H  
ATOM   1603 HG12 ILE B 108      11.075  -1.220  80.129  1.00 33.52           H  
ATOM   1604 HG13 ILE B 108      11.658  -1.960  81.639  1.00 33.52           H  
ATOM   1605 HG21 ILE B 108      14.235  -1.826  78.239  1.00 26.63           H  
ATOM   1606 HG22 ILE B 108      12.568  -1.221  78.088  1.00 26.63           H  
ATOM   1607 HG23 ILE B 108      13.768  -0.299  79.024  1.00 26.63           H  
ATOM   1608 HD11 ILE B 108      13.183  -0.074  81.981  1.00 37.37           H  
ATOM   1609 HD12 ILE B 108      12.620   0.663  80.462  1.00 37.37           H  
ATOM   1610 HD13 ILE B 108      11.497   0.476  81.831  1.00 37.37           H  
ATOM   1611  N   ILE B 109      13.302  -4.316  77.494  1.00 32.64           N  
ATOM   1612  CA  ILE B 109      14.292  -4.705  76.501  1.00 33.79           C  
ATOM   1613  C   ILE B 109      14.486  -3.527  75.557  1.00 33.05           C  
ATOM   1614  O   ILE B 109      13.510  -2.935  75.074  1.00 32.18           O  
ATOM   1615  CB  ILE B 109      13.897  -5.986  75.741  1.00 35.49           C  
ATOM   1616  CG1 ILE B 109      15.034  -6.381  74.789  1.00 41.01           C  
ATOM   1617  CG2 ILE B 109      12.588  -5.821  74.975  1.00 34.44           C  
ATOM   1618  CD1 ILE B 109      14.904  -7.766  74.206  1.00 48.39           C  
ATOM   1619  H   ILE B 109      12.351  -4.149  77.198  1.00 32.64           H  
ATOM   1620  HA  ILE B 109      15.230  -4.948  77.001  1.00 33.79           H  
ATOM   1621  HB  ILE B 109      13.735  -6.778  76.472  1.00 35.49           H  
ATOM   1622 HG12 ILE B 109      15.055  -5.665  73.967  1.00 41.01           H  
ATOM   1623 HG13 ILE B 109      15.973  -6.329  75.340  1.00 41.01           H  
ATOM   1624 HG21 ILE B 109      11.792  -5.551  75.669  1.00 34.44           H  
ATOM   1625 HG22 ILE B 109      12.701  -5.035  74.228  1.00 34.44           H  
ATOM   1626 HG23 ILE B 109      12.336  -6.759  74.480  1.00 34.44           H  
ATOM   1627 HD11 ILE B 109      14.907  -8.501  75.011  1.00 48.39           H  
ATOM   1628 HD12 ILE B 109      13.969  -7.840  73.650  1.00 48.39           H  
ATOM   1629 HD13 ILE B 109      15.742  -7.958  73.536  1.00 48.39           H  
ATOM   1630  N   TYR B 110      15.748  -3.165  75.334  1.00 29.87           N  
ATOM   1631  CA  TYR B 110      16.108  -2.072  74.436  1.00 30.48           C  
ATOM   1632  C   TYR B 110      16.313  -2.678  73.049  1.00 31.07           C  
ATOM   1633  O   TYR B 110      17.431  -2.936  72.603  1.00 32.18           O  
ATOM   1634  CB  TYR B 110      17.347  -1.360  74.961  1.00 27.91           C  
ATOM   1635  CG  TYR B 110      17.685  -0.033  74.315  1.00 29.19           C  
ATOM   1636  CD1 TYR B 110      16.900   0.507  73.302  1.00 30.79           C  
ATOM   1637  CD2 TYR B 110      18.810   0.678  74.724  1.00 30.90           C  
ATOM   1638  CE1 TYR B 110      17.228   1.717  72.715  1.00 33.40           C  
ATOM   1639  CE2 TYR B 110      19.145   1.883  74.147  1.00 33.52           C  
ATOM   1640  CZ  TYR B 110      18.357   2.400  73.142  1.00 35.44           C  
ATOM   1641  OH  TYR B 110      18.712   3.605  72.577  1.00 36.84           O  
ATOM   1642  H   TYR B 110      16.486  -3.667  75.806  1.00 29.87           H  
ATOM   1643  HA  TYR B 110      15.325  -1.316  74.378  1.00 30.48           H  
ATOM   1644  HB2 TYR B 110      17.201  -1.183  76.027  1.00 27.91           H  
ATOM   1645  HB3 TYR B 110      18.198  -2.025  74.817  1.00 27.91           H  
ATOM   1646  HD1 TYR B 110      16.022  -0.025  72.968  1.00 30.79           H  
ATOM   1647  HD2 TYR B 110      19.433   0.276  75.510  1.00 30.90           H  
ATOM   1648  HE1 TYR B 110      16.609   2.126  71.930  1.00 33.40           H  
ATOM   1649  HE2 TYR B 110      20.021   2.420  74.481  1.00 33.52           H  
ATOM   1650  HH  TYR B 110      18.127   3.916  71.882  1.00 36.84           H  
ATOM   1651  N   ALA B 111      15.200  -2.932  72.366  1.00 33.08           N  
ATOM   1652  CA  ALA B 111      15.225  -3.718  71.129  1.00 33.97           C  
ATOM   1653  C   ALA B 111      15.342  -2.844  69.886  1.00 33.78           C  
ATOM   1654  O   ALA B 111      14.622  -3.014  68.904  1.00 38.92           O  
ATOM   1655  CB  ALA B 111      13.991  -4.609  71.053  1.00 34.11           C  
ATOM   1656  H   ALA B 111      14.319  -2.576  72.707  1.00 33.08           H  
ATOM   1657  HA  ALA B 111      16.118  -4.343  71.155  1.00 33.97           H  
ATOM   1658  HB1 ALA B 111      13.957  -5.259  71.928  1.00 34.11           H  
ATOM   1659  HB2 ALA B 111      13.096  -3.988  71.027  1.00 34.11           H  
ATOM   1660  HB3 ALA B 111      14.037  -5.218  70.150  1.00 34.11           H  
ATOM   1661  N   ASN B 112      16.307  -1.936  69.903  1.00 34.54           N  
ATOM   1662  CA  ASN B 112      16.669  -1.162  68.731  1.00 33.97           C  
ATOM   1663  C   ASN B 112      18.039  -1.644  68.292  1.00 32.39           C  
ATOM   1664  O   ASN B 112      19.004  -1.502  69.054  1.00 31.65           O  
ATOM   1665  CB  ASN B 112      16.696   0.334  69.052  1.00 34.77           C  
ATOM   1666  CG  ASN B 112      17.115   1.192  67.864  1.00 35.11           C  
ATOM   1667  OD1 ASN B 112      17.565   0.686  66.829  1.00 33.84           O  
ATOM   1668  ND2 ASN B 112      16.997   2.509  68.025  1.00 35.71           N  
ATOM   1669  H   ASN B 112      16.809  -1.777  70.765  1.00 34.54           H  
ATOM   1670  HA  ASN B 112      15.936  -1.300  67.936  1.00 33.97           H  
ATOM   1671  HB2 ASN B 112      17.400   0.502  69.867  1.00 34.77           H  
ATOM   1672  HB3 ASN B 112      15.698   0.640  69.366  1.00 34.77           H  
ATOM   1673 HD21 ASN B 112      17.280   3.136  67.285  1.00 35.71           H  
ATOM   1674 HD22 ASN B 112      16.624   2.881  68.887  1.00 35.71           H  
ATOM   1675  N   PRO B 113      18.179  -2.235  67.106  1.00 32.38           N  
ATOM   1676  CA  PRO B 113      19.476  -2.834  66.745  1.00 31.55           C  
ATOM   1677  C   PRO B 113      20.567  -1.812  66.457  1.00 33.81           C  
ATOM   1678  O   PRO B 113      21.749  -2.171  66.516  1.00 33.63           O  
ATOM   1679  CB  PRO B 113      19.146  -3.672  65.500  1.00 31.43           C  
ATOM   1680  CG  PRO B 113      17.637  -3.822  65.511  1.00 32.47           C  
ATOM   1681  CD  PRO B 113      17.127  -2.557  66.128  1.00 30.23           C  
ATOM   1682  HA  PRO B 113      19.889  -3.416  67.569  1.00 31.55           H  
ATOM   1683  HB2 PRO B 113      19.473  -3.158  64.596  1.00 31.43           H  
ATOM   1684  HB3 PRO B 113      19.628  -4.648  65.557  1.00 31.43           H  
ATOM   1685  HG2 PRO B 113      17.342  -4.685  66.107  1.00 32.47           H  
ATOM   1686  HG3 PRO B 113      17.256  -3.934  64.496  1.00 32.47           H  
ATOM   1687  HD2 PRO B 113      16.167  -2.717  66.620  1.00 30.23           H  
ATOM   1688  HD3 PRO B 113      17.026  -1.768  65.383  1.00 30.23           H  
ATOM   1689  N   CYS B 114      20.216  -0.556  66.174  1.00 34.50           N  
ATOM   1690  CA  CYS B 114      21.164   0.476  65.742  1.00 34.62           C  
ATOM   1691  C   CYS B 114      20.954   1.713  66.610  1.00 34.16           C  
ATOM   1692  O   CYS B 114      20.141   2.580  66.280  1.00 36.42           O  
ATOM   1693  CB  CYS B 114      20.974   0.778  64.259  1.00 36.52           C  
ATOM   1694  SG  CYS B 114      21.352  -0.649  63.200  1.00 53.73           S  
ATOM   1695  H   CYS B 114      19.242  -0.302  66.262  1.00 34.50           H  
ATOM   1696  HA  CYS B 114      22.191   0.131  65.865  1.00 34.62           H  
ATOM   1697  HB2 CYS B 114      21.633   1.601  63.983  1.00 36.52           H  
ATOM   1698  HB3 CYS B 114      19.937   1.071  64.093  1.00 36.52           H  
ATOM   1699  HG  CYS B 114      21.165  -0.315  61.920  1.00 53.73           H  
ATOM   1700  N   LYS B 115      21.664   1.775  67.733  1.00 30.52           N  
ATOM   1701  CA  LYS B 115      21.406   2.761  68.770  1.00 31.22           C  
ATOM   1702  C   LYS B 115      22.489   3.830  68.807  1.00 31.80           C  
ATOM   1703  O   LYS B 115      23.686   3.524  68.751  1.00 31.31           O  
ATOM   1704  CB  LYS B 115      21.303   2.086  70.138  1.00 33.12           C  
ATOM   1705  CG  LYS B 115      20.174   1.069  70.240  1.00 32.79           C  
ATOM   1706  CD  LYS B 115      20.400   0.090  71.393  1.00 32.81           C  
ATOM   1707  CE  LYS B 115      21.587  -0.835  71.113  1.00 31.89           C  
ATOM   1708  NZ  LYS B 115      21.506  -1.556  69.811  1.00 28.49           N1+
ATOM   1709  H   LYS B 115      22.412   1.111  67.871  1.00 30.52           H  
ATOM   1710  HA  LYS B 115      20.458   3.243  68.532  1.00 31.22           H  
ATOM   1711  HB2 LYS B 115      22.244   1.575  70.341  1.00 33.12           H  
ATOM   1712  HB3 LYS B 115      21.139   2.858  70.890  1.00 33.12           H  
ATOM   1713  HG2 LYS B 115      19.235   1.598  70.404  1.00 32.79           H  
ATOM   1714  HG3 LYS B 115      20.117   0.509  69.307  1.00 32.79           H  
ATOM   1715  HD2 LYS B 115      19.503  -0.514  71.527  1.00 32.81           H  
ATOM   1716  HD3 LYS B 115      20.597   0.654  72.304  1.00 32.81           H  
ATOM   1717  HE2 LYS B 115      21.639  -1.576  71.911  1.00 31.89           H  
ATOM   1718  HE3 LYS B 115      22.496  -0.234  71.115  1.00 31.89           H  
ATOM   1719  HZ1 LYS B 115      20.655  -1.295  69.334  1.00 28.49           H  
ATOM   1720  HZ2 LYS B 115      22.301  -1.309  69.240  1.00 28.49           H  
ATOM   1721  HZ3 LYS B 115      21.507  -2.552  69.977  1.00 28.49           H  
ATOM   1722  N   GLN B 116      22.061   5.084  68.925  1.00 32.36           N  
ATOM   1723  CA  GLN B 116      23.012   6.161  69.143  1.00 32.71           C  
ATOM   1724  C   GLN B 116      23.742   5.936  70.461  1.00 30.22           C  
ATOM   1725  O   GLN B 116      23.148   5.500  71.451  1.00 30.69           O  
ATOM   1726  CB  GLN B 116      22.291   7.508  69.159  1.00 32.08           C  
ATOM   1727  CG  GLN B 116      23.226   8.701  69.185  1.00 35.12           C  
ATOM   1728  CD  GLN B 116      22.481  10.008  69.058  1.00 37.91           C  
ATOM   1729  OE1 GLN B 116      21.513  10.112  68.308  1.00 38.19           O  
ATOM   1730  NE2 GLN B 116      22.946  11.026  69.768  1.00 44.74           N  
ATOM   1731  H   GLN B 116      21.074   5.288  68.863  1.00 32.36           H  
ATOM   1732  HA  GLN B 116      23.737   6.169  68.330  1.00 32.71           H  
ATOM   1733  HB2 GLN B 116      21.671   7.577  68.265  1.00 32.08           H  
ATOM   1734  HB3 GLN B 116      21.657   7.548  70.045  1.00 32.08           H  
ATOM   1735  HG2 GLN B 116      23.929   8.615  68.356  1.00 35.12           H  
ATOM   1736  HG3 GLN B 116      23.773   8.698  70.128  1.00 35.12           H  
ATOM   1737 HE21 GLN B 116      22.502  11.931  69.704  1.00 44.74           H  
ATOM   1738 HE22 GLN B 116      23.745  10.897  70.373  1.00 44.74           H  
ATOM   1739  N   VAL B 117      25.038   6.246  70.468  1.00 30.89           N  
ATOM   1740  CA  VAL B 117      25.888   5.927  71.615  1.00 31.31           C  
ATOM   1741  C   VAL B 117      25.337   6.551  72.891  1.00 30.95           C  
ATOM   1742  O   VAL B 117      25.271   5.900  73.940  1.00 31.05           O  
ATOM   1743  CB  VAL B 117      27.335   6.383  71.352  1.00 32.78           C  
ATOM   1744  CG1 VAL B 117      28.152   6.284  72.626  1.00 38.50           C  
ATOM   1745  CG2 VAL B 117      27.965   5.544  70.259  1.00 34.59           C  
ATOM   1746  H   VAL B 117      25.441   6.710  69.666  1.00 30.89           H  
ATOM   1747  HA  VAL B 117      25.891   4.846  71.752  1.00 31.31           H  
ATOM   1748  HB  VAL B 117      27.318   7.422  71.023  1.00 32.78           H  
ATOM   1749 HG11 VAL B 117      27.699   6.907  73.397  1.00 38.50           H  
ATOM   1750 HG12 VAL B 117      28.175   5.248  72.963  1.00 38.50           H  
ATOM   1751 HG13 VAL B 117      29.169   6.626  72.433  1.00 38.50           H  
ATOM   1752 HG21 VAL B 117      27.990   4.500  70.571  1.00 34.59           H  
ATOM   1753 HG22 VAL B 117      27.377   5.636  69.346  1.00 34.59           H  
ATOM   1754 HG23 VAL B 117      28.981   5.892  70.074  1.00 34.59           H  
ATOM   1755  N   SER B 118      24.942   7.826  72.826  1.00 31.77           N  
ATOM   1756  CA  SER B 118      24.452   8.492  74.028  1.00 32.22           C  
ATOM   1757  C   SER B 118      23.205   7.811  74.570  1.00 31.38           C  
ATOM   1758  O   SER B 118      23.002   7.768  75.787  1.00 32.97           O  
ATOM   1759  CB  SER B 118      24.176   9.970  73.751  1.00 36.55           C  
ATOM   1760  OG  SER B 118      23.190  10.130  72.751  1.00 37.41           O  
ATOM   1761  H   SER B 118      24.982   8.326  71.949  1.00 31.77           H  
ATOM   1762  HA  SER B 118      25.230   8.419  74.788  1.00 32.22           H  
ATOM   1763  HB2 SER B 118      25.098  10.447  73.420  1.00 36.55           H  
ATOM   1764  HB3 SER B 118      23.831  10.445  74.669  1.00 36.55           H  
ATOM   1765  HG  SER B 118      23.059  11.072  72.620  1.00 37.41           H  
ATOM   1766  N   GLN B 119      22.377   7.238  73.692  1.00 30.69           N  
ATOM   1767  CA  GLN B 119      21.197   6.521  74.159  1.00 30.80           C  
ATOM   1768  C   GLN B 119      21.558   5.163  74.748  1.00 30.74           C  
ATOM   1769  O   GLN B 119      20.906   4.708  75.697  1.00 32.28           O  
ATOM   1770  CB  GLN B 119      20.181   6.378  73.024  1.00 31.63           C  
ATOM   1771  CG  GLN B 119      19.913   7.690  72.300  1.00 33.79           C  
ATOM   1772  CD  GLN B 119      18.442   7.935  72.034  1.00 37.26           C  
ATOM   1773  OE1 GLN B 119      17.595   7.099  72.335  1.00 37.35           O  
ATOM   1774  NE2 GLN B 119      18.131   9.095  71.472  1.00 40.34           N  
ATOM   1775  H   GLN B 119      22.569   7.302  72.702  1.00 30.69           H  
ATOM   1776  HA  GLN B 119      20.744   7.105  74.960  1.00 30.80           H  
ATOM   1777  HB2 GLN B 119      20.564   5.655  72.304  1.00 31.63           H  
ATOM   1778  HB3 GLN B 119      19.243   6.013  73.441  1.00 31.63           H  
ATOM   1779  HG2 GLN B 119      20.439   7.673  71.346  1.00 33.79           H  
ATOM   1780  HG3 GLN B 119      20.295   8.507  72.911  1.00 33.79           H  
ATOM   1781 HE21 GLN B 119      18.859   9.755  71.240  1.00 40.34           H  
ATOM   1782 HE22 GLN B 119      17.166   9.318  71.276  1.00 40.34           H  
ATOM   1783  N   ILE B 120      22.597   4.509  74.223  1.00 30.22           N  
ATOM   1784  CA  ILE B 120      23.119   3.318  74.889  1.00 28.75           C  
ATOM   1785  C   ILE B 120      23.567   3.668  76.300  1.00 30.70           C  
ATOM   1786  O   ILE B 120      23.246   2.964  77.267  1.00 30.90           O  
ATOM   1787  CB  ILE B 120      24.273   2.702  74.080  1.00 27.98           C  
ATOM   1788  CG1 ILE B 120      23.772   2.227  72.714  1.00 29.52           C  
ATOM   1789  CG2 ILE B 120      24.905   1.547  74.862  1.00 27.65           C  
ATOM   1790  CD1 ILE B 120      24.851   1.753  71.765  1.00 26.29           C  
ATOM   1791  H   ILE B 120      23.021   4.837  73.367  1.00 30.22           H  
ATOM   1792  HA  ILE B 120      22.325   2.574  74.952  1.00 28.75           H  
ATOM   1793  HB  ILE B 120      25.035   3.463  73.915  1.00 27.98           H  
ATOM   1794 HG12 ILE B 120      23.079   1.402  72.877  1.00 29.52           H  
ATOM   1795 HG13 ILE B 120      23.246   3.056  72.240  1.00 29.52           H  
ATOM   1796 HG21 ILE B 120      25.277   1.916  75.818  1.00 27.65           H  
ATOM   1797 HG22 ILE B 120      24.156   0.774  75.037  1.00 27.65           H  
ATOM   1798 HG23 ILE B 120      25.732   1.129  74.288  1.00 27.65           H  
ATOM   1799 HD11 ILE B 120      25.542   2.571  71.563  1.00 26.29           H  
ATOM   1800 HD12 ILE B 120      25.393   0.922  72.217  1.00 26.29           H  
ATOM   1801 HD13 ILE B 120      24.395   1.424  70.831  1.00 26.29           H  
ATOM   1802  N   LYS B 121      24.300   4.776  76.438  1.00 32.08           N  
ATOM   1803  CA  LYS B 121      24.747   5.204  77.758  1.00 33.63           C  
ATOM   1804  C   LYS B 121      23.564   5.506  78.664  1.00 33.03           C  
ATOM   1805  O   LYS B 121      23.583   5.162  79.847  1.00 34.60           O  
ATOM   1806  CB  LYS B 121      25.669   6.421  77.652  1.00 35.01           C  
ATOM   1807  CG  LYS B 121      26.380   6.734  78.959  1.00 45.92           C  
ATOM   1808  CD  LYS B 121      27.512   7.749  78.798  1.00 65.11           C  
ATOM   1809  CE  LYS B 121      26.991   9.157  78.562  1.00 73.40           C  
ATOM   1810  NZ  LYS B 121      28.086  10.172  78.609  1.00 71.77           N1+
ATOM   1811  H   LYS B 121      24.546   5.320  75.623  1.00 32.08           H  
ATOM   1812  HA  LYS B 121      25.312   4.384  78.202  1.00 33.63           H  
ATOM   1813  HB2 LYS B 121      26.419   6.225  76.885  1.00 35.01           H  
ATOM   1814  HB3 LYS B 121      25.072   7.286  77.364  1.00 35.01           H  
ATOM   1815  HG2 LYS B 121      25.651   7.136  79.663  1.00 45.92           H  
ATOM   1816  HG3 LYS B 121      26.797   5.809  79.357  1.00 45.92           H  
ATOM   1817  HD2 LYS B 121      28.128   7.456  77.948  1.00 65.11           H  
ATOM   1818  HD3 LYS B 121      28.118   7.746  79.704  1.00 65.11           H  
ATOM   1819  HE2 LYS B 121      26.257   9.395  79.332  1.00 73.40           H  
ATOM   1820  HE3 LYS B 121      26.515   9.197  77.582  1.00 73.40           H  
ATOM   1821  HZ1 LYS B 121      28.529  10.147  79.516  1.00 71.77           H  
ATOM   1822  HZ2 LYS B 121      28.769   9.964  77.895  1.00 71.77           H  
ATOM   1823  HZ3 LYS B 121      27.700  11.091  78.448  1.00 71.77           H  
ATOM   1824  N   TYR B 122      22.522   6.141  78.128  1.00 30.57           N  
ATOM   1825  CA  TYR B 122      21.341   6.385  78.946  1.00 31.61           C  
ATOM   1826  C   TYR B 122      20.752   5.074  79.457  1.00 33.18           C  
ATOM   1827  O   TYR B 122      20.389   4.967  80.636  1.00 33.29           O  
ATOM   1828  CB  TYR B 122      20.285   7.176  78.171  1.00 30.49           C  
ATOM   1829  CG  TYR B 122      19.100   7.448  79.054  1.00 33.44           C  
ATOM   1830  CD1 TYR B 122      19.065   8.569  79.876  1.00 34.61           C  
ATOM   1831  CD2 TYR B 122      18.034   6.554  79.108  1.00 32.09           C  
ATOM   1832  CE1 TYR B 122      17.989   8.796  80.714  1.00 35.63           C  
ATOM   1833  CE2 TYR B 122      16.971   6.766  79.939  1.00 31.74           C  
ATOM   1834  CZ  TYR B 122      16.949   7.889  80.735  1.00 35.48           C  
ATOM   1835  OH  TYR B 122      15.875   8.089  81.566  1.00 42.32           O  
ATOM   1836  H   TYR B 122      22.551   6.449  77.167  1.00 30.57           H  
ATOM   1837  HA  TYR B 122      21.652   6.982  79.803  1.00 31.61           H  
ATOM   1838  HB2 TYR B 122      20.713   8.122  77.839  1.00 30.49           H  
ATOM   1839  HB3 TYR B 122      19.965   6.598  77.304  1.00 30.49           H  
ATOM   1840  HD1 TYR B 122      19.887   9.270  79.860  1.00 34.61           H  
ATOM   1841  HD2 TYR B 122      18.048   5.675  78.480  1.00 32.09           H  
ATOM   1842  HE1 TYR B 122      17.963   9.672  81.345  1.00 35.63           H  
ATOM   1843  HE2 TYR B 122      16.155   6.059  79.971  1.00 31.74           H  
ATOM   1844  HH  TYR B 122      15.731   7.397  82.216  1.00 42.32           H  
ATOM   1845  N   ALA B 123      20.644   4.068  78.584  1.00 31.60           N  
ATOM   1846  CA  ALA B 123      20.155   2.766  79.031  1.00 30.14           C  
ATOM   1847  C   ALA B 123      21.056   2.177  80.116  1.00 31.59           C  
ATOM   1848  O   ALA B 123      20.568   1.636  81.114  1.00 33.44           O  
ATOM   1849  CB  ALA B 123      20.061   1.808  77.847  1.00 29.98           C  
ATOM   1850  H   ALA B 123      20.900   4.208  77.617  1.00 31.60           H  
ATOM   1851  HA  ALA B 123      19.162   2.906  79.459  1.00 30.14           H  
ATOM   1852  HB1 ALA B 123      19.394   2.226  77.093  1.00 29.98           H  
ATOM   1853  HB2 ALA B 123      21.052   1.665  77.416  1.00 29.98           H  
ATOM   1854  HB3 ALA B 123      19.670   0.849  78.186  1.00 29.98           H  
ATOM   1855  N   ALA B 124      22.374   2.275  79.936  1.00 31.74           N  
ATOM   1856  CA  ALA B 124      23.303   1.746  80.936  1.00 33.67           C  
ATOM   1857  C   ALA B 124      23.149   2.459  82.279  1.00 35.42           C  
ATOM   1858  O   ALA B 124      23.117   1.814  83.334  1.00 35.27           O  
ATOM   1859  CB  ALA B 124      24.737   1.870  80.426  1.00 32.77           C  
ATOM   1860  H   ALA B 124      22.734   2.718  79.103  1.00 31.74           H  
ATOM   1861  HA  ALA B 124      23.067   0.694  81.096  1.00 33.67           H  
ATOM   1862  HB1 ALA B 124      24.837   1.327  79.486  1.00 32.77           H  
ATOM   1863  HB2 ALA B 124      24.976   2.921  80.265  1.00 32.77           H  
ATOM   1864  HB3 ALA B 124      25.422   1.451  81.163  1.00 32.77           H  
ATOM   1865  N   ASN B 125      23.024   3.788  82.255  1.00 35.76           N  
ATOM   1866  CA  ASN B 125      22.883   4.565  83.483  1.00 35.37           C  
ATOM   1867  C   ASN B 125      21.604   4.224  84.233  1.00 33.12           C  
ATOM   1868  O   ASN B 125      21.529   4.424  85.450  1.00 36.11           O  
ATOM   1869  CB  ASN B 125      22.899   6.061  83.169  1.00 34.84           C  
ATOM   1870  CG  ASN B 125      24.264   6.561  82.773  1.00 35.16           C  
ATOM   1871  OD1 ASN B 125      25.269   5.871  82.945  1.00 38.88           O  
ATOM   1872  ND2 ASN B 125      24.313   7.779  82.257  1.00 36.82           N  
ATOM   1873  H   ASN B 125      23.027   4.267  81.366  1.00 35.76           H  
ATOM   1874  HA  ASN B 125      23.729   4.309  84.121  1.00 35.37           H  
ATOM   1875  HB2 ASN B 125      22.572   6.606  84.055  1.00 34.84           H  
ATOM   1876  HB3 ASN B 125      22.207   6.252  82.349  1.00 34.84           H  
ATOM   1877 HD21 ASN B 125      25.201   8.178  81.987  1.00 36.82           H  
ATOM   1878 HD22 ASN B 125      23.463   8.310  82.134  1.00 36.82           H  
ATOM   1879  N   ASN B 126      20.582   3.734  83.534  1.00 31.51           N  
ATOM   1880  CA  ASN B 126      19.288   3.460  84.145  1.00 30.72           C  
ATOM   1881  C   ASN B 126      19.017   1.970  84.297  1.00 31.00           C  
ATOM   1882  O   ASN B 126      17.866   1.566  84.486  1.00 34.76           O  
ATOM   1883  CB  ASN B 126      18.174   4.134  83.350  1.00 31.73           C  
ATOM   1884  CG  ASN B 126      18.202   5.638  83.488  1.00 35.18           C  
ATOM   1885  OD1 ASN B 126      17.516   6.205  84.334  1.00 39.52           O  
ATOM   1886  ND2 ASN B 126      19.019   6.293  82.674  1.00 35.28           N  
ATOM   1887  H   ASN B 126      20.708   3.546  82.550  1.00 31.51           H  
ATOM   1888  HA  ASN B 126      19.312   3.878  85.151  1.00 30.72           H  
ATOM   1889  HB2 ASN B 126      17.214   3.766  83.711  1.00 31.73           H  
ATOM   1890  HB3 ASN B 126      18.289   3.876  82.297  1.00 31.73           H  
ATOM   1891 HD21 ASN B 126      19.565   5.787  81.992  1.00 35.28           H  
ATOM   1892 HD22 ASN B 126      19.095   7.298  82.736  1.00 35.28           H  
ATOM   1893  N   GLY B 127      20.052   1.144  84.194  1.00 31.41           N  
ATOM   1894  CA  GLY B 127      19.952  -0.258  84.533  1.00 31.37           C  
ATOM   1895  C   GLY B 127      19.292  -1.138  83.500  1.00 32.89           C  
ATOM   1896  O   GLY B 127      19.038  -2.313  83.791  1.00 34.28           O  
ATOM   1897  H   GLY B 127      20.937   1.507  83.869  1.00 31.41           H  
ATOM   1898  HA2 GLY B 127      20.961  -0.635  84.698  1.00 31.37           H  
ATOM   1899  HA3 GLY B 127      19.379  -0.339  85.457  1.00 31.37           H  
ATOM   1900  N   VAL B 128      19.037  -0.630  82.298  1.00 32.28           N  
ATOM   1901  CA  VAL B 128      18.463  -1.443  81.231  1.00 33.01           C  
ATOM   1902  C   VAL B 128      19.609  -2.240  80.620  1.00 30.78           C  
ATOM   1903  O   VAL B 128      20.466  -1.683  79.933  1.00 32.01           O  
ATOM   1904  CB  VAL B 128      17.750  -0.584  80.177  1.00 30.36           C  
ATOM   1905  CG1 VAL B 128      17.207  -1.459  79.049  1.00 26.90           C  
ATOM   1906  CG2 VAL B 128      16.631   0.239  80.818  1.00 28.55           C  
ATOM   1907  H   VAL B 128      19.246   0.342  82.119  1.00 32.28           H  
ATOM   1908  HA  VAL B 128      17.699  -2.109  81.631  1.00 33.01           H  
ATOM   1909  HB  VAL B 128      18.475   0.108  79.750  1.00 30.36           H  
ATOM   1910 HG11 VAL B 128      18.027  -2.011  78.590  1.00 26.90           H  
ATOM   1911 HG12 VAL B 128      16.478  -2.161  79.453  1.00 26.90           H  
ATOM   1912 HG13 VAL B 128      16.728  -0.829  78.299  1.00 26.90           H  
ATOM   1913 HG21 VAL B 128      15.891  -0.432  81.254  1.00 28.55           H  
ATOM   1914 HG22 VAL B 128      17.049   0.875  81.598  1.00 28.55           H  
ATOM   1915 HG23 VAL B 128      16.156   0.860  80.059  1.00 28.55           H  
ATOM   1916  N   GLN B 129      19.638  -3.540  80.892  1.00 31.37           N  
ATOM   1917  CA  GLN B 129      20.785  -4.367  80.535  1.00 34.65           C  
ATOM   1918  C   GLN B 129      20.655  -5.025  79.169  1.00 34.14           C  
ATOM   1919  O   GLN B 129      21.666  -5.244  78.494  1.00 34.31           O  
ATOM   1920  CB  GLN B 129      20.989  -5.452  81.599  1.00 37.46           C  
ATOM   1921  CG  GLN B 129      21.178  -4.895  83.005  1.00 38.47           C  
ATOM   1922  CD  GLN B 129      22.333  -3.909  83.077  1.00 43.50           C  
ATOM   1923  OE1 GLN B 129      22.128  -2.689  83.097  1.00 42.20           O  
ATOM   1924  NE2 GLN B 129      23.557  -4.432  83.116  1.00 45.33           N  
ATOM   1925  H   GLN B 129      18.848  -3.965  81.356  1.00 31.37           H  
ATOM   1926  HA  GLN B 129      21.646  -3.700  80.487  1.00 34.65           H  
ATOM   1927  HB2 GLN B 129      20.115  -6.103  81.600  1.00 37.46           H  
ATOM   1928  HB3 GLN B 129      21.874  -6.032  81.336  1.00 37.46           H  
ATOM   1929  HG2 GLN B 129      21.378  -5.722  83.687  1.00 38.47           H  
ATOM   1930  HG3 GLN B 129      20.262  -4.387  83.308  1.00 38.47           H  
ATOM   1931 HE21 GLN B 129      23.679  -5.434  83.098  1.00 45.33           H  
ATOM   1932 HE22 GLN B 129      24.364  -3.826  83.164  1.00 45.33           H  
ATOM   1933  N   MET B 130      19.443  -5.353  78.750  1.00 32.06           N  
ATOM   1934  CA  MET B 130      19.237  -6.200  77.585  1.00 33.37           C  
ATOM   1935  C   MET B 130      19.031  -5.347  76.340  1.00 32.71           C  
ATOM   1936  O   MET B 130      18.151  -4.481  76.307  1.00 30.86           O  
ATOM   1937  CB  MET B 130      18.042  -7.118  77.820  1.00 36.69           C  
ATOM   1938  CG  MET B 130      17.945  -8.249  76.839  1.00 38.69           C  
ATOM   1939  SD  MET B 130      16.789  -9.470  77.455  1.00 47.56           S  
ATOM   1940  CE  MET B 130      17.726 -10.201  78.802  1.00 48.44           C  
ATOM   1941  H   MET B 130      18.639  -5.006  79.253  1.00 32.06           H  
ATOM   1942  HA  MET B 130      20.123  -6.816  77.428  1.00 33.37           H  
ATOM   1943  HB2 MET B 130      17.132  -6.522  77.749  1.00 36.69           H  
ATOM   1944  HB3 MET B 130      18.124  -7.539  78.822  1.00 36.69           H  
ATOM   1945  HG2 MET B 130      18.926  -8.707  76.714  1.00 38.69           H  
ATOM   1946  HG3 MET B 130      17.596  -7.869  75.879  1.00 38.69           H  
ATOM   1947  HE1 MET B 130      18.646 -10.636  78.411  1.00 48.44           H  
ATOM   1948  HE2 MET B 130      17.971  -9.431  79.534  1.00 48.44           H  
ATOM   1949  HE3 MET B 130      17.130 -10.979  79.279  1.00 48.44           H  
ATOM   1950  N   MET B 131      19.853  -5.582  75.321  1.00 32.60           N  
ATOM   1951  CA  MET B 131      19.750  -4.812  74.087  1.00 29.98           C  
ATOM   1952  C   MET B 131      19.919  -5.745  72.902  1.00 28.01           C  
ATOM   1953  O   MET B 131      20.611  -6.756  72.997  1.00 26.86           O  
ATOM   1954  CB  MET B 131      20.790  -3.687  74.017  1.00 28.99           C  
ATOM   1955  CG  MET B 131      20.859  -2.801  75.266  1.00 31.69           C  
ATOM   1956  SD  MET B 131      21.965  -1.407  75.001  1.00 36.15           S  
ATOM   1957  CE  MET B 131      23.460  -2.295  74.604  1.00 30.46           C  
ATOM   1958  H   MET B 131      20.557  -6.302  75.403  1.00 32.60           H  
ATOM   1959  HA  MET B 131      18.766  -4.344  74.064  1.00 29.98           H  
ATOM   1960  HB2 MET B 131      20.548  -3.053  73.164  1.00 28.99           H  
ATOM   1961  HB3 MET B 131      21.770  -4.139  73.867  1.00 28.99           H  
ATOM   1962  HG2 MET B 131      21.225  -3.393  76.104  1.00 31.69           H  
ATOM   1963  HG3 MET B 131      19.861  -2.427  75.494  1.00 31.69           H  
ATOM   1964  HE1 MET B 131      23.737  -2.934  75.443  1.00 30.46           H  
ATOM   1965  HE2 MET B 131      23.294  -2.909  73.719  1.00 30.46           H  
ATOM   1966  HE3 MET B 131      24.263  -1.585  74.407  1.00 30.46           H  
ATOM   1967  N   THR B 132      19.268  -5.414  71.791  1.00 29.05           N  
ATOM   1968  CA  THR B 132      19.466  -6.192  70.578  1.00 29.76           C  
ATOM   1969  C   THR B 132      20.589  -5.581  69.748  1.00 29.09           C  
ATOM   1970  O   THR B 132      20.984  -4.429  69.939  1.00 29.53           O  
ATOM   1971  CB  THR B 132      18.191  -6.270  69.729  1.00 29.92           C  
ATOM   1972  OG1 THR B 132      17.789  -4.953  69.331  1.00 30.43           O  
ATOM   1973  CG2 THR B 132      17.059  -6.952  70.490  1.00 28.79           C  
ATOM   1974  H   THR B 132      18.638  -4.625  71.789  1.00 29.05           H  
ATOM   1975  HA  THR B 132      19.730  -7.205  70.881  1.00 29.76           H  
ATOM   1976  HB  THR B 132      18.410  -6.867  68.844  1.00 29.92           H  
ATOM   1977 HG21 THR B 132      17.369  -7.956  70.780  1.00 28.79           H  
ATOM   1978 HG22 THR B 132      16.821  -6.373  71.382  1.00 28.79           H  
ATOM   1979 HG23 THR B 132      16.178  -7.015  69.851  1.00 28.79           H  
ATOM   1980  HG1 THR B 132      18.506  -4.573  68.818  1.00 30.43           H  
ATOM   1981  N   PHE B 133      21.110  -6.380  68.824  1.00 29.02           N  
ATOM   1982  CA  PHE B 133      22.153  -5.902  67.926  1.00 29.37           C  
ATOM   1983  C   PHE B 133      22.188  -6.810  66.710  1.00 30.62           C  
ATOM   1984  O   PHE B 133      21.746  -7.960  66.765  1.00 32.03           O  
ATOM   1985  CB  PHE B 133      23.527  -5.882  68.606  1.00 29.37           C  
ATOM   1986  CG  PHE B 133      24.200  -7.225  68.650  1.00 29.44           C  
ATOM   1987  CD1 PHE B 133      23.720  -8.224  69.477  1.00 31.28           C  
ATOM   1988  CD2 PHE B 133      25.323  -7.481  67.882  1.00 29.00           C  
ATOM   1989  CE1 PHE B 133      24.339  -9.460  69.531  1.00 31.05           C  
ATOM   1990  CE2 PHE B 133      25.950  -8.719  67.933  1.00 29.80           C  
ATOM   1991  CZ  PHE B 133      25.453  -9.710  68.761  1.00 28.43           C  
ATOM   1992  H   PHE B 133      20.779  -7.331  68.743  1.00 29.02           H  
ATOM   1993  HA  PHE B 133      21.925  -4.877  67.635  1.00 29.37           H  
ATOM   1994  HB2 PHE B 133      24.171  -5.192  68.060  1.00 29.37           H  
ATOM   1995  HB3 PHE B 133      23.399  -5.528  69.629  1.00 29.37           H  
ATOM   1996  HD1 PHE B 133      22.850  -8.037  70.089  1.00 31.28           H  
ATOM   1997  HD2 PHE B 133      25.716  -6.710  67.236  1.00 29.00           H  
ATOM   1998  HE1 PHE B 133      23.948 -10.231  70.179  1.00 31.05           H  
ATOM   1999  HE2 PHE B 133      26.824  -8.908  67.327  1.00 29.80           H  
ATOM   2000  HZ  PHE B 133      25.936 -10.675  68.803  1.00 28.43           H  
ATOM   2001  N   ASP B 134      22.693  -6.269  65.597  1.00 30.54           N  
ATOM   2002  CA  ASP B 134      22.887  -7.108  64.419  1.00 31.52           C  
ATOM   2003  C   ASP B 134      24.130  -6.745  63.606  1.00 31.75           C  
ATOM   2004  O   ASP B 134      24.174  -7.052  62.410  1.00 34.54           O  
ATOM   2005  CB  ASP B 134      21.626  -7.081  63.529  1.00 35.42           C  
ATOM   2006  CG  ASP B 134      21.318  -5.701  62.955  1.00 37.28           C  
ATOM   2007  OD1 ASP B 134      22.074  -4.730  63.203  1.00 35.52           O  
ATOM   2008  OD2 ASP B 134      20.280  -5.595  62.263  1.00 35.15           O1-
ATOM   2009  H   ASP B 134      22.938  -5.289  65.572  1.00 30.54           H  
ATOM   2010  HA  ASP B 134      23.054  -8.121  64.786  1.00 31.52           H  
ATOM   2011  HB2 ASP B 134      20.774  -7.404  64.127  1.00 35.42           H  
ATOM   2012  HB3 ASP B 134      21.773  -7.775  62.701  1.00 35.42           H  
ATOM   2013  N   SER B 135      25.131  -6.090  64.201  1.00 30.80           N  
ATOM   2014  CA  SER B 135      26.309  -5.670  63.448  1.00 32.04           C  
ATOM   2015  C   SER B 135      27.514  -5.538  64.372  1.00 31.40           C  
ATOM   2016  O   SER B 135      27.374  -5.386  65.589  1.00 31.80           O  
ATOM   2017  CB  SER B 135      26.067  -4.341  62.727  1.00 32.29           C  
ATOM   2018  OG  SER B 135      25.990  -3.284  63.665  1.00 32.76           O  
ATOM   2019  H   SER B 135      25.072  -5.882  65.188  1.00 30.80           H  
ATOM   2020  HA  SER B 135      26.509  -6.437  62.699  1.00 32.04           H  
ATOM   2021  HB2 SER B 135      25.131  -4.398  62.171  1.00 32.29           H  
ATOM   2022  HB3 SER B 135      26.889  -4.151  62.037  1.00 32.29           H  
ATOM   2023  HG  SER B 135      25.260  -3.475  64.258  1.00 32.76           H  
ATOM   2024  N   GLU B 136      28.709  -5.577  63.768  1.00 32.84           N  
ATOM   2025  CA  GLU B 136      29.951  -5.475  64.537  1.00 34.39           C  
ATOM   2026  C   GLU B 136      30.153  -4.077  65.107  1.00 32.90           C  
ATOM   2027  O   GLU B 136      30.640  -3.924  66.238  1.00 33.41           O  
ATOM   2028  CB  GLU B 136      31.144  -5.864  63.664  1.00 37.97           C  
ATOM   2029  CG  GLU B 136      31.192  -7.341  63.348  1.00 50.61           C  
ATOM   2030  CD  GLU B 136      32.473  -7.759  62.658  1.00 69.44           C  
ATOM   2031  OE1 GLU B 136      33.290  -6.875  62.317  1.00 74.32           O  
ATOM   2032  OE2 GLU B 136      32.655  -8.979  62.452  1.00 68.12           O1-
ATOM   2033  H   GLU B 136      28.754  -5.679  62.764  1.00 32.84           H  
ATOM   2034  HA  GLU B 136      29.876  -6.166  65.377  1.00 34.39           H  
ATOM   2035  HB2 GLU B 136      31.083  -5.311  62.727  1.00 37.97           H  
ATOM   2036  HB3 GLU B 136      32.060  -5.592  64.188  1.00 37.97           H  
ATOM   2037  HG2 GLU B 136      30.352  -7.584  62.697  1.00 50.61           H  
ATOM   2038  HG3 GLU B 136      31.102  -7.898  64.280  1.00 50.61           H  
ATOM   2039  N   VAL B 137      29.810  -3.045  64.333  1.00 32.86           N  
ATOM   2040  CA  VAL B 137      29.942  -1.677  64.826  1.00 31.81           C  
ATOM   2041  C   VAL B 137      29.109  -1.489  66.084  1.00 32.36           C  
ATOM   2042  O   VAL B 137      29.530  -0.813  67.037  1.00 33.72           O  
ATOM   2043  CB  VAL B 137      29.549  -0.681  63.721  1.00 32.43           C  
ATOM   2044  CG1 VAL B 137      29.387   0.715  64.287  1.00 31.12           C  
ATOM   2045  CG2 VAL B 137      30.591  -0.704  62.600  1.00 28.23           C  
ATOM   2046  H   VAL B 137      29.457  -3.211  63.401  1.00 32.86           H  
ATOM   2047  HA  VAL B 137      30.981  -1.484  65.092  1.00 31.81           H  
ATOM   2048  HB  VAL B 137      28.588  -0.981  63.304  1.00 32.43           H  
ATOM   2049 HG11 VAL B 137      28.623   0.706  65.064  1.00 31.12           H  
ATOM   2050 HG12 VAL B 137      30.334   1.046  64.713  1.00 31.12           H  
ATOM   2051 HG13 VAL B 137      29.088   1.397  63.491  1.00 31.12           H  
ATOM   2052 HG21 VAL B 137      31.561  -0.406  62.999  1.00 28.23           H  
ATOM   2053 HG22 VAL B 137      30.661  -1.711  62.190  1.00 28.23           H  
ATOM   2054 HG23 VAL B 137      30.293  -0.011  61.813  1.00 28.23           H  
ATOM   2055  N   GLU B 138      27.930  -2.118  66.126  1.00 31.56           N  
ATOM   2056  CA  GLU B 138      27.116  -2.076  67.335  1.00 31.33           C  
ATOM   2057  C   GLU B 138      27.834  -2.742  68.500  1.00 32.07           C  
ATOM   2058  O   GLU B 138      27.729  -2.286  69.644  1.00 34.93           O  
ATOM   2059  CB  GLU B 138      25.765  -2.746  67.093  1.00 31.12           C  
ATOM   2060  CG  GLU B 138      24.625  -2.237  67.987  1.00 31.90           C  
ATOM   2061  CD  GLU B 138      24.153  -0.836  67.608  1.00 36.54           C  
ATOM   2062  OE1 GLU B 138      24.584  -0.324  66.553  1.00 38.64           O  
ATOM   2063  OE2 GLU B 138      23.316  -0.262  68.345  1.00 36.23           O1-
ATOM   2064  H   GLU B 138      27.602  -2.625  65.316  1.00 31.56           H  
ATOM   2065  HA  GLU B 138      26.948  -1.030  67.592  1.00 31.33           H  
ATOM   2066  HB2 GLU B 138      25.483  -2.576  66.054  1.00 31.12           H  
ATOM   2067  HB3 GLU B 138      25.881  -3.816  67.267  1.00 31.12           H  
ATOM   2068  HG2 GLU B 138      24.974  -2.219  69.019  1.00 31.90           H  
ATOM   2069  HG3 GLU B 138      23.782  -2.923  67.901  1.00 31.90           H  
ATOM   2070  N   LEU B 139      28.563  -3.827  68.230  1.00 30.76           N  
ATOM   2071  CA  LEU B 139      29.337  -4.478  69.282  1.00 30.87           C  
ATOM   2072  C   LEU B 139      30.408  -3.549  69.829  1.00 33.30           C  
ATOM   2073  O   LEU B 139      30.606  -3.475  71.044  1.00 34.27           O  
ATOM   2074  CB  LEU B 139      29.983  -5.759  68.749  1.00 29.55           C  
ATOM   2075  CG  LEU B 139      29.089  -6.976  68.569  1.00 30.16           C  
ATOM   2076  CD1 LEU B 139      29.864  -8.117  67.936  1.00 31.67           C  
ATOM   2077  CD2 LEU B 139      28.525  -7.391  69.912  1.00 34.18           C  
ATOM   2078  H   LEU B 139      28.579  -4.200  67.291  1.00 30.76           H  
ATOM   2079  HA  LEU B 139      28.654  -4.730  70.094  1.00 30.87           H  
ATOM   2080  HB2 LEU B 139      30.416  -5.526  67.776  1.00 29.55           H  
ATOM   2081  HB3 LEU B 139      30.777  -6.037  69.443  1.00 29.55           H  
ATOM   2082  HG  LEU B 139      28.266  -6.720  67.902  1.00 30.16           H  
ATOM   2083 HD11 LEU B 139      30.248  -7.801  66.966  1.00 31.67           H  
ATOM   2084 HD12 LEU B 139      30.696  -8.394  68.583  1.00 31.67           H  
ATOM   2085 HD13 LEU B 139      29.205  -8.975  67.804  1.00 31.67           H  
ATOM   2086 HD21 LEU B 139      29.342  -7.649  70.585  1.00 34.18           H  
ATOM   2087 HD22 LEU B 139      27.951  -6.567  70.336  1.00 34.18           H  
ATOM   2088 HD23 LEU B 139      27.875  -8.256  69.781  1.00 34.18           H  
ATOM   2089  N   MET B 140      31.113  -2.838  68.943  1.00 34.27           N  
ATOM   2090  CA  MET B 140      32.112  -1.864  69.386  1.00 36.43           C  
ATOM   2091  C   MET B 140      31.484  -0.789  70.267  1.00 37.60           C  
ATOM   2092  O   MET B 140      32.023  -0.435  71.329  1.00 35.77           O  
ATOM   2093  CB  MET B 140      32.791  -1.229  68.172  1.00 36.42           C  
ATOM   2094  CG  MET B 140      33.583  -2.203  67.303  1.00 40.46           C  
ATOM   2095  SD  MET B 140      35.334  -2.229  67.728  1.00 77.78           S  
ATOM   2096  CE  MET B 140      35.323  -3.270  69.179  1.00 50.51           C  
ATOM   2097  H   MET B 140      30.954  -2.975  67.955  1.00 34.27           H  
ATOM   2098  HA  MET B 140      32.859  -2.387  69.983  1.00 36.43           H  
ATOM   2099  HB2 MET B 140      33.475  -0.459  68.529  1.00 36.42           H  
ATOM   2100  HB3 MET B 140      32.020  -0.771  67.553  1.00 36.42           H  
ATOM   2101  HG2 MET B 140      33.480  -1.906  66.259  1.00 40.46           H  
ATOM   2102  HG3 MET B 140      33.175  -3.205  67.437  1.00 40.46           H  
ATOM   2103  HE1 MET B 140      34.697  -2.816  69.947  1.00 50.51           H  
ATOM   2104  HE2 MET B 140      34.925  -4.251  68.919  1.00 50.51           H  
ATOM   2105  HE3 MET B 140      36.340  -3.378  69.556  1.00 50.51           H  
ATOM   2106  N   LYS B 141      30.349  -0.240  69.821  1.00 34.33           N  
ATOM   2107  CA  LYS B 141      29.678   0.808  70.582  1.00 34.45           C  
ATOM   2108  C   LYS B 141      29.247   0.305  71.955  1.00 34.65           C  
ATOM   2109  O   LYS B 141      29.338   1.032  72.952  1.00 37.95           O  
ATOM   2110  CB  LYS B 141      28.485   1.336  69.788  1.00 35.51           C  
ATOM   2111  CG  LYS B 141      28.882   2.141  68.569  1.00 34.68           C  
ATOM   2112  CD  LYS B 141      27.829   2.010  67.480  1.00 34.34           C  
ATOM   2113  CE  LYS B 141      26.475   2.438  67.998  1.00 37.02           C  
ATOM   2114  NZ  LYS B 141      25.377   2.247  66.999  1.00 33.79           N1+
ATOM   2115  H   LYS B 141      29.952  -0.555  68.947  1.00 34.33           H  
ATOM   2116  HA  LYS B 141      30.380   1.625  70.746  1.00 34.45           H  
ATOM   2117  HB2 LYS B 141      27.885   0.487  69.461  1.00 35.51           H  
ATOM   2118  HB3 LYS B 141      27.889   1.972  70.442  1.00 35.51           H  
ATOM   2119  HG2 LYS B 141      28.981   3.190  68.848  1.00 34.68           H  
ATOM   2120  HG3 LYS B 141      29.836   1.774  68.192  1.00 34.68           H  
ATOM   2121  HD2 LYS B 141      27.777   0.971  67.155  1.00 34.34           H  
ATOM   2122  HD3 LYS B 141      28.106   2.641  66.636  1.00 34.34           H  
ATOM   2123  HE2 LYS B 141      26.523   3.494  68.263  1.00 37.02           H  
ATOM   2124  HE3 LYS B 141      26.242   1.851  68.886  1.00 37.02           H  
ATOM   2125  HZ1 LYS B 141      25.575   2.793  66.173  1.00 33.79           H  
ATOM   2126  HZ2 LYS B 141      25.314   1.270  66.750  1.00 33.79           H  
ATOM   2127  HZ3 LYS B 141      24.501   2.549  67.400  1.00 33.79           H  
ATOM   2128  N   VAL B 142      28.753  -0.932  72.023  1.00 33.86           N  
ATOM   2129  CA  VAL B 142      28.357  -1.499  73.310  1.00 34.19           C  
ATOM   2130  C   VAL B 142      29.581  -1.716  74.197  1.00 36.49           C  
ATOM   2131  O   VAL B 142      29.569  -1.392  75.391  1.00 36.37           O  
ATOM   2132  CB  VAL B 142      27.574  -2.807  73.095  1.00 36.12           C  
ATOM   2133  CG1 VAL B 142      27.381  -3.534  74.421  1.00 35.98           C  
ATOM   2134  CG2 VAL B 142      26.234  -2.526  72.418  1.00 33.48           C  
ATOM   2135  H   VAL B 142      28.652  -1.480  71.180  1.00 33.86           H  
ATOM   2136  HA  VAL B 142      27.700  -0.796  73.822  1.00 34.19           H  
ATOM   2137  HB  VAL B 142      28.151  -3.455  72.436  1.00 36.12           H  
ATOM   2138 HG11 VAL B 142      28.354  -3.749  74.862  1.00 35.98           H  
ATOM   2139 HG12 VAL B 142      26.805  -2.905  75.100  1.00 35.98           H  
ATOM   2140 HG13 VAL B 142      26.846  -4.468  74.249  1.00 35.98           H  
ATOM   2141 HG21 VAL B 142      25.633  -1.878  73.056  1.00 33.48           H  
ATOM   2142 HG22 VAL B 142      26.407  -2.034  71.461  1.00 33.48           H  
ATOM   2143 HG23 VAL B 142      25.706  -3.465  72.254  1.00 33.48           H  
ATOM   2144  N   ALA B 143      30.657  -2.266  73.629  1.00 36.55           N  
ATOM   2145  CA  ALA B 143      31.875  -2.492  74.399  1.00 38.96           C  
ATOM   2146  C   ALA B 143      32.403  -1.198  74.995  1.00 38.80           C  
ATOM   2147  O   ALA B 143      32.949  -1.203  76.103  1.00 39.99           O  
ATOM   2148  CB  ALA B 143      32.945  -3.142  73.518  1.00 37.40           C  
ATOM   2149  H   ALA B 143      30.627  -2.529  72.654  1.00 36.55           H  
ATOM   2150  HA  ALA B 143      31.631  -3.165  75.221  1.00 38.96           H  
ATOM   2151  HB1 ALA B 143      32.565  -4.083  73.120  1.00 37.40           H  
ATOM   2152  HB2 ALA B 143      33.193  -2.473  72.694  1.00 37.40           H  
ATOM   2153  HB3 ALA B 143      33.838  -3.333  74.113  1.00 37.40           H  
ATOM   2154  N   ARG B 144      32.246  -0.081  74.289  1.00 37.46           N  
ATOM   2155  CA  ARG B 144      32.797   1.163  74.809  1.00 39.06           C  
ATOM   2156  C   ARG B 144      31.806   1.936  75.676  1.00 40.49           C  
ATOM   2157  O   ARG B 144      32.239   2.734  76.518  1.00 40.95           O  
ATOM   2158  CB  ARG B 144      33.312   2.026  73.647  1.00 44.80           C  
ATOM   2159  CG  ARG B 144      33.689   3.455  74.005  1.00 52.94           C  
ATOM   2160  CD  ARG B 144      34.069   4.284  72.775  1.00 67.37           C  
ATOM   2161  NE  ARG B 144      32.924   4.694  71.965  1.00 77.83           N  
ATOM   2162  CZ  ARG B 144      32.485   4.047  70.887  1.00 77.88           C  
ATOM   2163  NH1 ARG B 144      33.092   2.942  70.469  1.00 65.70           N  
ATOM   2164  NH2 ARG B 144      31.437   4.512  70.218  1.00 70.60           N1+
ATOM   2165  H   ARG B 144      31.753  -0.096  73.408  1.00 37.46           H  
ATOM   2166  HA  ARG B 144      33.629   0.906  75.465  1.00 39.06           H  
ATOM   2167  HB2 ARG B 144      34.196   1.540  73.234  1.00 44.80           H  
ATOM   2168  HB3 ARG B 144      32.531   2.066  72.887  1.00 44.80           H  
ATOM   2169  HG2 ARG B 144      34.538   3.432  74.688  1.00 52.94           H  
ATOM   2170  HG3 ARG B 144      32.839   3.928  74.497  1.00 52.94           H  
ATOM   2171  HD2 ARG B 144      34.736   3.688  72.151  1.00 67.37           H  
ATOM   2172  HD3 ARG B 144      34.590   5.180  73.112  1.00 67.37           H  
ATOM   2173  HE  ARG B 144      32.429   5.529  72.243  1.00 77.83           H  
ATOM   2174 HH11 ARG B 144      32.756   2.461  69.647  1.00 65.70           H  
ATOM   2175 HH12 ARG B 144      33.890   2.583  70.973  1.00 65.70           H  
ATOM   2176 HH21 ARG B 144      30.974   5.355  70.527  1.00 70.60           H  
ATOM   2177 HH22 ARG B 144      31.102   4.023  69.400  1.00 70.60           H  
ATOM   2178  N   ALA B 145      30.497   1.649  75.575  1.00 38.56           N  
ATOM   2179  CA  ALA B 145      29.490   2.422  76.294  1.00 37.70           C  
ATOM   2180  C   ALA B 145      28.592   1.618  77.226  1.00 36.28           C  
ATOM   2181  O   ALA B 145      27.924   2.223  78.072  1.00 36.19           O  
ATOM   2182  CB  ALA B 145      28.592   3.182  75.305  1.00 35.42           C  
ATOM   2183  H   ALA B 145      30.204   0.881  74.988  1.00 38.56           H  
ATOM   2184  HA  ALA B 145      30.070   3.097  76.923  1.00 37.70           H  
ATOM   2185  HB1 ALA B 145      29.210   3.803  74.657  1.00 35.42           H  
ATOM   2186  HB2 ALA B 145      28.033   2.468  74.699  1.00 35.42           H  
ATOM   2187  HB3 ALA B 145      27.896   3.813  75.857  1.00 35.42           H  
ATOM   2188  N   HIS B 146      28.534   0.302  77.092  1.00 36.62           N  
ATOM   2189  CA  HIS B 146      27.696  -0.517  77.961  1.00 34.97           C  
ATOM   2190  C   HIS B 146      28.290  -1.919  78.051  1.00 37.08           C  
ATOM   2191  O   HIS B 146      27.622  -2.898  77.687  1.00 35.28           O  
ATOM   2192  CB  HIS B 146      26.264  -0.570  77.428  1.00 32.79           C  
ATOM   2193  CG  HIS B 146      25.255  -1.033  78.431  1.00 33.31           C  
ATOM   2194  ND1 HIS B 146      25.606  -1.649  79.612  1.00 35.33           N  
ATOM   2195  CD2 HIS B 146      23.901  -0.975  78.426  1.00 34.19           C  
ATOM   2196  CE1 HIS B 146      24.515  -1.951  80.292  1.00 34.98           C  
ATOM   2197  NE2 HIS B 146      23.467  -1.550  79.596  1.00 35.71           N  
ATOM   2198  H   HIS B 146      29.083  -0.145  76.371  1.00 36.62           H  
ATOM   2199  HA  HIS B 146      27.665  -0.075  78.957  1.00 34.97           H  
ATOM   2200  HB2 HIS B 146      26.240  -1.253  76.578  1.00 32.79           H  
ATOM   2201  HB3 HIS B 146      25.984   0.431  77.098  1.00 32.79           H  
ATOM   2202  HD2 HIS B 146      23.280  -0.556  77.648  1.00 34.19           H  
ATOM   2203  HE2 HIS B 146      22.502  -1.650  79.878  1.00 35.71           H  
ATOM   2204  HE1 HIS B 146      24.485  -2.442  81.253  1.00 34.98           H  
ATOM   2205  N   PRO B 147      29.523  -2.059  78.553  1.00 36.97           N  
ATOM   2206  CA  PRO B 147      30.234  -3.342  78.406  1.00 36.45           C  
ATOM   2207  C   PRO B 147      29.584  -4.508  79.127  1.00 37.95           C  
ATOM   2208  O   PRO B 147      29.800  -5.657  78.725  1.00 40.00           O  
ATOM   2209  CB  PRO B 147      31.631  -3.036  78.971  1.00 34.80           C  
ATOM   2210  CG  PRO B 147      31.430  -1.877  79.885  1.00 33.36           C  
ATOM   2211  CD  PRO B 147      30.339  -1.055  79.263  1.00 34.64           C  
ATOM   2212  HA  PRO B 147      30.236  -3.673  77.368  1.00 36.45           H  
ATOM   2213  HB2 PRO B 147      32.019  -3.894  79.520  1.00 34.80           H  
ATOM   2214  HB3 PRO B 147      32.321  -2.776  78.168  1.00 34.80           H  
ATOM   2215  HG2 PRO B 147      32.347  -1.293  79.966  1.00 33.36           H  
ATOM   2216  HG3 PRO B 147      31.130  -2.221  80.875  1.00 33.36           H  
ATOM   2217  HD2 PRO B 147      30.749  -0.323  78.568  1.00 34.64           H  
ATOM   2218  HD3 PRO B 147      29.752  -0.543  80.026  1.00 34.64           H  
ATOM   2219  N   LYS B 148      28.781  -4.266  80.156  1.00 37.57           N  
ATOM   2220  CA  LYS B 148      28.189  -5.351  80.923  1.00 38.79           C  
ATOM   2221  C   LYS B 148      26.800  -5.730  80.416  1.00 39.14           C  
ATOM   2222  O   LYS B 148      26.082  -6.469  81.098  1.00 39.43           O  
ATOM   2223  CB  LYS B 148      28.109  -4.951  82.398  1.00 43.48           C  
ATOM   2224  CG  LYS B 148      29.428  -4.482  82.986  1.00 45.88           C  
ATOM   2225  CD  LYS B 148      30.481  -5.571  83.002  1.00 55.97           C  
ATOM   2226  CE  LYS B 148      31.555  -5.250  84.028  1.00 65.14           C  
ATOM   2227  NZ  LYS B 148      30.985  -5.038  85.387  1.00 67.99           N1+
ATOM   2228  H   LYS B 148      28.577  -3.310  80.411  1.00 37.57           H  
ATOM   2229  HA  LYS B 148      28.829  -6.225  80.803  1.00 38.79           H  
ATOM   2230  HB2 LYS B 148      27.385  -4.142  82.494  1.00 43.48           H  
ATOM   2231  HB3 LYS B 148      27.768  -5.815  82.969  1.00 43.48           H  
ATOM   2232  HG2 LYS B 148      29.798  -3.648  82.390  1.00 45.88           H  
ATOM   2233  HG3 LYS B 148      29.255  -4.149  84.009  1.00 45.88           H  
ATOM   2234  HD2 LYS B 148      30.937  -5.645  82.015  1.00 55.97           H  
ATOM   2235  HD3 LYS B 148      30.012  -6.521  83.257  1.00 55.97           H  
ATOM   2236  HE2 LYS B 148      32.076  -4.343  83.720  1.00 65.14           H  
ATOM   2237  HE3 LYS B 148      32.262  -6.079  84.068  1.00 65.14           H  
ATOM   2238  HZ1 LYS B 148      30.333  -4.267  85.362  1.00 67.99           H  
ATOM   2239  HZ2 LYS B 148      30.505  -5.875  85.685  1.00 67.99           H  
ATOM   2240  HZ3 LYS B 148      31.730  -4.828  86.036  1.00 67.99           H  
ATOM   2241  N   ALA B 149      26.424  -5.265  79.226  1.00 39.09           N  
ATOM   2242  CA  ALA B 149      25.085  -5.489  78.698  1.00 35.85           C  
ATOM   2243  C   ALA B 149      24.878  -6.941  78.279  1.00 34.43           C  
ATOM   2244  O   ALA B 149      25.822  -7.657  77.935  1.00 31.98           O  
ATOM   2245  CB  ALA B 149      24.824  -4.568  77.503  1.00 34.99           C  
ATOM   2246  H   ALA B 149      27.087  -4.741  78.673  1.00 39.09           H  
ATOM   2247  HA  ALA B 149      24.378  -5.262  79.496  1.00 35.85           H  
ATOM   2248  HB1 ALA B 149      24.947  -3.530  77.811  1.00 34.99           H  
ATOM   2249  HB2 ALA B 149      25.532  -4.797  76.706  1.00 34.99           H  
ATOM   2250  HB3 ALA B 149      23.807  -4.722  77.141  1.00 34.99           H  
ATOM   2251  N   LYS B 150      23.612  -7.366  78.309  1.00 34.06           N  
ATOM   2252  CA  LYS B 150      23.193  -8.670  77.805  1.00 33.82           C  
ATOM   2253  C   LYS B 150      22.613  -8.466  76.407  1.00 33.37           C  
ATOM   2254  O   LYS B 150      21.540  -7.863  76.249  1.00 34.03           O  
ATOM   2255  CB  LYS B 150      22.164  -9.315  78.736  1.00 36.23           C  
ATOM   2256  CG  LYS B 150      22.622  -9.507  80.186  1.00 39.33           C  
ATOM   2257  CD  LYS B 150      23.995 -10.182  80.264  1.00 39.03           C  
ATOM   2258  CE  LYS B 150      24.356 -10.555  81.698  1.00 39.44           C  
ATOM   2259  NZ  LYS B 150      25.719 -11.159  81.783  1.00 43.23           N1+
ATOM   2260  H   LYS B 150      22.910  -6.754  78.700  1.00 34.06           H  
ATOM   2261  HA  LYS B 150      24.047  -9.346  77.762  1.00 33.82           H  
ATOM   2262  HB2 LYS B 150      21.275  -8.684  78.744  1.00 36.23           H  
ATOM   2263  HB3 LYS B 150      21.910 -10.294  78.331  1.00 36.23           H  
ATOM   2264  HG2 LYS B 150      22.680  -8.532  80.670  1.00 39.33           H  
ATOM   2265  HG3 LYS B 150      21.893 -10.128  80.707  1.00 39.33           H  
ATOM   2266  HD2 LYS B 150      24.749  -9.497  79.876  1.00 39.03           H  
ATOM   2267  HD3 LYS B 150      23.980 -11.087  79.656  1.00 39.03           H  
ATOM   2268  HE2 LYS B 150      23.627 -11.274  82.071  1.00 39.44           H  
ATOM   2269  HE3 LYS B 150      24.328  -9.657  82.315  1.00 39.44           H  
ATOM   2270  HZ1 LYS B 150      25.752 -11.996  81.218  1.00 43.23           H  
ATOM   2271  HZ2 LYS B 150      26.402 -10.497  81.444  1.00 43.23           H  
ATOM   2272  HZ3 LYS B 150      25.924 -11.393  82.744  1.00 43.23           H  
ATOM   2273  N   LEU B 151      23.300  -8.991  75.397  1.00 30.45           N  
ATOM   2274  CA  LEU B 151      22.942  -8.728  74.012  1.00 31.42           C  
ATOM   2275  C   LEU B 151      22.089  -9.847  73.434  1.00 30.42           C  
ATOM   2276  O   LEU B 151      22.247 -11.022  73.774  1.00 30.77           O  
ATOM   2277  CB  LEU B 151      24.186  -8.526  73.145  1.00 29.09           C  
ATOM   2278  CG  LEU B 151      24.916  -7.222  73.439  1.00 30.41           C  
ATOM   2279  CD1 LEU B 151      25.850  -6.925  72.299  1.00 30.50           C  
ATOM   2280  CD2 LEU B 151      23.913  -6.077  73.660  1.00 29.47           C  
ATOM   2281  H   LEU B 151      24.090  -9.587  75.596  1.00 30.45           H  
ATOM   2282  HA  LEU B 151      22.357  -7.808  74.006  1.00 31.42           H  
ATOM   2283  HB2 LEU B 151      24.871  -9.355  73.324  1.00 29.09           H  
ATOM   2284  HB3 LEU B 151      23.882  -8.525  72.098  1.00 29.09           H  
ATOM   2285  HG  LEU B 151      25.496  -7.320  74.357  1.00 30.41           H  
ATOM   2286 HD11 LEU B 151      26.568  -7.739  72.196  1.00 30.50           H  
ATOM   2287 HD12 LEU B 151      25.278  -6.826  71.377  1.00 30.50           H  
ATOM   2288 HD13 LEU B 151      26.382  -5.995  72.498  1.00 30.50           H  
ATOM   2289 HD21 LEU B 151      23.309  -5.944  72.762  1.00 29.47           H  
ATOM   2290 HD22 LEU B 151      23.264  -6.320  74.501  1.00 29.47           H  
ATOM   2291 HD23 LEU B 151      24.455  -5.155  73.873  1.00 29.47           H  
ATOM   2292  N   VAL B 152      21.151  -9.457  72.587  1.00 28.83           N  
ATOM   2293  CA  VAL B 152      20.301 -10.375  71.854  1.00 28.28           C  
ATOM   2294  C   VAL B 152      20.584 -10.163  70.375  1.00 28.96           C  
ATOM   2295  O   VAL B 152      20.406  -9.053  69.850  1.00 29.43           O  
ATOM   2296  CB  VAL B 152      18.825 -10.150  72.198  1.00 29.83           C  
ATOM   2297  CG1 VAL B 152      17.920 -11.098  71.413  1.00 29.43           C  
ATOM   2298  CG2 VAL B 152      18.638 -10.311  73.694  1.00 32.71           C  
ATOM   2299  H   VAL B 152      21.020  -8.466  72.443  1.00 28.83           H  
ATOM   2300  HA  VAL B 152      20.516 -11.408  72.127  1.00 28.28           H  
ATOM   2301  HB  VAL B 152      18.538  -9.138  71.910  1.00 29.83           H  
ATOM   2302 HG11 VAL B 152      18.068 -10.940  70.345  1.00 29.43           H  
ATOM   2303 HG12 VAL B 152      18.167 -12.129  71.666  1.00 29.43           H  
ATOM   2304 HG13 VAL B 152      16.879 -10.901  71.668  1.00 29.43           H  
ATOM   2305 HG21 VAL B 152      18.923 -11.321  73.989  1.00 32.71           H  
ATOM   2306 HG22 VAL B 152      19.264  -9.589  74.218  1.00 32.71           H  
ATOM   2307 HG23 VAL B 152      17.593 -10.139  73.950  1.00 32.71           H  
ATOM   2308  N   LEU B 153      21.023 -11.223  69.706  1.00 27.12           N  
ATOM   2309  CA  LEU B 153      21.368 -11.130  68.299  1.00 26.21           C  
ATOM   2310  C   LEU B 153      20.076 -11.168  67.487  1.00 27.55           C  
ATOM   2311  O   LEU B 153      19.282 -12.110  67.603  1.00 27.87           O  
ATOM   2312  CB  LEU B 153      22.298 -12.276  67.910  1.00 24.85           C  
ATOM   2313  CG  LEU B 153      23.138 -12.145  66.631  1.00 27.59           C  
ATOM   2314  CD1 LEU B 153      24.170 -13.266  66.587  1.00 34.51           C  
ATOM   2315  CD2 LEU B 153      22.315 -12.162  65.366  1.00 32.65           C  
ATOM   2316  H   LEU B 153      21.118 -12.108  70.184  1.00 27.12           H  
ATOM   2317  HA  LEU B 153      21.895 -10.198  68.096  1.00 26.21           H  
ATOM   2318  HB2 LEU B 153      22.994 -12.419  68.737  1.00 24.85           H  
ATOM   2319  HB3 LEU B 153      21.680 -13.166  67.797  1.00 24.85           H  
ATOM   2320  HG  LEU B 153      23.624 -11.170  66.671  1.00 27.59           H  
ATOM   2321 HD11 LEU B 153      24.793 -13.222  67.480  1.00 34.51           H  
ATOM   2322 HD12 LEU B 153      23.660 -14.228  66.547  1.00 34.51           H  
ATOM   2323 HD13 LEU B 153      24.795 -13.150  65.702  1.00 34.51           H  
ATOM   2324 HD21 LEU B 153      21.805 -13.121  65.277  1.00 32.65           H  
ATOM   2325 HD22 LEU B 153      21.578 -11.360  65.401  1.00 32.65           H  
ATOM   2326 HD23 LEU B 153      22.968 -12.017  64.506  1.00 32.65           H  
ATOM   2327  N   ARG B 154      19.830 -10.124  66.707  1.00 26.56           N  
ATOM   2328  CA  ARG B 154      18.654 -10.095  65.854  1.00 26.58           C  
ATOM   2329  C   ARG B 154      19.015 -10.672  64.492  1.00 25.99           C  
ATOM   2330  O   ARG B 154      19.911 -10.160  63.813  1.00 26.81           O  
ATOM   2331  CB  ARG B 154      18.099  -8.683  65.713  1.00 27.60           C  
ATOM   2332  CG  ARG B 154      16.874  -8.656  64.814  1.00 28.89           C  
ATOM   2333  CD  ARG B 154      16.085  -7.393  64.987  1.00 30.56           C  
ATOM   2334  NE  ARG B 154      15.076  -7.230  63.949  1.00 28.58           N  
ATOM   2335  CZ  ARG B 154      14.398  -6.106  63.771  1.00 30.45           C  
ATOM   2336  NH1 ARG B 154      14.644  -5.074  64.566  1.00 29.79           N  
ATOM   2337  NH2 ARG B 154      13.492  -6.006  62.802  1.00 32.90           N1+
ATOM   2338  H   ARG B 154      20.467  -9.340  66.706  1.00 26.56           H  
ATOM   2339  HA  ARG B 154      17.872 -10.700  66.313  1.00 26.58           H  
ATOM   2340  HB2 ARG B 154      17.823  -8.310  66.699  1.00 27.60           H  
ATOM   2341  HB3 ARG B 154      18.868  -8.041  65.284  1.00 27.60           H  
ATOM   2342  HG2 ARG B 154      16.237  -9.506  65.059  1.00 28.89           H  
ATOM   2343  HG3 ARG B 154      17.197  -8.731  63.776  1.00 28.89           H  
ATOM   2344  HD2 ARG B 154      16.768  -6.544  64.950  1.00 30.56           H  
ATOM   2345  HD3 ARG B 154      15.590  -7.418  65.958  1.00 30.56           H  
ATOM   2346  HE  ARG B 154      14.885  -8.010  63.337  1.00 28.58           H  
ATOM   2347 HH11 ARG B 154      15.333  -5.155  65.300  1.00 29.79           H  
ATOM   2348 HH12 ARG B 154      14.143  -4.207  64.437  1.00 29.79           H  
ATOM   2349 HH21 ARG B 154      13.315  -6.792  62.193  1.00 32.90           H  
ATOM   2350 HH22 ARG B 154      12.981  -5.144  62.675  1.00 32.90           H  
ATOM   2351  N   ILE B 155      18.309 -11.718  64.090  1.00 25.79           N  
ATOM   2352  CA  ILE B 155      18.589 -12.402  62.844  1.00 28.89           C  
ATOM   2353  C   ILE B 155      17.588 -11.925  61.804  1.00 30.03           C  
ATOM   2354  O   ILE B 155      16.504 -11.426  62.121  1.00 29.70           O  
ATOM   2355  CB  ILE B 155      18.536 -13.939  62.981  1.00 28.27           C  
ATOM   2356  CG1 ILE B 155      17.128 -14.374  63.398  1.00 29.85           C  
ATOM   2357  CG2 ILE B 155      19.598 -14.415  63.960  1.00 27.66           C  
ATOM   2358  CD1 ILE B 155      16.880 -15.869  63.325  1.00 33.45           C  
ATOM   2359  H   ILE B 155      17.552 -12.049  64.670  1.00 25.79           H  
ATOM   2360  HA  ILE B 155      19.608 -12.161  62.540  1.00 28.89           H  
ATOM   2361  HB  ILE B 155      18.753 -14.402  62.019  1.00 28.27           H  
ATOM   2362 HG12 ILE B 155      16.964 -14.052  64.426  1.00 29.85           H  
ATOM   2363 HG13 ILE B 155      16.411 -13.878  62.743  1.00 29.85           H  
ATOM   2364 HG21 ILE B 155      20.583 -14.113  63.603  1.00 27.66           H  
ATOM   2365 HG22 ILE B 155      19.415 -13.971  64.939  1.00 27.66           H  
ATOM   2366 HG23 ILE B 155      19.558 -15.501  64.040  1.00 27.66           H  
ATOM   2367 HD11 ILE B 155      17.012 -16.210  62.298  1.00 33.45           H  
ATOM   2368 HD12 ILE B 155      17.587 -16.387  63.974  1.00 33.45           H  
ATOM   2369 HD13 ILE B 155      15.863 -16.085  63.651  1.00 33.45           H  
ATOM   2370  N   ALA B 156      17.973 -12.061  60.540  1.00 29.19           N  
ATOM   2371  CA  ALA B 156      17.135 -11.626  59.437  1.00 31.95           C  
ATOM   2372  C   ALA B 156      15.972 -12.579  59.199  1.00 31.34           C  
ATOM   2373  O   ALA B 156      16.064 -13.787  59.424  1.00 31.67           O  
ATOM   2374  CB  ALA B 156      17.965 -11.508  58.158  1.00 34.55           C  
ATOM   2375  H   ALA B 156      18.871 -12.478  60.341  1.00 29.19           H  
ATOM   2376  HA  ALA B 156      16.726 -10.652  59.705  1.00 31.95           H  
ATOM   2377  HB1 ALA B 156      18.784 -10.807  58.319  1.00 34.55           H  
ATOM   2378  HB2 ALA B 156      18.370 -12.485  57.896  1.00 34.55           H  
ATOM   2379  HB3 ALA B 156      17.333 -11.148  57.346  1.00 34.55           H  
ATOM   2380  N   THR B 157      14.874 -12.016  58.719  1.00 34.84           N  
ATOM   2381  CA  THR B 157      13.725 -12.782  58.272  1.00 39.31           C  
ATOM   2382  C   THR B 157      13.411 -12.350  56.849  1.00 42.31           C  
ATOM   2383  O   THR B 157      13.702 -11.220  56.449  1.00 43.35           O  
ATOM   2384  CB  THR B 157      12.485 -12.572  59.161  1.00 38.95           C  
ATOM   2385  OG1 THR B 157      12.143 -11.181  59.179  1.00 42.64           O  
ATOM   2386  CG2 THR B 157      12.729 -13.067  60.582  1.00 32.94           C  
ATOM   2387  H   THR B 157      14.834 -11.008  58.661  1.00 34.84           H  
ATOM   2388  HA  THR B 157      13.971 -13.842  58.329  1.00 39.31           H  
ATOM   2389  HB  THR B 157      11.661 -13.151  58.744  1.00 38.95           H  
ATOM   2390 HG21 THR B 157      12.984 -14.126  60.559  1.00 32.94           H  
ATOM   2391 HG22 THR B 157      13.551 -12.505  61.026  1.00 32.94           H  
ATOM   2392 HG23 THR B 157      11.827 -12.923  61.177  1.00 32.94           H  
ATOM   2393  HG1 THR B 157      11.370 -11.079  59.739  1.00 42.64           H  
ATOM   2394  N   ASP B 158      12.827 -13.260  56.084  1.00 45.26           N  
ATOM   2395  CA  ASP B 158      12.450 -12.995  54.704  1.00 49.51           C  
ATOM   2396  C   ASP B 158      10.957 -12.705  54.604  1.00 47.70           C  
ATOM   2397  O   ASP B 158      10.136 -13.544  54.987  1.00 49.13           O  
ATOM   2398  CB  ASP B 158      12.820 -14.166  53.798  1.00 54.42           C  
ATOM   2399  CG  ASP B 158      12.417 -13.924  52.364  1.00 61.24           C  
ATOM   2400  OD1 ASP B 158      13.043 -13.061  51.711  1.00 58.80           O  
ATOM   2401  OD2 ASP B 158      11.466 -14.586  51.896  1.00 68.96           O1-
ATOM   2402  H   ASP B 158      12.636 -14.172  56.473  1.00 45.26           H  
ATOM   2403  HA  ASP B 158      13.003 -12.117  54.370  1.00 49.51           H  
ATOM   2404  HB2 ASP B 158      12.315 -15.062  54.158  1.00 54.42           H  
ATOM   2405  HB3 ASP B 158      13.899 -14.315  53.839  1.00 54.42           H  
ATOM   2406  N   ASP B 159      10.608 -11.507  54.128  1.00 45.80           N  
ATOM   2407  CA  ASP B 159       9.220 -11.143  53.847  1.00 45.65           C  
ATOM   2408  C   ASP B 159       9.099 -11.005  52.331  1.00 43.92           C  
ATOM   2409  O   ASP B 159       9.608 -10.043  51.745  1.00 42.68           O  
ATOM   2410  CB  ASP B 159       8.817  -9.852  54.564  1.00 43.98           C  
ATOM   2411  CG  ASP B 159       7.363  -9.433  54.282  1.00 50.74           C  
ATOM   2412  OD1 ASP B 159       6.952  -8.360  54.781  1.00 52.26           O  
ATOM   2413  OD2 ASP B 159       6.626 -10.166  53.574  1.00 45.92           O1-
ATOM   2414  H   ASP B 159      11.332 -10.825  53.955  1.00 45.80           H  
ATOM   2415  HA  ASP B 159       8.541 -11.910  54.219  1.00 45.65           H  
ATOM   2416  HB2 ASP B 159       9.479  -9.051  54.234  1.00 43.98           H  
ATOM   2417  HB3 ASP B 159       8.933 -10.001  55.638  1.00 43.98           H  
ATOM   2418  N   SER B 160       8.398 -11.953  51.704  1.00 45.15           N  
ATOM   2419  CA  SER B 160       8.291 -11.989  50.248  1.00 44.65           C  
ATOM   2420  C   SER B 160       7.418 -10.867  49.691  1.00 44.09           C  
ATOM   2421  O   SER B 160       7.507 -10.568  48.496  1.00 43.35           O  
ATOM   2422  CB  SER B 160       7.747 -13.348  49.791  1.00 43.87           C  
ATOM   2423  OG  SER B 160       6.499 -13.645  50.401  1.00 41.29           O  
ATOM   2424  H   SER B 160       7.930 -12.662  52.250  1.00 45.15           H  
ATOM   2425  HA  SER B 160       9.296 -11.840  49.854  1.00 44.65           H  
ATOM   2426  HB2 SER B 160       8.465 -14.124  50.058  1.00 43.87           H  
ATOM   2427  HB3 SER B 160       7.616 -13.331  48.709  1.00 43.87           H  
ATOM   2428  HG  SER B 160       6.214 -14.502  50.076  1.00 41.29           H  
ATOM   2429  N   LYS B 161       6.568 -10.261  50.517  1.00 41.33           N  
ATOM   2430  CA  LYS B 161       5.684  -9.178  50.100  1.00 40.07           C  
ATOM   2431  C   LYS B 161       6.252  -7.786  50.358  1.00 41.43           C  
ATOM   2432  O   LYS B 161       5.566  -6.796  50.081  1.00 40.80           O  
ATOM   2433  CB  LYS B 161       4.329  -9.308  50.799  1.00 42.39           C  
ATOM   2434  CG  LYS B 161       3.637 -10.640  50.563  1.00 46.23           C  
ATOM   2435  CD  LYS B 161       3.235 -10.809  49.105  1.00 39.99           C  
ATOM   2436  CE  LYS B 161       2.165 -11.885  48.951  1.00 40.23           C  
ATOM   2437  NZ  LYS B 161       2.683 -13.257  49.228  1.00 41.08           N1+
ATOM   2438  H   LYS B 161       6.533 -10.566  51.479  1.00 41.33           H  
ATOM   2439  HA  LYS B 161       5.574  -9.279  49.020  1.00 40.07           H  
ATOM   2440  HB2 LYS B 161       4.483  -9.187  51.871  1.00 42.39           H  
ATOM   2441  HB3 LYS B 161       3.678  -8.514  50.434  1.00 42.39           H  
ATOM   2442  HG2 LYS B 161       4.317 -11.446  50.839  1.00 46.23           H  
ATOM   2443  HG3 LYS B 161       2.743 -10.690  51.185  1.00 46.23           H  
ATOM   2444  HD2 LYS B 161       4.113 -11.094  48.525  1.00 39.99           H  
ATOM   2445  HD3 LYS B 161       2.844  -9.862  48.732  1.00 39.99           H  
ATOM   2446  HE2 LYS B 161       1.785 -11.855  47.930  1.00 40.23           H  
ATOM   2447  HE3 LYS B 161       1.353 -11.672  49.647  1.00 40.23           H  
ATOM   2448  HZ1 LYS B 161       3.431 -13.471  48.584  1.00 41.08           H  
ATOM   2449  HZ2 LYS B 161       3.031 -13.301  50.175  1.00 41.08           H  
ATOM   2450  HZ3 LYS B 161       1.937 -13.928  49.112  1.00 41.08           H  
ATOM   2451  N   ALA B 162       7.462  -7.678  50.901  1.00 41.80           N  
ATOM   2452  CA  ALA B 162       8.029  -6.367  51.184  1.00 43.45           C  
ATOM   2453  C   ALA B 162       8.348  -5.617  49.894  1.00 42.79           C  
ATOM   2454  O   ALA B 162       8.667  -6.212  48.860  1.00 41.73           O  
ATOM   2455  CB  ALA B 162       9.292  -6.501  52.038  1.00 42.59           C  
ATOM   2456  H   ALA B 162       7.991  -8.511  51.118  1.00 41.80           H  
ATOM   2457  HA  ALA B 162       7.286  -5.795  51.739  1.00 43.45           H  
ATOM   2458  HB1 ALA B 162       9.049  -7.017  52.967  1.00 42.59           H  
ATOM   2459  HB2 ALA B 162      10.042  -7.072  51.491  1.00 42.59           H  
ATOM   2460  HB3 ALA B 162       9.684  -5.510  52.264  1.00 42.59           H  
ATOM   2461  N   VAL B 163       8.235  -4.287  49.963  1.00 41.80           N  
ATOM   2462  CA  VAL B 163       8.512  -3.445  48.802  1.00 40.47           C  
ATOM   2463  C   VAL B 163      10.004  -3.429  48.480  1.00 45.06           C  
ATOM   2464  O   VAL B 163      10.396  -3.431  47.305  1.00 46.63           O  
ATOM   2465  CB  VAL B 163       7.960  -2.026  49.030  1.00 43.95           C  
ATOM   2466  CG1 VAL B 163       8.259  -1.147  47.827  1.00 45.57           C  
ATOM   2467  CG2 VAL B 163       6.455  -2.079  49.285  1.00 43.60           C  
ATOM   2468  H   VAL B 163       7.953  -3.857  50.832  1.00 41.80           H  
ATOM   2469  HA  VAL B 163       8.003  -3.866  47.935  1.00 40.47           H  
ATOM   2470  HB  VAL B 163       8.447  -1.598  49.906  1.00 43.95           H  
ATOM   2471 HG11 VAL B 163       9.336  -1.104  47.667  1.00 45.57           H  
ATOM   2472 HG12 VAL B 163       7.777  -1.565  46.943  1.00 45.57           H  
ATOM   2473 HG13 VAL B 163       7.878  -0.142  48.008  1.00 45.57           H  
ATOM   2474 HG21 VAL B 163       5.954  -2.506  48.416  1.00 43.60           H  
ATOM   2475 HG22 VAL B 163       6.256  -2.698  50.160  1.00 43.60           H  
ATOM   2476 HG23 VAL B 163       6.081  -1.071  49.461  1.00 43.60           H  
ATOM   2477  N   CYS B 164      10.862  -3.406  49.501  1.00 43.99           N  
ATOM   2478  CA  CYS B 164      12.311  -3.338  49.298  1.00 44.53           C  
ATOM   2479  C   CYS B 164      12.908  -4.632  49.837  1.00 43.83           C  
ATOM   2480  O   CYS B 164      13.235  -4.744  51.021  1.00 47.10           O  
ATOM   2481  CB  CYS B 164      12.918  -2.104  49.990  1.00 46.71           C  
ATOM   2482  SG  CYS B 164      12.230  -0.521  49.440  1.00 66.36           S  
ATOM   2483  H   CYS B 164      10.501  -3.436  50.444  1.00 43.99           H  
ATOM   2484  HA  CYS B 164      12.540  -3.232  48.238  1.00 44.53           H  
ATOM   2485  HB2 CYS B 164      13.990  -2.096  49.793  1.00 46.71           H  
ATOM   2486  HB3 CYS B 164      12.746  -2.196  51.062  1.00 46.71           H  
ATOM   2487  HG  CYS B 164      10.917  -0.497  49.685  1.00 66.36           H  
ATOM   2488  N   ARG B 165      13.065  -5.606  48.947  1.00 43.70           N  
ATOM   2489  CA  ARG B 165      13.541  -6.930  49.317  1.00 41.80           C  
ATOM   2490  C   ARG B 165      15.049  -7.094  49.251  1.00 41.81           C  
ATOM   2491  O   ARG B 165      15.573  -8.037  49.853  1.00 44.89           O  
ATOM   2492  CB  ARG B 165      12.865  -7.985  48.444  1.00 42.37           C  
ATOM   2493  CG  ARG B 165      11.387  -8.090  48.719  1.00 39.43           C  
ATOM   2494  CD  ARG B 165      10.990  -9.545  48.689  1.00 41.35           C  
ATOM   2495  NE  ARG B 165      10.326  -9.875  47.442  1.00 41.50           N  
ATOM   2496  CZ  ARG B 165      10.144 -11.106  46.983  1.00 40.77           C  
ATOM   2497  NH1 ARG B 165       9.499 -11.283  45.840  1.00 38.11           N  
ATOM   2498  NH2 ARG B 165      10.629 -12.151  47.641  1.00 39.60           N1+
ATOM   2499  H   ARG B 165      12.846  -5.420  47.979  1.00 43.70           H  
ATOM   2500  HA  ARG B 165      13.272  -7.064  50.365  1.00 41.80           H  
ATOM   2501  HB2 ARG B 165      13.009  -7.719  47.397  1.00 42.37           H  
ATOM   2502  HB3 ARG B 165      13.328  -8.952  48.640  1.00 42.37           H  
ATOM   2503  HG2 ARG B 165      10.833  -7.543  47.956  1.00 39.43           H  
ATOM   2504  HG3 ARG B 165      11.166  -7.670  49.700  1.00 39.43           H  
ATOM   2505  HD2 ARG B 165      10.312  -9.747  49.518  1.00 41.35           H  
ATOM   2506  HD3 ARG B 165      11.883 -10.161  48.791  1.00 41.35           H  
ATOM   2507  HE  ARG B 165       9.976  -9.111  46.882  1.00 41.50           H  
ATOM   2508 HH11 ARG B 165       9.130 -10.487  45.340  1.00 38.11           H  
ATOM   2509 HH12 ARG B 165       9.376 -12.214  45.469  1.00 38.11           H  
ATOM   2510 HH21 ARG B 165      11.142 -12.013  48.500  1.00 39.60           H  
ATOM   2511 HH22 ARG B 165      10.485 -13.084  47.283  1.00 39.60           H  
ATOM   2512  N   LEU B 166      15.760  -6.214  48.544  1.00 43.83           N  
ATOM   2513  CA  LEU B 166      17.204  -6.358  48.424  1.00 43.82           C  
ATOM   2514  C   LEU B 166      17.962  -5.599  49.501  1.00 47.49           C  
ATOM   2515  O   LEU B 166      19.123  -5.928  49.770  1.00 51.55           O  
ATOM   2516  CB  LEU B 166      17.684  -5.884  47.047  1.00 43.73           C  
ATOM   2517  CG  LEU B 166      17.037  -6.502  45.806  1.00 42.27           C  
ATOM   2518  CD1 LEU B 166      17.721  -5.986  44.538  1.00 42.11           C  
ATOM   2519  CD2 LEU B 166      17.070  -8.018  45.869  1.00 41.34           C  
ATOM   2520  H   LEU B 166      15.293  -5.443  48.089  1.00 43.83           H  
ATOM   2521  HA  LEU B 166      17.415  -7.420  48.549  1.00 43.82           H  
ATOM   2522  HB2 LEU B 166      17.515  -4.808  46.998  1.00 43.73           H  
ATOM   2523  HB3 LEU B 166      18.753  -6.087  46.990  1.00 43.73           H  
ATOM   2524  HG  LEU B 166      15.990  -6.199  45.778  1.00 42.27           H  
ATOM   2525 HD11 LEU B 166      17.647  -4.899  44.502  1.00 42.11           H  
ATOM   2526 HD12 LEU B 166      18.771  -6.279  44.547  1.00 42.11           H  
ATOM   2527 HD13 LEU B 166      17.232  -6.413  43.662  1.00 42.11           H  
ATOM   2528 HD21 LEU B 166      18.105  -8.358  45.899  1.00 41.34           H  
ATOM   2529 HD22 LEU B 166      16.551  -8.356  46.766  1.00 41.34           H  
ATOM   2530 HD23 LEU B 166      16.578  -8.429  44.988  1.00 41.34           H  
ATOM   2531  N   SER B 167      17.353  -4.582  50.102  1.00 46.30           N  
ATOM   2532  CA  SER B 167      18.001  -3.790  51.142  1.00 49.27           C  
ATOM   2533  C   SER B 167      17.151  -3.932  52.401  1.00 46.96           C  
ATOM   2534  O   SER B 167      16.168  -3.208  52.588  1.00 44.84           O  
ATOM   2535  CB  SER B 167      18.155  -2.334  50.713  1.00 51.78           C  
ATOM   2536  OG  SER B 167      16.949  -1.831  50.169  1.00 49.03           O  
ATOM   2537  H   SER B 167      16.409  -4.349  49.829  1.00 46.30           H  
ATOM   2538  HA  SER B 167      19.013  -4.148  51.332  1.00 49.27           H  
ATOM   2539  HB2 SER B 167      18.940  -2.266  49.960  1.00 51.78           H  
ATOM   2540  HB3 SER B 167      18.431  -1.735  51.581  1.00 51.78           H  
ATOM   2541  HG  SER B 167      16.274  -1.897  50.849  1.00 49.03           H  
ATOM   2542  N   VAL B 168      17.515  -4.893  53.244  1.00 44.97           N  
ATOM   2543  CA  VAL B 168      16.845  -5.115  54.518  1.00 40.85           C  
ATOM   2544  C   VAL B 168      17.511  -4.237  55.567  1.00 39.25           C  
ATOM   2545  O   VAL B 168      18.744  -4.185  55.658  1.00 40.35           O  
ATOM   2546  CB  VAL B 168      16.882  -6.606  54.902  1.00 42.12           C  
ATOM   2547  CG1 VAL B 168      16.097  -6.849  56.185  1.00 39.15           C  
ATOM   2548  CG2 VAL B 168      16.327  -7.455  53.763  1.00 42.95           C  
ATOM   2549  H   VAL B 168      18.287  -5.493  52.991  1.00 44.97           H  
ATOM   2550  HA  VAL B 168      15.792  -4.842  54.445  1.00 40.85           H  
ATOM   2551  HB  VAL B 168      17.918  -6.895  55.079  1.00 42.12           H  
ATOM   2552 HG11 VAL B 168      16.522  -6.249  56.990  1.00 39.15           H  
ATOM   2553 HG12 VAL B 168      15.055  -6.567  56.033  1.00 39.15           H  
ATOM   2554 HG13 VAL B 168      16.152  -7.905  56.450  1.00 39.15           H  
ATOM   2555 HG21 VAL B 168      15.290  -7.177  53.574  1.00 42.95           H  
ATOM   2556 HG22 VAL B 168      16.918  -7.286  52.863  1.00 42.95           H  
ATOM   2557 HG23 VAL B 168      16.376  -8.509  54.038  1.00 42.95           H  
ATOM   2558  N   LYS B 169      16.703  -3.566  56.388  1.00 36.15           N  
ATOM   2559  CA  LYS B 169      17.268  -2.617  57.340  1.00 36.34           C  
ATOM   2560  C   LYS B 169      17.898  -3.312  58.542  1.00 33.89           C  
ATOM   2561  O   LYS B 169      18.954  -2.885  59.019  1.00 31.44           O  
ATOM   2562  CB  LYS B 169      16.194  -1.635  57.807  1.00 34.21           C  
ATOM   2563  CG  LYS B 169      16.727  -0.560  58.729  1.00 34.34           C  
ATOM   2564  CD  LYS B 169      15.722   0.544  58.951  1.00 34.08           C  
ATOM   2565  CE  LYS B 169      16.355   1.693  59.713  1.00 32.30           C  
ATOM   2566  NZ  LYS B 169      15.451   2.853  59.848  1.00 33.59           N1+
ATOM   2567  H   LYS B 169      15.705  -3.714  56.351  1.00 36.15           H  
ATOM   2568  HA  LYS B 169      18.060  -2.074  56.824  1.00 36.34           H  
ATOM   2569  HB2 LYS B 169      15.759  -1.155  56.930  1.00 34.21           H  
ATOM   2570  HB3 LYS B 169      15.421  -2.193  58.336  1.00 34.21           H  
ATOM   2571  HG2 LYS B 169      16.972  -1.011  59.690  1.00 34.34           H  
ATOM   2572  HG3 LYS B 169      17.627  -0.133  58.288  1.00 34.34           H  
ATOM   2573  HD2 LYS B 169      14.881   0.154  59.524  1.00 34.08           H  
ATOM   2574  HD3 LYS B 169      15.367   0.906  57.986  1.00 34.08           H  
ATOM   2575  HE2 LYS B 169      17.253   2.010  59.183  1.00 32.30           H  
ATOM   2576  HE3 LYS B 169      16.626   1.344  60.709  1.00 32.30           H  
ATOM   2577  HZ1 LYS B 169      15.199   3.192  58.931  1.00 33.59           H  
ATOM   2578  HZ2 LYS B 169      14.617   2.574  60.345  1.00 33.59           H  
ATOM   2579  HZ3 LYS B 169      15.919   3.587  60.361  1.00 33.59           H  
ATOM   2580  N   PHE B 170      17.273  -4.370  59.047  1.00 34.65           N  
ATOM   2581  CA  PHE B 170      17.733  -5.032  60.254  1.00 33.50           C  
ATOM   2582  C   PHE B 170      17.811  -6.535  60.034  1.00 34.04           C  
ATOM   2583  O   PHE B 170      17.105  -7.105  59.197  1.00 36.09           O  
ATOM   2584  CB  PHE B 170      16.816  -4.750  61.457  1.00 34.46           C  
ATOM   2585  CG  PHE B 170      16.668  -3.293  61.795  1.00 35.30           C  
ATOM   2586  CD1 PHE B 170      17.760  -2.550  62.216  1.00 35.45           C  
ATOM   2587  CD2 PHE B 170      15.427  -2.679  61.743  1.00 35.93           C  
ATOM   2588  CE1 PHE B 170      17.621  -1.211  62.555  1.00 36.04           C  
ATOM   2589  CE2 PHE B 170      15.280  -1.346  62.080  1.00 36.23           C  
ATOM   2590  CZ  PHE B 170      16.375  -0.610  62.484  1.00 36.44           C  
ATOM   2591  H   PHE B 170      16.453  -4.725  58.577  1.00 34.65           H  
ATOM   2592  HA  PHE B 170      18.722  -4.632  60.477  1.00 33.50           H  
ATOM   2593  HB2 PHE B 170      15.827  -5.151  61.234  1.00 34.46           H  
ATOM   2594  HB3 PHE B 170      17.227  -5.262  62.327  1.00 34.46           H  
ATOM   2595  HD1 PHE B 170      18.731  -3.019  62.281  1.00 35.45           H  
ATOM   2596  HD2 PHE B 170      14.563  -3.249  61.435  1.00 35.93           H  
ATOM   2597  HE1 PHE B 170      18.481  -0.640  62.873  1.00 36.04           H  
ATOM   2598  HE2 PHE B 170      14.307  -0.880  62.027  1.00 36.23           H  
ATOM   2599  HZ  PHE B 170      16.261   0.432  62.744  1.00 36.44           H  
ATOM   2600  N   GLY B 171      18.667  -7.177  60.823  1.00 31.92           N  
ATOM   2601  CA  GLY B 171      18.718  -8.622  60.829  1.00 30.60           C  
ATOM   2602  C   GLY B 171      19.971  -9.191  60.212  1.00 31.29           C  
ATOM   2603  O   GLY B 171      20.318  -8.863  59.074  1.00 35.37           O  
ATOM   2604  H   GLY B 171      19.287  -6.651  61.423  1.00 31.92           H  
ATOM   2605  HA2 GLY B 171      18.659  -8.963  61.862  1.00 30.60           H  
ATOM   2606  HA3 GLY B 171      17.860  -8.998  60.272  1.00 30.60           H  
ATOM   2607  N   ALA B 172      20.676 -10.022  60.969  1.00 32.04           N  
ATOM   2608  CA  ALA B 172      21.874 -10.686  60.477  1.00 33.04           C  
ATOM   2609  C   ALA B 172      21.513 -12.015  59.825  1.00 33.43           C  
ATOM   2610  O   ALA B 172      20.621 -12.728  60.293  1.00 31.62           O  
ATOM   2611  CB  ALA B 172      22.867 -10.918  61.618  1.00 30.44           C  
ATOM   2612  H   ALA B 172      20.372 -10.199  61.916  1.00 32.04           H  
ATOM   2613  HA  ALA B 172      22.341 -10.041  59.732  1.00 33.04           H  
ATOM   2614  HB1 ALA B 172      23.131  -9.962  62.070  1.00 30.44           H  
ATOM   2615  HB2 ALA B 172      22.412 -11.562  62.370  1.00 30.44           H  
ATOM   2616  HB3 ALA B 172      23.765 -11.395  61.226  1.00 30.44           H  
ATOM   2617  N   THR B 173      22.200 -12.337  58.732  1.00 35.89           N  
ATOM   2618  CA  THR B 173      22.124 -13.680  58.175  1.00 37.42           C  
ATOM   2619  C   THR B 173      22.814 -14.663  59.118  1.00 34.33           C  
ATOM   2620  O   THR B 173      23.488 -14.275  60.073  1.00 34.75           O  
ATOM   2621  CB  THR B 173      22.766 -13.732  56.788  1.00 35.08           C  
ATOM   2622  OG1 THR B 173      24.145 -13.373  56.896  1.00 37.04           O  
ATOM   2623  CG2 THR B 173      22.063 -12.777  55.821  1.00 30.49           C  
ATOM   2624  H   THR B 173      22.780 -11.642  58.284  1.00 35.89           H  
ATOM   2625  HA  THR B 173      21.075 -13.958  58.069  1.00 37.42           H  
ATOM   2626  HB  THR B 173      22.670 -14.745  56.397  1.00 35.08           H  
ATOM   2627 HG21 THR B 173      21.011 -13.050  55.742  1.00 30.49           H  
ATOM   2628 HG22 THR B 173      22.147 -11.756  56.194  1.00 30.49           H  
ATOM   2629 HG23 THR B 173      22.531 -12.845  54.839  1.00 30.49           H  
ATOM   2630  HG1 THR B 173      24.525 -13.413  56.015  1.00 37.04           H  
ATOM   2631  N   LEU B 174      22.638 -15.957  58.844  1.00 34.80           N  
ATOM   2632  CA  LEU B 174      23.303 -16.979  59.651  1.00 36.75           C  
ATOM   2633  C   LEU B 174      24.826 -16.863  59.579  1.00 38.59           C  
ATOM   2634  O   LEU B 174      25.516 -16.986  60.600  1.00 44.02           O  
ATOM   2635  CB  LEU B 174      22.851 -18.368  59.200  1.00 36.64           C  
ATOM   2636  CG  LEU B 174      21.362 -18.665  59.351  1.00 37.56           C  
ATOM   2637  CD1 LEU B 174      21.043 -20.088  58.903  1.00 39.24           C  
ATOM   2638  CD2 LEU B 174      20.910 -18.433  60.783  1.00 39.54           C  
ATOM   2639  H   LEU B 174      22.043 -16.232  58.076  1.00 34.80           H  
ATOM   2640  HA  LEU B 174      23.017 -16.823  60.691  1.00 36.75           H  
ATOM   2641  HB2 LEU B 174      23.108 -18.477  58.146  1.00 36.64           H  
ATOM   2642  HB3 LEU B 174      23.400 -19.105  59.787  1.00 36.64           H  
ATOM   2643  HG  LEU B 174      20.812 -17.979  58.707  1.00 37.56           H  
ATOM   2644 HD11 LEU B 174      21.348 -20.219  57.865  1.00 39.24           H  
ATOM   2645 HD12 LEU B 174      21.582 -20.796  59.532  1.00 39.24           H  
ATOM   2646 HD13 LEU B 174      19.971 -20.265  58.992  1.00 39.24           H  
ATOM   2647 HD21 LEU B 174      21.447 -19.109  61.448  1.00 39.54           H  
ATOM   2648 HD22 LEU B 174      21.119 -17.402  61.067  1.00 39.54           H  
ATOM   2649 HD23 LEU B 174      19.839 -18.621  60.861  1.00 39.54           H  
ATOM   2650  N   ARG B 175      25.368 -16.655  58.376  1.00 39.89           N  
ATOM   2651  CA  ARG B 175      26.811 -16.468  58.200  1.00 38.29           C  
ATOM   2652  C   ARG B 175      27.320 -15.301  59.043  1.00 36.85           C  
ATOM   2653  O   ARG B 175      28.275 -15.430  59.836  1.00 37.85           O  
ATOM   2654  CB  ARG B 175      27.094 -16.242  56.708  1.00 40.68           C  
ATOM   2655  CG  ARG B 175      28.552 -16.352  56.268  1.00 55.10           C  
ATOM   2656  CD  ARG B 175      28.681 -16.159  54.749  1.00 73.00           C  
ATOM   2657  NE  ARG B 175      29.897 -16.761  54.195  1.00 89.48           N  
ATOM   2658  CZ  ARG B 175      30.193 -16.798  52.897  1.00 88.86           C  
ATOM   2659  NH1 ARG B 175      31.321 -17.365  52.486  1.00 85.23           N  
ATOM   2660  NH2 ARG B 175      29.362 -16.270  52.007  1.00 89.93           N1+
ATOM   2661  H   ARG B 175      24.767 -16.626  57.565  1.00 39.89           H  
ATOM   2662  HA  ARG B 175      27.341 -17.358  58.540  1.00 38.29           H  
ATOM   2663  HB2 ARG B 175      26.522 -16.981  56.147  1.00 40.68           H  
ATOM   2664  HB3 ARG B 175      26.745 -15.241  56.452  1.00 40.68           H  
ATOM   2665  HG2 ARG B 175      28.933 -17.337  56.536  1.00 55.10           H  
ATOM   2666  HG3 ARG B 175      29.137 -15.586  56.776  1.00 55.10           H  
ATOM   2667  HD2 ARG B 175      28.694 -15.090  54.535  1.00 73.00           H  
ATOM   2668  HD3 ARG B 175      27.817 -16.616  54.267  1.00 73.00           H  
ATOM   2669  HE  ARG B 175      30.554 -17.175  54.840  1.00 89.48           H  
ATOM   2670 HH11 ARG B 175      31.958 -17.769  53.158  1.00 85.23           H  
ATOM   2671 HH12 ARG B 175      31.543 -17.393  51.501  1.00 85.23           H  
ATOM   2672 HH21 ARG B 175      28.502 -15.838  52.313  1.00 89.93           H  
ATOM   2673 HH22 ARG B 175      29.590 -16.300  51.023  1.00 89.93           H  
ATOM   2674  N   THR B 176      26.671 -14.147  58.895  1.00 35.47           N  
ATOM   2675  CA  THR B 176      27.041 -12.989  59.690  1.00 34.51           C  
ATOM   2676  C   THR B 176      26.780 -13.247  61.166  1.00 34.33           C  
ATOM   2677  O   THR B 176      27.503 -12.726  62.015  1.00 32.87           O  
ATOM   2678  CB  THR B 176      26.274 -11.756  59.203  1.00 34.38           C  
ATOM   2679  OG1 THR B 176      26.628 -11.487  57.840  1.00 35.81           O  
ATOM   2680  CG2 THR B 176      26.624 -10.537  60.047  1.00 32.71           C  
ATOM   2681  H   THR B 176      25.917 -14.077  58.226  1.00 35.47           H  
ATOM   2682  HA  THR B 176      28.108 -12.803  59.569  1.00 34.51           H  
ATOM   2683  HB  THR B 176      25.206 -11.956  59.289  1.00 34.38           H  
ATOM   2684 HG21 THR B 176      26.371 -10.732  61.089  1.00 32.71           H  
ATOM   2685 HG22 THR B 176      27.691 -10.333  59.965  1.00 32.71           H  
ATOM   2686 HG23 THR B 176      26.060  -9.675  59.691  1.00 32.71           H  
ATOM   2687  HG1 THR B 176      26.389 -12.258  57.321  1.00 35.81           H  
ATOM   2688  N   SER B 177      25.743 -14.029  61.494  1.00 34.61           N  
ATOM   2689  CA  SER B 177      25.461 -14.316  62.900  1.00 34.95           C  
ATOM   2690  C   SER B 177      26.620 -15.062  63.546  1.00 35.75           C  
ATOM   2691  O   SER B 177      26.983 -14.786  64.697  1.00 35.82           O  
ATOM   2692  CB  SER B 177      24.172 -15.130  63.042  1.00 34.79           C  
ATOM   2693  OG  SER B 177      23.029 -14.356  62.731  1.00 35.61           O  
ATOM   2694  H   SER B 177      25.156 -14.420  60.771  1.00 34.61           H  
ATOM   2695  HA  SER B 177      25.331 -13.363  63.413  1.00 34.95           H  
ATOM   2696  HB2 SER B 177      24.090 -15.485  64.069  1.00 34.79           H  
ATOM   2697  HB3 SER B 177      24.216 -15.983  62.365  1.00 34.79           H  
ATOM   2698  HG  SER B 177      23.119 -14.058  61.823  1.00 35.61           H  
ATOM   2699  N   ARG B 178      27.200 -16.028  62.825  1.00 36.34           N  
ATOM   2700  CA  ARG B 178      28.362 -16.737  63.350  1.00 38.28           C  
ATOM   2701  C   ARG B 178      29.518 -15.773  63.584  1.00 38.18           C  
ATOM   2702  O   ARG B 178      30.157 -15.788  64.651  1.00 38.85           O  
ATOM   2703  CB  ARG B 178      28.773 -17.861  62.400  1.00 45.38           C  
ATOM   2704  CG  ARG B 178      29.758 -18.856  63.001  1.00 51.25           C  
ATOM   2705  CD  ARG B 178      29.869 -20.089  62.118  1.00 60.81           C  
ATOM   2706  NE  ARG B 178      29.598 -21.307  62.875  1.00 68.83           N  
ATOM   2707  CZ  ARG B 178      28.942 -22.357  62.390  1.00 70.12           C  
ATOM   2708  NH1 ARG B 178      28.729 -23.425  63.151  1.00 73.20           N  
ATOM   2709  NH2 ARG B 178      28.488 -22.337  61.143  1.00 68.55           N1+
ATOM   2710  H   ARG B 178      26.833 -16.267  61.915  1.00 36.34           H  
ATOM   2711  HA  ARG B 178      28.094 -17.181  64.309  1.00 38.28           H  
ATOM   2712  HB2 ARG B 178      27.876 -18.404  62.104  1.00 45.38           H  
ATOM   2713  HB3 ARG B 178      29.233 -17.413  61.519  1.00 45.38           H  
ATOM   2714  HG2 ARG B 178      29.410 -19.153  63.991  1.00 51.25           H  
ATOM   2715  HG3 ARG B 178      30.737 -18.385  63.086  1.00 51.25           H  
ATOM   2716  HD2 ARG B 178      30.877 -20.143  61.707  1.00 60.81           H  
ATOM   2717  HD3 ARG B 178      29.149 -20.009  61.304  1.00 60.81           H  
ATOM   2718  HE  ARG B 178      29.930 -21.355  63.828  1.00 68.83           H  
ATOM   2719 HH11 ARG B 178      29.072 -23.445  64.101  1.00 73.20           H  
ATOM   2720 HH12 ARG B 178      28.224 -24.217  62.780  1.00 73.20           H  
ATOM   2721 HH21 ARG B 178      28.641 -21.524  60.563  1.00 68.55           H  
ATOM   2722 HH22 ARG B 178      27.990 -23.134  60.774  1.00 68.55           H  
ATOM   2723  N   LEU B 179      29.803 -14.917  62.590  1.00 37.16           N  
ATOM   2724  CA  LEU B 179      30.919 -13.985  62.775  1.00 37.47           C  
ATOM   2725  C   LEU B 179      30.652 -13.012  63.920  1.00 36.60           C  
ATOM   2726  O   LEU B 179      31.570 -12.641  64.656  1.00 38.18           O  
ATOM   2727  CB  LEU B 179      31.231 -13.230  61.484  1.00 40.11           C  
ATOM   2728  CG  LEU B 179      31.659 -14.118  60.313  1.00 44.32           C  
ATOM   2729  CD1 LEU B 179      31.915 -13.307  59.042  1.00 44.05           C  
ATOM   2730  CD2 LEU B 179      32.882 -14.925  60.707  1.00 42.65           C  
ATOM   2731  H   LEU B 179      29.262 -14.915  61.737  1.00 37.16           H  
ATOM   2732  HA  LEU B 179      31.795 -14.578  63.039  1.00 37.47           H  
ATOM   2733  HB2 LEU B 179      30.337 -12.682  61.186  1.00 40.11           H  
ATOM   2734  HB3 LEU B 179      32.037 -12.526  61.689  1.00 40.11           H  
ATOM   2735  HG  LEU B 179      30.840 -14.801  60.085  1.00 44.32           H  
ATOM   2736 HD11 LEU B 179      31.013 -12.757  58.774  1.00 44.05           H  
ATOM   2737 HD12 LEU B 179      32.730 -12.604  59.217  1.00 44.05           H  
ATOM   2738 HD13 LEU B 179      32.185 -13.981  58.229  1.00 44.05           H  
ATOM   2739 HD21 LEU B 179      33.705 -14.248  60.937  1.00 42.65           H  
ATOM   2740 HD22 LEU B 179      32.652 -15.529  61.585  1.00 42.65           H  
ATOM   2741 HD23 LEU B 179      33.168 -15.578  59.882  1.00 42.65           H  
ATOM   2742  N   LEU B 180      29.402 -12.587  64.085  1.00 37.54           N  
ATOM   2743  CA  LEU B 180      29.051 -11.688  65.179  1.00 39.71           C  
ATOM   2744  C   LEU B 180      29.230 -12.361  66.531  1.00 38.85           C  
ATOM   2745  O   LEU B 180      29.729 -11.738  67.474  1.00 38.97           O  
ATOM   2746  CB  LEU B 180      27.611 -11.199  65.023  1.00 34.20           C  
ATOM   2747  CG  LEU B 180      27.299 -10.197  63.917  1.00 33.39           C  
ATOM   2748  CD1 LEU B 180      25.817  -9.865  63.944  1.00 38.36           C  
ATOM   2749  CD2 LEU B 180      28.121  -8.939  64.099  1.00 33.09           C  
ATOM   2750  H   LEU B 180      28.685 -12.892  63.443  1.00 37.54           H  
ATOM   2751  HA  LEU B 180      29.726 -10.833  65.136  1.00 39.71           H  
ATOM   2752  HB2 LEU B 180      26.990 -12.077  64.846  1.00 34.20           H  
ATOM   2753  HB3 LEU B 180      27.324 -10.736  65.967  1.00 34.20           H  
ATOM   2754  HG  LEU B 180      27.554 -10.636  62.952  1.00 33.39           H  
ATOM   2755 HD11 LEU B 180      25.238 -10.776  63.794  1.00 38.36           H  
ATOM   2756 HD12 LEU B 180      25.560  -9.426  64.908  1.00 38.36           H  
ATOM   2757 HD13 LEU B 180      25.589  -9.154  63.149  1.00 38.36           H  
ATOM   2758 HD21 LEU B 180      27.881  -8.484  65.060  1.00 33.09           H  
ATOM   2759 HD22 LEU B 180      29.181  -9.190  64.071  1.00 33.09           H  
ATOM   2760 HD23 LEU B 180      27.893  -8.237  63.297  1.00 33.09           H  
ATOM   2761  N   LEU B 181      28.828 -13.628  66.648  1.00 35.88           N  
ATOM   2762  CA  LEU B 181      29.018 -14.333  67.910  1.00 34.16           C  
ATOM   2763  C   LEU B 181      30.499 -14.461  68.246  1.00 36.36           C  
ATOM   2764  O   LEU B 181      30.904 -14.227  69.394  1.00 38.60           O  
ATOM   2765  CB  LEU B 181      28.354 -15.708  67.849  1.00 35.46           C  
ATOM   2766  CG  LEU B 181      26.820 -15.712  67.801  1.00 33.42           C  
ATOM   2767  CD1 LEU B 181      26.288 -17.098  67.500  1.00 33.09           C  
ATOM   2768  CD2 LEU B 181      26.237 -15.194  69.100  1.00 31.59           C  
ATOM   2769  H   LEU B 181      28.394 -14.097  65.866  1.00 35.88           H  
ATOM   2770  HA  LEU B 181      28.547 -13.753  68.704  1.00 34.16           H  
ATOM   2771  HB2 LEU B 181      28.717 -16.214  66.955  1.00 35.46           H  
ATOM   2772  HB3 LEU B 181      28.662 -16.267  68.733  1.00 35.46           H  
ATOM   2773  HG  LEU B 181      26.512 -15.046  66.995  1.00 33.42           H  
ATOM   2774 HD11 LEU B 181      26.696 -17.446  66.551  1.00 33.09           H  
ATOM   2775 HD12 LEU B 181      26.585 -17.782  68.295  1.00 33.09           H  
ATOM   2776 HD13 LEU B 181      25.200 -17.064  67.437  1.00 33.09           H  
ATOM   2777 HD21 LEU B 181      26.535 -15.849  69.919  1.00 31.59           H  
ATOM   2778 HD22 LEU B 181      26.607 -14.186  69.288  1.00 31.59           H  
ATOM   2779 HD23 LEU B 181      25.150 -15.174  69.028  1.00 31.59           H  
ATOM   2780  N   GLU B 182      31.332 -14.798  67.252  1.00 37.88           N  
ATOM   2781  CA  GLU B 182      32.769 -14.909  67.519  1.00 37.29           C  
ATOM   2782  C   GLU B 182      33.377 -13.559  67.888  1.00 36.69           C  
ATOM   2783  O   GLU B 182      34.167 -13.462  68.836  1.00 39.25           O  
ATOM   2784  CB  GLU B 182      33.491 -15.508  66.315  1.00 37.47           C  
ATOM   2785  CG  GLU B 182      33.127 -16.960  66.049  1.00 46.30           C  
ATOM   2786  CD  GLU B 182      33.677 -17.474  64.730  1.00 61.27           C  
ATOM   2787  OE1 GLU B 182      33.797 -18.709  64.575  1.00 66.82           O  
ATOM   2788  OE2 GLU B 182      34.002 -16.644  63.852  1.00 59.96           O1-
ATOM   2789  H   GLU B 182      30.972 -14.974  66.325  1.00 37.88           H  
ATOM   2790  HA  GLU B 182      32.897 -15.574  68.373  1.00 37.29           H  
ATOM   2791  HB2 GLU B 182      33.235 -14.921  65.433  1.00 37.47           H  
ATOM   2792  HB3 GLU B 182      34.565 -15.449  66.492  1.00 37.47           H  
ATOM   2793  HG2 GLU B 182      32.041 -17.049  66.031  1.00 46.30           H  
ATOM   2794  HG3 GLU B 182      33.529 -17.573  66.856  1.00 46.30           H  
ATOM   2795  N   ARG B 183      32.992 -12.498  67.180  1.00 36.33           N  
ATOM   2796  CA  ARG B 183      33.494 -11.168  67.508  1.00 37.62           C  
ATOM   2797  C   ARG B 183      33.081 -10.752  68.915  1.00 38.10           C  
ATOM   2798  O   ARG B 183      33.879 -10.161  69.652  1.00 39.80           O  
ATOM   2799  CB  ARG B 183      32.991 -10.162  66.472  1.00 38.87           C  
ATOM   2800  CG  ARG B 183      33.499  -8.747  66.653  1.00 44.22           C  
ATOM   2801  CD  ARG B 183      35.012  -8.683  66.690  1.00 48.05           C  
ATOM   2802  NE  ARG B 183      35.478  -7.302  66.630  1.00 49.68           N  
ATOM   2803  CZ  ARG B 183      36.618  -6.869  67.159  1.00 53.78           C  
ATOM   2804  NH1 ARG B 183      36.952  -5.590  67.049  1.00 55.52           N  
ATOM   2805  NH2 ARG B 183      37.416  -7.709  67.805  1.00 51.83           N1+
ATOM   2806  H   ARG B 183      32.348 -12.615  66.411  1.00 36.33           H  
ATOM   2807  HA  ARG B 183      34.584 -11.190  67.484  1.00 37.62           H  
ATOM   2808  HB2 ARG B 183      33.301 -10.509  65.486  1.00 38.87           H  
ATOM   2809  HB3 ARG B 183      31.902 -10.139  66.524  1.00 38.87           H  
ATOM   2810  HG2 ARG B 183      33.108  -8.351  67.590  1.00 44.22           H  
ATOM   2811  HG3 ARG B 183      33.142  -8.137  65.823  1.00 44.22           H  
ATOM   2812  HD2 ARG B 183      35.413  -9.232  65.838  1.00 48.05           H  
ATOM   2813  HD3 ARG B 183      35.366  -9.139  67.615  1.00 48.05           H  
ATOM   2814  HE  ARG B 183      34.895  -6.629  66.154  1.00 49.68           H  
ATOM   2815 HH11 ARG B 183      36.345  -4.950  66.557  1.00 55.52           H  
ATOM   2816 HH12 ARG B 183      37.814  -5.256  67.457  1.00 55.52           H  
ATOM   2817 HH21 ARG B 183      37.158  -8.681  67.896  1.00 51.83           H  
ATOM   2818 HH22 ARG B 183      38.281  -7.376  68.206  1.00 51.83           H  
ATOM   2819  N   ALA B 184      31.839 -11.057  69.308  1.00 37.98           N  
ATOM   2820  CA  ALA B 184      31.397 -10.772  70.670  1.00 37.09           C  
ATOM   2821  C   ALA B 184      32.213 -11.552  71.695  1.00 39.09           C  
ATOM   2822  O   ALA B 184      32.505 -11.043  72.784  1.00 39.91           O  
ATOM   2823  CB  ALA B 184      29.909 -11.086  70.818  1.00 34.11           C  
ATOM   2824  H   ALA B 184      31.200 -11.489  68.656  1.00 37.98           H  
ATOM   2825  HA  ALA B 184      31.555  -9.711  70.861  1.00 37.09           H  
ATOM   2826  HB1 ALA B 184      29.340 -10.494  70.101  1.00 34.11           H  
ATOM   2827  HB2 ALA B 184      29.741 -12.146  70.629  1.00 34.11           H  
ATOM   2828  HB3 ALA B 184      29.585 -10.841  71.830  1.00 34.11           H  
ATOM   2829  N   LYS B 185      32.578 -12.796  71.370  1.00 40.29           N  
ATOM   2830  CA  LYS B 185      33.454 -13.557  72.259  1.00 40.02           C  
ATOM   2831  C   LYS B 185      34.810 -12.877  72.411  1.00 40.60           C  
ATOM   2832  O   LYS B 185      35.349 -12.790  73.521  1.00 42.04           O  
ATOM   2833  CB  LYS B 185      33.616 -14.989  71.746  1.00 40.91           C  
ATOM   2834  CG  LYS B 185      34.085 -15.975  72.805  1.00 42.78           C  
ATOM   2835  CD  LYS B 185      33.080 -16.092  73.939  1.00 47.77           C  
ATOM   2836  CE  LYS B 185      33.605 -17.002  75.043  1.00 50.24           C  
ATOM   2837  NZ  LYS B 185      32.819 -16.862  76.294  1.00 55.77           N1+
ATOM   2838  H   LYS B 185      32.248 -13.210  70.510  1.00 40.29           H  
ATOM   2839  HA  LYS B 185      32.991 -13.593  73.245  1.00 40.02           H  
ATOM   2840  HB2 LYS B 185      32.653 -15.328  71.365  1.00 40.91           H  
ATOM   2841  HB3 LYS B 185      34.346 -14.983  70.936  1.00 40.91           H  
ATOM   2842  HG2 LYS B 185      34.215 -16.954  72.345  1.00 42.78           H  
ATOM   2843  HG3 LYS B 185      35.038 -15.634  73.210  1.00 42.78           H  
ATOM   2844  HD2 LYS B 185      32.149 -16.505  73.549  1.00 47.77           H  
ATOM   2845  HD3 LYS B 185      32.893 -15.101  74.353  1.00 47.77           H  
ATOM   2846  HE2 LYS B 185      34.644 -16.744  75.248  1.00 50.24           H  
ATOM   2847  HE3 LYS B 185      33.548 -18.036  74.704  1.00 50.24           H  
ATOM   2848  HZ1 LYS B 185      32.871 -15.907  76.619  1.00 55.77           H  
ATOM   2849  HZ2 LYS B 185      31.855 -17.105  76.115  1.00 55.77           H  
ATOM   2850  HZ3 LYS B 185      33.196 -17.479  76.999  1.00 55.77           H  
ATOM   2851  N   GLU B 186      35.379 -12.393  71.304  1.00 41.01           N  
ATOM   2852  CA  GLU B 186      36.656 -11.683  71.379  1.00 41.22           C  
ATOM   2853  C   GLU B 186      36.579 -10.481  72.313  1.00 41.05           C  
ATOM   2854  O   GLU B 186      37.514 -10.223  73.079  1.00 44.34           O  
ATOM   2855  CB  GLU B 186      37.103 -11.236  69.991  1.00 46.92           C  
ATOM   2856  CG  GLU B 186      37.648 -12.344  69.121  1.00 56.89           C  
ATOM   2857  CD  GLU B 186      37.953 -11.867  67.717  1.00 66.73           C  
ATOM   2858  OE1 GLU B 186      38.299 -10.675  67.557  1.00 66.36           O  
ATOM   2859  OE2 GLU B 186      37.862 -12.685  66.776  1.00 73.26           O1-
ATOM   2860  H   GLU B 186      34.925 -12.518  70.410  1.00 41.01           H  
ATOM   2861  HA  GLU B 186      37.391 -12.378  71.785  1.00 41.22           H  
ATOM   2862  HB2 GLU B 186      36.246 -10.795  69.483  1.00 46.92           H  
ATOM   2863  HB3 GLU B 186      37.882 -10.483  70.110  1.00 46.92           H  
ATOM   2864  HG2 GLU B 186      36.910 -13.145  69.068  1.00 56.89           H  
ATOM   2865  HG3 GLU B 186      38.565 -12.725  69.570  1.00 56.89           H  
ATOM   2866  N   LEU B 187      35.491  -9.720  72.248  1.00 39.45           N  
ATOM   2867  CA  LEU B 187      35.367  -8.491  73.022  1.00 39.15           C  
ATOM   2868  C   LEU B 187      34.826  -8.707  74.430  1.00 40.28           C  
ATOM   2869  O   LEU B 187      34.589  -7.722  75.138  1.00 40.44           O  
ATOM   2870  CB  LEU B 187      34.475  -7.501  72.276  1.00 37.66           C  
ATOM   2871  CG  LEU B 187      34.974  -7.139  70.878  1.00 41.61           C  
ATOM   2872  CD1 LEU B 187      33.878  -6.429  70.100  1.00 41.53           C  
ATOM   2873  CD2 LEU B 187      36.218  -6.274  70.970  1.00 39.24           C  
ATOM   2874  H   LEU B 187      34.730 -10.001  71.646  1.00 39.45           H  
ATOM   2875  HA  LEU B 187      36.376  -8.093  73.135  1.00 39.15           H  
ATOM   2876  HB2 LEU B 187      33.482  -7.940  72.181  1.00 37.66           H  
ATOM   2877  HB3 LEU B 187      34.413  -6.586  72.865  1.00 37.66           H  
ATOM   2878  HG  LEU B 187      35.235  -8.055  70.347  1.00 41.61           H  
ATOM   2879 HD11 LEU B 187      33.006  -7.079  70.026  1.00 41.53           H  
ATOM   2880 HD12 LEU B 187      33.603  -5.509  70.617  1.00 41.53           H  
ATOM   2881 HD13 LEU B 187      34.239  -6.190  69.100  1.00 41.53           H  
ATOM   2882 HD21 LEU B 187      35.980  -5.351  71.498  1.00 39.24           H  
ATOM   2883 HD22 LEU B 187      36.996  -6.812  71.512  1.00 39.24           H  
ATOM   2884 HD23 LEU B 187      36.571  -6.038  69.966  1.00 39.24           H  
ATOM   2885  N   ASN B 188      34.622  -9.959  74.848  1.00 41.47           N  
ATOM   2886  CA  ASN B 188      34.124 -10.282  76.188  1.00 44.66           C  
ATOM   2887  C   ASN B 188      32.742  -9.669  76.439  1.00 44.11           C  
ATOM   2888  O   ASN B 188      32.443  -9.170  77.528  1.00 43.27           O  
ATOM   2889  CB  ASN B 188      35.124  -9.853  77.268  1.00 48.36           C  
ATOM   2890  CG  ASN B 188      34.848 -10.505  78.613  1.00 61.34           C  
ATOM   2891  OD1 ASN B 188      34.340 -11.626  78.680  1.00 61.58           O  
ATOM   2892  ND2 ASN B 188      35.182  -9.802  79.692  1.00 70.55           N  
ATOM   2893  H   ASN B 188      34.820 -10.718  74.212  1.00 41.47           H  
ATOM   2894  HA  ASN B 188      34.015 -11.365  76.243  1.00 44.66           H  
ATOM   2895  HB2 ASN B 188      35.067  -8.771  77.386  1.00 48.36           H  
ATOM   2896  HB3 ASN B 188      36.127 -10.131  76.945  1.00 48.36           H  
ATOM   2897 HD21 ASN B 188      35.021 -10.184  80.613  1.00 70.55           H  
ATOM   2898 HD22 ASN B 188      35.596  -8.887  79.590  1.00 70.55           H  
ATOM   2899  N   ILE B 189      31.882  -9.724  75.428  1.00 40.01           N  
ATOM   2900  CA  ILE B 189      30.512  -9.234  75.524  1.00 37.24           C  
ATOM   2901  C   ILE B 189      29.577 -10.434  75.556  1.00 35.68           C  
ATOM   2902  O   ILE B 189      29.713 -11.357  74.745  1.00 35.95           O  
ATOM   2903  CB  ILE B 189      30.173  -8.286  74.362  1.00 36.20           C  
ATOM   2904  CG1 ILE B 189      30.993  -7.001  74.482  1.00 35.85           C  
ATOM   2905  CG2 ILE B 189      28.687  -7.974  74.341  1.00 37.58           C  
ATOM   2906  CD1 ILE B 189      30.774  -6.039  73.349  1.00 39.29           C  
ATOM   2907  H   ILE B 189      32.191 -10.123  74.553  1.00 40.01           H  
ATOM   2908  HA  ILE B 189      30.393  -8.653  76.439  1.00 37.24           H  
ATOM   2909  HB  ILE B 189      30.427  -8.777  73.423  1.00 36.20           H  
ATOM   2910 HG12 ILE B 189      30.721  -6.504  75.413  1.00 35.85           H  
ATOM   2911 HG13 ILE B 189      32.050  -7.268  74.508  1.00 35.85           H  
ATOM   2912 HG21 ILE B 189      28.123  -8.901  74.236  1.00 37.58           H  
ATOM   2913 HG22 ILE B 189      28.406  -7.481  75.272  1.00 37.58           H  
ATOM   2914 HG23 ILE B 189      28.466  -7.317  73.500  1.00 37.58           H  
ATOM   2915 HD11 ILE B 189      31.062  -6.512  72.410  1.00 39.29           H  
ATOM   2916 HD12 ILE B 189      29.721  -5.760  73.307  1.00 39.29           H  
ATOM   2917 HD13 ILE B 189      31.380  -5.147  73.508  1.00 39.29           H  
ATOM   2918  N   ASP B 190      28.630 -10.414  76.488  1.00 34.54           N  
ATOM   2919  CA  ASP B 190      27.744 -11.545  76.741  1.00 36.47           C  
ATOM   2920  C   ASP B 190      26.549 -11.495  75.793  1.00 36.88           C  
ATOM   2921  O   ASP B 190      25.779 -10.523  75.796  1.00 37.09           O  
ATOM   2922  CB  ASP B 190      27.290 -11.540  78.203  1.00 39.35           C  
ATOM   2923  CG  ASP B 190      26.707 -12.876  78.653  1.00 41.74           C  
ATOM   2924  OD1 ASP B 190      26.906 -13.897  77.960  1.00 43.91           O  
ATOM   2925  OD2 ASP B 190      26.069 -12.908  79.725  1.00 42.06           O1-
ATOM   2926  H   ASP B 190      28.519  -9.579  77.046  1.00 34.54           H  
ATOM   2927  HA  ASP B 190      28.284 -12.474  76.557  1.00 36.47           H  
ATOM   2928  HB2 ASP B 190      26.529 -10.770  78.327  1.00 39.35           H  
ATOM   2929  HB3 ASP B 190      28.149 -11.307  78.832  1.00 39.35           H  
ATOM   2930  N   VAL B 191      26.417 -12.529  74.968  1.00 34.33           N  
ATOM   2931  CA  VAL B 191      25.268 -12.720  74.092  1.00 32.49           C  
ATOM   2932  C   VAL B 191      24.387 -13.794  74.717  1.00 33.78           C  
ATOM   2933  O   VAL B 191      24.821 -14.939  74.898  1.00 34.59           O  
ATOM   2934  CB  VAL B 191      25.712 -13.102  72.671  1.00 30.94           C  
ATOM   2935  CG1 VAL B 191      24.520 -13.369  71.775  1.00 29.37           C  
ATOM   2936  CG2 VAL B 191      26.554 -11.983  72.082  1.00 33.13           C  
ATOM   2937  H   VAL B 191      27.153 -13.220  74.947  1.00 34.33           H  
ATOM   2938  HA  VAL B 191      24.705 -11.792  73.994  1.00 32.49           H  
ATOM   2939  HB  VAL B 191      26.302 -14.017  72.733  1.00 30.94           H  
ATOM   2940 HG11 VAL B 191      23.920 -14.174  72.199  1.00 29.37           H  
ATOM   2941 HG12 VAL B 191      23.914 -12.466  71.698  1.00 29.37           H  
ATOM   2942 HG13 VAL B 191      24.868 -13.658  70.784  1.00 29.37           H  
ATOM   2943 HG21 VAL B 191      25.958 -11.072  72.023  1.00 33.13           H  
ATOM   2944 HG22 VAL B 191      27.422 -11.809  72.717  1.00 33.13           H  
ATOM   2945 HG23 VAL B 191      26.886 -12.265  71.083  1.00 33.13           H  
ATOM   2946  N   VAL B 192      23.143 -13.431  75.033  1.00 31.50           N  
ATOM   2947  CA  VAL B 192      22.268 -14.286  75.827  1.00 32.26           C  
ATOM   2948  C   VAL B 192      21.102 -14.856  75.037  1.00 32.61           C  
ATOM   2949  O   VAL B 192      20.372 -15.707  75.574  1.00 35.06           O  
ATOM   2950  CB  VAL B 192      21.741 -13.538  77.070  1.00 35.63           C  
ATOM   2951  CG1 VAL B 192      22.906 -13.053  77.930  1.00 36.77           C  
ATOM   2952  CG2 VAL B 192      20.874 -12.363  76.649  1.00 33.28           C  
ATOM   2953  H   VAL B 192      22.797 -12.538  74.713  1.00 31.50           H  
ATOM   2954  HA  VAL B 192      22.884 -15.129  76.141  1.00 32.26           H  
ATOM   2955  HB  VAL B 192      21.135 -14.226  77.659  1.00 35.63           H  
ATOM   2956 HG11 VAL B 192      23.509 -13.906  78.239  1.00 36.77           H  
ATOM   2957 HG12 VAL B 192      23.521 -12.363  77.352  1.00 36.77           H  
ATOM   2958 HG13 VAL B 192      22.519 -12.543  78.812  1.00 36.77           H  
ATOM   2959 HG21 VAL B 192      21.468 -11.666  76.058  1.00 33.28           H  
ATOM   2960 HG22 VAL B 192      20.037 -12.725  76.051  1.00 33.28           H  
ATOM   2961 HG23 VAL B 192      20.494 -11.855  77.536  1.00 33.28           H  
ATOM   2962  N   GLY B 193      20.907 -14.448  73.789  1.00 31.40           N  
ATOM   2963  CA  GLY B 193      19.769 -14.955  73.047  1.00 29.97           C  
ATOM   2964  C   GLY B 193      19.700 -14.408  71.638  1.00 28.98           C  
ATOM   2965  O   GLY B 193      20.633 -13.774  71.138  1.00 28.93           O  
ATOM   2966  H   GLY B 193      21.544 -13.792  73.361  1.00 31.40           H  
ATOM   2967  HA2 GLY B 193      19.842 -16.041  72.996  1.00 29.97           H  
ATOM   2968  HA3 GLY B 193      18.857 -14.676  73.574  1.00 29.97           H  
ATOM   2969  N   VAL B 194      18.544 -14.660  71.020  1.00 29.98           N  
ATOM   2970  CA  VAL B 194      18.278 -14.391  69.611  1.00 27.35           C  
ATOM   2971  C   VAL B 194      16.902 -13.759  69.480  1.00 29.08           C  
ATOM   2972  O   VAL B 194      15.950 -14.186  70.138  1.00 29.60           O  
ATOM   2973  CB  VAL B 194      18.344 -15.685  68.771  1.00 28.31           C  
ATOM   2974  CG1 VAL B 194      17.908 -15.435  67.331  1.00 29.44           C  
ATOM   2975  CG2 VAL B 194      19.729 -16.244  68.787  1.00 28.03           C  
ATOM   2976  H   VAL B 194      17.799 -15.067  71.568  1.00 29.98           H  
ATOM   2977  HA  VAL B 194      19.041 -13.710  69.234  1.00 27.35           H  
ATOM   2978  HB  VAL B 194      17.658 -16.405  69.217  1.00 28.31           H  
ATOM   2979 HG11 VAL B 194      16.893 -15.038  67.322  1.00 29.44           H  
ATOM   2980 HG12 VAL B 194      18.583 -14.717  66.866  1.00 29.44           H  
ATOM   2981 HG13 VAL B 194      17.936 -16.372  66.775  1.00 29.44           H  
ATOM   2982 HG21 VAL B 194      20.416 -15.525  68.341  1.00 28.03           H  
ATOM   2983 HG22 VAL B 194      20.029 -16.443  69.816  1.00 28.03           H  
ATOM   2984 HG23 VAL B 194      19.753 -17.172  68.216  1.00 28.03           H  
ATOM   2985  N   SER B 195      16.786 -12.769  68.601  1.00 28.39           N  
ATOM   2986  CA  SER B 195      15.503 -12.165  68.291  1.00 27.99           C  
ATOM   2987  C   SER B 195      15.297 -12.117  66.786  1.00 27.04           C  
ATOM   2988  O   SER B 195      16.238 -12.153  65.999  1.00 27.74           O  
ATOM   2989  CB  SER B 195      15.377 -10.749  68.878  1.00 28.94           C  
ATOM   2990  OG  SER B 195      16.117  -9.806  68.128  1.00 29.66           O  
ATOM   2991  H   SER B 195      17.614 -12.427  68.135  1.00 28.39           H  
ATOM   2992  HA  SER B 195      14.732 -12.785  68.748  1.00 27.99           H  
ATOM   2993  HB2 SER B 195      15.749 -10.757  69.902  1.00 28.94           H  
ATOM   2994  HB3 SER B 195      14.327 -10.457  68.875  1.00 28.94           H  
ATOM   2995  HG  SER B 195      15.998  -8.948  68.542  1.00 29.66           H  
ATOM   2996  N   PHE B 196      14.035 -12.034  66.396  1.00 29.68           N  
ATOM   2997  CA  PHE B 196      13.679 -11.823  65.007  1.00 26.92           C  
ATOM   2998  C   PHE B 196      12.342 -11.112  64.980  1.00 26.81           C  
ATOM   2999  O   PHE B 196      11.624 -11.067  65.983  1.00 27.55           O  
ATOM   3000  CB  PHE B 196      13.634 -13.137  64.215  1.00 25.95           C  
ATOM   3001  CG  PHE B 196      12.676 -14.145  64.766  1.00 27.32           C  
ATOM   3002  CD1 PHE B 196      11.316 -14.039  64.520  1.00 27.59           C  
ATOM   3003  CD2 PHE B 196      13.137 -15.213  65.513  1.00 26.71           C  
ATOM   3004  CE1 PHE B 196      10.436 -14.962  65.030  1.00 29.34           C  
ATOM   3005  CE2 PHE B 196      12.261 -16.149  66.022  1.00 25.92           C  
ATOM   3006  CZ  PHE B 196      10.905 -16.024  65.777  1.00 28.22           C  
ATOM   3007  H   PHE B 196      13.301 -12.120  67.084  1.00 29.68           H  
ATOM   3008  HA  PHE B 196      14.442 -11.214  64.521  1.00 26.92           H  
ATOM   3009  HB2 PHE B 196      13.341 -12.910  63.190  1.00 25.95           H  
ATOM   3010  HB3 PHE B 196      14.632 -13.574  64.219  1.00 25.95           H  
ATOM   3011  HD1 PHE B 196      10.944 -13.221  63.920  1.00 27.59           H  
ATOM   3012  HD2 PHE B 196      14.196 -15.316  65.700  1.00 26.71           H  
ATOM   3013  HE1 PHE B 196       9.377 -14.857  64.847  1.00 29.34           H  
ATOM   3014  HE2 PHE B 196      12.632 -16.976  66.609  1.00 25.92           H  
ATOM   3015  HZ  PHE B 196      10.215 -16.756  66.169  1.00 28.22           H  
ATOM   3016  N   HIS B 197      12.022 -10.547  63.820  1.00 28.16           N  
ATOM   3017  CA  HIS B 197      10.735  -9.893  63.602  1.00 29.55           C  
ATOM   3018  C   HIS B 197      10.195 -10.305  62.243  1.00 30.16           C  
ATOM   3019  O   HIS B 197      10.780  -9.970  61.209  1.00 30.34           O  
ATOM   3020  CB  HIS B 197      10.859  -8.377  63.685  1.00 30.23           C  
ATOM   3021  CG  HIS B 197       9.545  -7.673  63.628  1.00 35.81           C  
ATOM   3022  ND1 HIS B 197       8.570  -7.831  64.589  1.00 35.35           N  
ATOM   3023  CD2 HIS B 197       9.026  -6.837  62.699  1.00 40.11           C  
ATOM   3024  CE1 HIS B 197       7.516  -7.104  64.266  1.00 37.05           C  
ATOM   3025  NE2 HIS B 197       7.765  -6.493  63.122  1.00 40.11           N  
ATOM   3026  H   HIS B 197      12.692 -10.571  63.064  1.00 28.16           H  
ATOM   3027  HA  HIS B 197      10.046 -10.206  64.386  1.00 29.55           H  
ATOM   3028  HB2 HIS B 197      11.472  -8.034  62.851  1.00 30.23           H  
ATOM   3029  HB3 HIS B 197      11.348  -8.121  64.625  1.00 30.23           H  
ATOM   3030  HD2 HIS B 197       9.512  -6.503  61.794  1.00 40.11           H  
ATOM   3031  HE2 HIS B 197       7.132  -5.874  62.637  1.00 40.11           H  
ATOM   3032  HE1 HIS B 197       6.605  -7.023  64.840  1.00 37.05           H  
ATOM   3033  N   VAL B 198       9.084 -11.040  62.250  1.00 30.88           N  
ATOM   3034  CA  VAL B 198       8.484 -11.482  60.999  1.00 33.01           C  
ATOM   3035  C   VAL B 198       7.826 -10.322  60.252  1.00 34.49           C  
ATOM   3036  O   VAL B 198       7.848 -10.285  59.017  1.00 36.84           O  
ATOM   3037  CB  VAL B 198       7.493 -12.626  61.299  1.00 35.27           C  
ATOM   3038  CG1 VAL B 198       6.492 -12.799  60.176  1.00 40.17           C  
ATOM   3039  CG2 VAL B 198       8.259 -13.926  61.547  1.00 32.59           C  
ATOM   3040  H   VAL B 198       8.655 -11.292  63.129  1.00 30.88           H  
ATOM   3041  HA  VAL B 198       9.261 -11.860  60.335  1.00 33.01           H  
ATOM   3042  HB  VAL B 198       6.933 -12.367  62.198  1.00 35.27           H  
ATOM   3043 HG11 VAL B 198       5.945 -11.867  60.030  1.00 40.17           H  
ATOM   3044 HG12 VAL B 198       7.018 -13.060  59.257  1.00 40.17           H  
ATOM   3045 HG13 VAL B 198       5.792 -13.595  60.432  1.00 40.17           H  
ATOM   3046 HG21 VAL B 198       8.822 -14.192  60.652  1.00 32.59           H  
ATOM   3047 HG22 VAL B 198       8.946 -13.789  62.382  1.00 32.59           H  
ATOM   3048 HG23 VAL B 198       7.554 -14.723  61.784  1.00 32.59           H  
ATOM   3049  N   GLY B 199       7.279  -9.348  60.960  1.00 37.41           N  
ATOM   3050  CA  GLY B 199       6.674  -8.243  60.241  1.00 41.51           C  
ATOM   3051  C   GLY B 199       5.153  -8.294  60.280  1.00 44.94           C  
ATOM   3052  O   GLY B 199       4.540  -9.360  60.431  1.00 45.46           O  
ATOM   3053  H   GLY B 199       7.282  -9.373  61.970  1.00 37.41           H  
ATOM   3054  HA2 GLY B 199       7.005  -7.308  60.692  1.00 41.51           H  
ATOM   3055  HA3 GLY B 199       7.000  -8.281  59.201  1.00 41.51           H  
ATOM   3056  N   SER B 200       4.533  -7.113  60.168  1.00 45.75           N  
ATOM   3057  CA  SER B 200       3.074  -7.033  60.166  1.00 46.06           C  
ATOM   3058  C   SER B 200       2.473  -7.730  58.951  1.00 52.43           C  
ATOM   3059  O   SER B 200       1.449  -8.412  59.067  1.00 51.18           O  
ATOM   3060  CB  SER B 200       2.615  -5.576  60.189  1.00 49.99           C  
ATOM   3061  OG  SER B 200       3.153  -4.869  59.083  1.00 56.46           O  
ATOM   3062  H   SER B 200       5.080  -6.268  60.084  1.00 45.75           H  
ATOM   3063  HA  SER B 200       2.724  -7.541  61.065  1.00 46.06           H  
ATOM   3064  HB2 SER B 200       2.953  -5.108  61.113  1.00 49.99           H  
ATOM   3065  HB3 SER B 200       1.527  -5.542  60.142  1.00 49.99           H  
ATOM   3066  HG  SER B 200       2.839  -5.298  58.284  1.00 56.46           H  
ATOM   3067  N   GLY B 201       3.095  -7.582  57.779  1.00 56.24           N  
ATOM   3068  CA  GLY B 201       2.528  -8.172  56.579  1.00 57.16           C  
ATOM   3069  C   GLY B 201       2.892  -9.629  56.376  1.00 63.06           C  
ATOM   3070  O   GLY B 201       3.463 -10.010  55.347  1.00 60.55           O  
ATOM   3071  H   GLY B 201       3.958  -7.061  57.727  1.00 56.24           H  
ATOM   3072  HA2 GLY B 201       1.442  -8.095  56.640  1.00 57.16           H  
ATOM   3073  HA3 GLY B 201       2.885  -7.607  55.718  1.00 57.16           H  
ATOM   3074  N   CYS B 202       2.534 -10.460  57.351  1.00 66.24           N  
ATOM   3075  CA  CYS B 202       2.785 -11.891  57.289  1.00 61.93           C  
ATOM   3076  C   CYS B 202       1.530 -12.563  56.747  1.00 57.31           C  
ATOM   3077  O   CYS B 202       0.452 -12.440  57.340  1.00 53.73           O  
ATOM   3078  CB  CYS B 202       3.151 -12.444  58.665  1.00 61.02           C  
ATOM   3079  SG  CYS B 202       3.278 -14.246  58.710  1.00 70.74           S  
ATOM   3080  H   CYS B 202       2.070 -10.083  58.165  1.00 66.24           H  
ATOM   3081  HA  CYS B 202       3.631 -12.093  56.632  1.00 61.93           H  
ATOM   3082  HB2 CYS B 202       2.385 -12.135  59.376  1.00 61.02           H  
ATOM   3083  HB3 CYS B 202       4.112 -12.023  58.961  1.00 61.02           H  
ATOM   3084  HG  CYS B 202       4.223 -14.647  57.855  1.00 70.74           H  
ATOM   3085  N   THR B 203       1.670 -13.267  55.624  1.00 56.34           N  
ATOM   3086  CA  THR B 203       0.543 -13.965  55.020  1.00 61.11           C  
ATOM   3087  C   THR B 203       0.508 -15.445  55.365  1.00 59.50           C  
ATOM   3088  O   THR B 203      -0.576 -16.039  55.378  1.00 55.91           O  
ATOM   3089  CB  THR B 203       0.567 -13.819  53.490  1.00 60.19           C  
ATOM   3090  OG1 THR B 203       1.645 -14.585  52.945  1.00 56.21           O  
ATOM   3091  CG2 THR B 203       0.728 -12.355  53.083  1.00 53.84           C  
ATOM   3092  H   THR B 203       2.577 -13.318  55.182  1.00 56.34           H  
ATOM   3093  HA  THR B 203      -0.351 -13.499  55.433  1.00 61.11           H  
ATOM   3094  HB  THR B 203      -0.381 -14.187  53.099  1.00 60.19           H  
ATOM   3095 HG21 THR B 203      -0.095 -11.771  53.495  1.00 53.84           H  
ATOM   3096 HG22 THR B 203       1.673 -11.973  53.468  1.00 53.84           H  
ATOM   3097 HG23 THR B 203       0.720 -12.277  51.996  1.00 53.84           H  
ATOM   3098  HG1 THR B 203       1.501 -15.502  53.188  1.00 56.21           H  
ATOM   3099  N   ASP B 204       1.657 -16.038  55.673  1.00 56.93           N  
ATOM   3100  CA  ASP B 204       1.765 -17.464  55.942  1.00 55.05           C  
ATOM   3101  C   ASP B 204       2.351 -17.670  57.335  1.00 54.51           C  
ATOM   3102  O   ASP B 204       3.455 -17.166  57.617  1.00 50.54           O  
ATOM   3103  CB  ASP B 204       2.653 -18.124  54.874  1.00 52.81           C  
ATOM   3104  CG  ASP B 204       2.624 -19.643  54.931  1.00 57.51           C  
ATOM   3105  OD1 ASP B 204       1.813 -20.211  55.681  1.00 58.83           O  
ATOM   3106  OD2 ASP B 204       3.428 -20.273  54.199  1.00 61.65           O1-
ATOM   3107  H   ASP B 204       2.493 -15.473  55.723  1.00 56.93           H  
ATOM   3108  HA  ASP B 204       0.779 -17.926  55.904  1.00 55.05           H  
ATOM   3109  HB2 ASP B 204       3.680 -17.791  55.022  1.00 52.81           H  
ATOM   3110  HB3 ASP B 204       2.307 -17.807  53.890  1.00 52.81           H  
ATOM   3111  N   PRO B 205       1.655 -18.386  58.232  1.00 53.15           N  
ATOM   3112  CA  PRO B 205       2.211 -18.676  59.571  1.00 48.43           C  
ATOM   3113  C   PRO B 205       3.547 -19.409  59.521  1.00 45.83           C  
ATOM   3114  O   PRO B 205       4.358 -19.295  60.454  1.00 41.94           O  
ATOM   3115  CB  PRO B 205       1.106 -19.526  60.224  1.00 47.67           C  
ATOM   3116  CG  PRO B 205       0.294 -20.051  59.062  1.00 48.93           C  
ATOM   3117  CD  PRO B 205       0.281 -18.901  58.103  1.00 47.70           C  
ATOM   3118  HA  PRO B 205       2.447 -17.769  60.128  1.00 48.43           H  
ATOM   3119  HB2 PRO B 205       1.539 -20.348  60.794  1.00 47.67           H  
ATOM   3120  HB3 PRO B 205       0.487 -18.915  60.881  1.00 47.67           H  
ATOM   3121  HG2 PRO B 205      -0.717 -20.308  59.377  1.00 48.93           H  
ATOM   3122  HG3 PRO B 205       0.769 -20.925  58.617  1.00 48.93           H  
ATOM   3123  HD2 PRO B 205      -0.453 -18.150  58.394  1.00 47.70           H  
ATOM   3124  HD3 PRO B 205       0.076 -19.235  57.086  1.00 47.70           H  
ATOM   3125  N   GLU B 206       3.814 -20.129  58.424  1.00 48.97           N  
ATOM   3126  CA  GLU B 206       5.044 -20.909  58.297  1.00 47.36           C  
ATOM   3127  C   GLU B 206       6.283 -20.043  58.484  1.00 40.58           C  
ATOM   3128  O   GLU B 206       7.322 -20.548  58.927  1.00 40.62           O  
ATOM   3129  CB  GLU B 206       5.082 -21.613  56.940  1.00 53.21           C  
ATOM   3130  CG  GLU B 206       3.989 -22.662  56.754  1.00 58.82           C  
ATOM   3131  CD  GLU B 206       4.032 -23.753  57.811  1.00 64.08           C  
ATOM   3132  OE1 GLU B 206       5.148 -24.185  58.172  1.00 67.08           O  
ATOM   3133  OE2 GLU B 206       2.954 -24.171  58.286  1.00 63.57           O1-
ATOM   3134  H   GLU B 206       3.148 -20.133  57.664  1.00 48.97           H  
ATOM   3135  HA  GLU B 206       5.048 -21.658  59.088  1.00 47.36           H  
ATOM   3136  HB2 GLU B 206       4.971 -20.860  56.160  1.00 53.21           H  
ATOM   3137  HB3 GLU B 206       6.050 -22.104  56.836  1.00 53.21           H  
ATOM   3138  HG2 GLU B 206       4.112 -23.122  55.774  1.00 58.82           H  
ATOM   3139  HG3 GLU B 206       3.019 -22.167  56.804  1.00 58.82           H  
ATOM   3140  N   THR B 207       6.219 -18.770  58.083  1.00 38.39           N  
ATOM   3141  CA  THR B 207       7.347 -17.860  58.271  1.00 37.20           C  
ATOM   3142  C   THR B 207       7.902 -17.958  59.689  1.00 35.13           C  
ATOM   3143  O   THR B 207       9.113 -18.141  59.886  1.00 35.63           O  
ATOM   3144  CB  THR B 207       6.910 -16.425  57.972  1.00 39.13           C  
ATOM   3145  OG1 THR B 207       6.518 -16.318  56.598  1.00 45.34           O  
ATOM   3146  CG2 THR B 207       8.049 -15.452  58.236  1.00 37.74           C  
ATOM   3147  H   THR B 207       5.376 -18.431  57.642  1.00 38.39           H  
ATOM   3148  HA  THR B 207       8.139 -18.147  57.580  1.00 37.20           H  
ATOM   3149  HB  THR B 207       6.071 -16.178  58.622  1.00 39.13           H  
ATOM   3150 HG21 THR B 207       8.359 -15.529  59.278  1.00 37.74           H  
ATOM   3151 HG22 THR B 207       8.891 -15.694  57.588  1.00 37.74           H  
ATOM   3152 HG23 THR B 207       7.713 -14.435  58.031  1.00 37.74           H  
ATOM   3153  HG1 THR B 207       5.788 -16.925  56.456  1.00 45.34           H  
ATOM   3154  N   PHE B 208       7.017 -17.887  60.693  1.00 36.90           N  
ATOM   3155  CA  PHE B 208       7.464 -18.005  62.081  1.00 34.95           C  
ATOM   3156  C   PHE B 208       8.274 -19.277  62.285  1.00 34.63           C  
ATOM   3157  O   PHE B 208       9.368 -19.249  62.865  1.00 33.96           O  
ATOM   3158  CB  PHE B 208       6.272 -17.980  63.032  1.00 31.62           C  
ATOM   3159  CG  PHE B 208       5.818 -16.603  63.421  1.00 32.98           C  
ATOM   3160  CD1 PHE B 208       4.747 -16.002  62.776  1.00 34.92           C  
ATOM   3161  CD2 PHE B 208       6.446 -15.918  64.451  1.00 33.62           C  
ATOM   3162  CE1 PHE B 208       4.310 -14.742  63.144  1.00 32.97           C  
ATOM   3163  CE2 PHE B 208       6.014 -14.652  64.828  1.00 35.41           C  
ATOM   3164  CZ  PHE B 208       4.944 -14.063  64.169  1.00 34.63           C  
ATOM   3165  H   PHE B 208       6.037 -17.751  60.490  1.00 36.90           H  
ATOM   3166  HA  PHE B 208       8.105 -17.151  62.302  1.00 34.95           H  
ATOM   3167  HB2 PHE B 208       5.439 -18.490  62.548  1.00 31.62           H  
ATOM   3168  HB3 PHE B 208       6.548 -18.517  63.939  1.00 31.62           H  
ATOM   3169  HD1 PHE B 208       4.247 -16.525  61.975  1.00 34.92           H  
ATOM   3170  HD2 PHE B 208       7.279 -16.373  64.965  1.00 33.62           H  
ATOM   3171  HE1 PHE B 208       3.474 -14.289  62.631  1.00 32.97           H  
ATOM   3172  HE2 PHE B 208       6.510 -14.128  65.632  1.00 35.41           H  
ATOM   3173  HZ  PHE B 208       4.607 -13.078  64.456  1.00 34.63           H  
ATOM   3174  N   VAL B 209       7.759 -20.400  61.774  1.00 34.27           N  
ATOM   3175  CA  VAL B 209       8.461 -21.676  61.892  1.00 34.45           C  
ATOM   3176  C   VAL B 209       9.892 -21.528  61.402  1.00 34.79           C  
ATOM   3177  O   VAL B 209      10.852 -21.837  62.123  1.00 35.52           O  
ATOM   3178  CB  VAL B 209       7.715 -22.775  61.114  1.00 37.20           C  
ATOM   3179  CG1 VAL B 209       8.446 -24.097  61.239  1.00 37.44           C  
ATOM   3180  CG2 VAL B 209       6.291 -22.908  61.615  1.00 34.71           C  
ATOM   3181  H   VAL B 209       6.869 -20.366  61.298  1.00 34.27           H  
ATOM   3182  HA  VAL B 209       8.488 -21.972  62.941  1.00 34.45           H  
ATOM   3183  HB  VAL B 209       7.684 -22.493  60.062  1.00 37.20           H  
ATOM   3184 HG11 VAL B 209       9.460 -23.989  60.853  1.00 37.44           H  
ATOM   3185 HG12 VAL B 209       8.485 -24.393  62.287  1.00 37.44           H  
ATOM   3186 HG13 VAL B 209       7.918 -24.860  60.666  1.00 37.44           H  
ATOM   3187 HG21 VAL B 209       6.301 -23.190  62.668  1.00 34.71           H  
ATOM   3188 HG22 VAL B 209       5.775 -21.955  61.499  1.00 34.71           H  
ATOM   3189 HG23 VAL B 209       5.773 -23.675  61.039  1.00 34.71           H  
ATOM   3190  N   GLN B 210      10.056 -21.001  60.186  1.00 34.73           N  
ATOM   3191  CA  GLN B 210      11.399 -20.853  59.640  1.00 33.30           C  
ATOM   3192  C   GLN B 210      12.257 -20.015  60.573  1.00 33.58           C  
ATOM   3193  O   GLN B 210      13.374 -20.414  60.938  1.00 34.78           O  
ATOM   3194  CB  GLN B 210      11.333 -20.222  58.249  1.00 34.71           C  
ATOM   3195  CG  GLN B 210      12.667 -20.133  57.536  1.00 37.42           C  
ATOM   3196  CD  GLN B 210      13.277 -21.497  57.272  1.00 43.61           C  
ATOM   3197  OE1 GLN B 210      12.662 -22.350  56.628  1.00 44.95           O  
ATOM   3198  NE2 GLN B 210      14.501 -21.705  57.754  1.00 44.12           N  
ATOM   3199  H   GLN B 210       9.254 -20.707  59.648  1.00 34.73           H  
ATOM   3200  HA  GLN B 210      11.856 -21.838  59.550  1.00 33.30           H  
ATOM   3201  HB2 GLN B 210      10.658 -20.819  57.636  1.00 34.71           H  
ATOM   3202  HB3 GLN B 210      10.934 -19.213  58.351  1.00 34.71           H  
ATOM   3203  HG2 GLN B 210      13.355 -19.556  58.153  1.00 37.42           H  
ATOM   3204  HG3 GLN B 210      12.521 -19.625  56.583  1.00 37.42           H  
ATOM   3205 HE21 GLN B 210      14.968 -20.978  58.276  1.00 44.12           H  
ATOM   3206 HE22 GLN B 210      14.962 -22.590  57.597  1.00 44.12           H  
ATOM   3207  N   ALA B 211      11.711 -18.888  61.041  1.00 31.56           N  
ATOM   3208  CA  ALA B 211      12.472 -18.028  61.937  1.00 30.64           C  
ATOM   3209  C   ALA B 211      12.878 -18.796  63.187  1.00 30.49           C  
ATOM   3210  O   ALA B 211      14.043 -18.760  63.605  1.00 32.20           O  
ATOM   3211  CB  ALA B 211      11.664 -16.779  62.281  1.00 30.75           C  
ATOM   3212  H   ALA B 211      10.771 -18.633  60.773  1.00 31.56           H  
ATOM   3213  HA  ALA B 211      13.385 -17.706  61.436  1.00 30.64           H  
ATOM   3214  HB1 ALA B 211      11.422 -16.239  61.366  1.00 30.75           H  
ATOM   3215  HB2 ALA B 211      10.742 -17.070  62.785  1.00 30.75           H  
ATOM   3216  HB3 ALA B 211      12.250 -16.136  62.938  1.00 30.75           H  
ATOM   3217  N   ILE B 212      11.938 -19.545  63.769  1.00 30.33           N  
ATOM   3218  CA  ILE B 212      12.273 -20.293  64.974  1.00 29.05           C  
ATOM   3219  C   ILE B 212      13.384 -21.285  64.666  1.00 31.04           C  
ATOM   3220  O   ILE B 212      14.386 -21.367  65.394  1.00 31.61           O  
ATOM   3221  CB  ILE B 212      11.022 -20.978  65.545  1.00 30.10           C  
ATOM   3222  CG1 ILE B 212      10.050 -19.911  66.068  1.00 32.33           C  
ATOM   3223  CG2 ILE B 212      11.405 -21.948  66.645  1.00 31.52           C  
ATOM   3224  CD1 ILE B 212       8.646 -20.416  66.381  1.00 29.06           C  
ATOM   3225  H   ILE B 212      11.007 -19.592  63.379  1.00 30.33           H  
ATOM   3226  HA  ILE B 212      12.639 -19.611  65.741  1.00 29.05           H  
ATOM   3227  HB  ILE B 212      10.529 -21.547  64.756  1.00 30.10           H  
ATOM   3228 HG12 ILE B 212      10.470 -19.490  66.982  1.00 32.33           H  
ATOM   3229 HG13 ILE B 212       9.968 -19.129  65.313  1.00 32.33           H  
ATOM   3230 HG21 ILE B 212      12.081 -22.703  66.244  1.00 31.52           H  
ATOM   3231 HG22 ILE B 212      11.901 -21.406  67.450  1.00 31.52           H  
ATOM   3232 HG23 ILE B 212      10.508 -22.432  67.031  1.00 31.52           H  
ATOM   3233 HD11 ILE B 212       8.193 -20.816  65.474  1.00 29.06           H  
ATOM   3234 HD12 ILE B 212       8.702 -21.200  67.136  1.00 29.06           H  
ATOM   3235 HD13 ILE B 212       8.039 -19.592  66.757  1.00 29.06           H  
ATOM   3236  N   SER B 213      13.279 -21.968  63.522  1.00 31.22           N  
ATOM   3237  CA  SER B 213      14.328 -22.899  63.127  1.00 33.96           C  
ATOM   3238  C   SER B 213      15.662 -22.167  63.019  1.00 33.22           C  
ATOM   3239  O   SER B 213      16.668 -22.581  63.617  1.00 32.15           O  
ATOM   3240  CB  SER B 213      13.939 -23.585  61.810  1.00 34.75           C  
ATOM   3241  OG  SER B 213      14.934 -24.478  61.346  1.00 42.25           O  
ATOM   3242  H   SER B 213      12.471 -21.839  62.930  1.00 31.22           H  
ATOM   3243  HA  SER B 213      14.442 -23.674  63.885  1.00 33.96           H  
ATOM   3244  HB2 SER B 213      13.777 -22.819  61.052  1.00 34.75           H  
ATOM   3245  HB3 SER B 213      13.015 -24.142  61.966  1.00 34.75           H  
ATOM   3246  HG  SER B 213      14.618 -24.863  60.525  1.00 42.25           H  
ATOM   3247  N   ASP B 214      15.668 -21.019  62.331  1.00 33.99           N  
ATOM   3248  CA  ASP B 214      16.909 -20.261  62.217  1.00 32.05           C  
ATOM   3249  C   ASP B 214      17.416 -19.845  63.588  1.00 31.88           C  
ATOM   3250  O   ASP B 214      18.618 -19.945  63.869  1.00 35.19           O  
ATOM   3251  CB  ASP B 214      16.715 -19.049  61.308  1.00 36.71           C  
ATOM   3252  CG  ASP B 214      16.527 -19.442  59.845  1.00 41.72           C  
ATOM   3253  OD1 ASP B 214      16.774 -20.619  59.508  1.00 42.31           O  
ATOM   3254  OD2 ASP B 214      16.132 -18.575  59.035  1.00 42.96           O1-
ATOM   3255  H   ASP B 214      14.822 -20.681  61.895  1.00 33.99           H  
ATOM   3256  HA  ASP B 214      17.665 -20.903  61.765  1.00 32.05           H  
ATOM   3257  HB2 ASP B 214      17.593 -18.408  61.388  1.00 36.71           H  
ATOM   3258  HB3 ASP B 214      15.833 -18.501  61.639  1.00 36.71           H  
ATOM   3259  N   ALA B 215      16.508 -19.427  64.472  1.00 31.52           N  
ATOM   3260  CA  ALA B 215      16.924 -19.041  65.813  1.00 30.20           C  
ATOM   3261  C   ALA B 215      17.616 -20.205  66.501  1.00 30.52           C  
ATOM   3262  O   ALA B 215      18.679 -20.039  67.112  1.00 31.59           O  
ATOM   3263  CB  ALA B 215      15.720 -18.563  66.626  1.00 28.59           C  
ATOM   3264  H   ALA B 215      15.533 -19.378  64.211  1.00 31.52           H  
ATOM   3265  HA  ALA B 215      17.633 -18.216  65.740  1.00 30.20           H  
ATOM   3266  HB1 ALA B 215      15.257 -17.714  66.124  1.00 28.59           H  
ATOM   3267  HB2 ALA B 215      14.996 -19.373  66.713  1.00 28.59           H  
ATOM   3268  HB3 ALA B 215      16.049 -18.262  67.620  1.00 28.59           H  
ATOM   3269  N   ARG B 216      17.035 -21.404  66.384  1.00 30.90           N  
ATOM   3270  CA  ARG B 216      17.668 -22.573  66.978  1.00 32.35           C  
ATOM   3271  C   ARG B 216      19.074 -22.743  66.432  1.00 33.82           C  
ATOM   3272  O   ARG B 216      20.022 -22.962  67.195  1.00 37.19           O  
ATOM   3273  CB  ARG B 216      16.821 -23.826  66.742  1.00 31.62           C  
ATOM   3274  CG  ARG B 216      17.481 -25.099  67.240  1.00 32.70           C  
ATOM   3275  CD  ARG B 216      17.569 -25.109  68.760  1.00 36.38           C  
ATOM   3276  NE  ARG B 216      18.369 -26.224  69.255  1.00 42.52           N  
ATOM   3277  CZ  ARG B 216      17.864 -27.404  69.606  1.00 46.39           C  
ATOM   3278  NH1 ARG B 216      16.558 -27.615  69.522  1.00 43.33           N  
ATOM   3279  NH2 ARG B 216      18.659 -28.372  70.043  1.00 48.56           N1+
ATOM   3280  H   ARG B 216      16.161 -21.498  65.886  1.00 30.90           H  
ATOM   3281  HA  ARG B 216      17.740 -22.424  68.055  1.00 32.35           H  
ATOM   3282  HB2 ARG B 216      15.870 -23.704  67.260  1.00 31.62           H  
ATOM   3283  HB3 ARG B 216      16.641 -23.925  65.672  1.00 31.62           H  
ATOM   3284  HG2 ARG B 216      18.486 -25.165  66.824  1.00 32.70           H  
ATOM   3285  HG3 ARG B 216      16.894 -25.957  66.911  1.00 32.70           H  
ATOM   3286  HD2 ARG B 216      16.562 -25.189  69.170  1.00 36.38           H  
ATOM   3287  HD3 ARG B 216      18.023 -24.175  69.092  1.00 36.38           H  
ATOM   3288  HE  ARG B 216      19.367 -26.092  69.336  1.00 42.52           H  
ATOM   3289 HH11 ARG B 216      16.173 -28.509  69.790  1.00 43.33           H  
ATOM   3290 HH12 ARG B 216      15.948 -26.881  69.190  1.00 43.33           H  
ATOM   3291 HH21 ARG B 216      19.655 -28.216  70.111  1.00 48.56           H  
ATOM   3292 HH22 ARG B 216      18.269 -29.265  70.308  1.00 48.56           H  
ATOM   3293  N   CYS B 217      19.234 -22.575  65.119  1.00 33.29           N  
ATOM   3294  CA  CYS B 217      20.557 -22.678  64.519  1.00 34.31           C  
ATOM   3295  C   CYS B 217      21.525 -21.727  65.202  1.00 33.23           C  
ATOM   3296  O   CYS B 217      22.613 -22.130  65.632  1.00 37.40           O  
ATOM   3297  CB  CYS B 217      20.481 -22.392  63.019  1.00 37.18           C  
ATOM   3298  SG  CYS B 217      22.074 -22.490  62.190  1.00 51.46           S  
ATOM   3299  H   CYS B 217      18.433 -22.375  64.537  1.00 33.29           H  
ATOM   3300  HA  CYS B 217      20.926 -23.694  64.656  1.00 34.31           H  
ATOM   3301  HB2 CYS B 217      20.080 -21.388  62.879  1.00 37.18           H  
ATOM   3302  HB3 CYS B 217      19.809 -23.119  62.563  1.00 37.18           H  
ATOM   3303  HG  CYS B 217      21.916 -22.228  60.890  1.00 51.46           H  
ATOM   3304  N   VAL B 218      21.118 -20.468  65.375  1.00 31.25           N  
ATOM   3305  CA  VAL B 218      22.034 -19.504  65.978  1.00 33.09           C  
ATOM   3306  C   VAL B 218      22.326 -19.896  67.419  1.00 32.05           C  
ATOM   3307  O   VAL B 218      23.466 -19.788  67.889  1.00 32.83           O  
ATOM   3308  CB  VAL B 218      21.473 -18.075  65.865  1.00 32.40           C  
ATOM   3309  CG1 VAL B 218      22.391 -17.085  66.572  1.00 31.75           C  
ATOM   3310  CG2 VAL B 218      21.325 -17.693  64.411  1.00 33.92           C  
ATOM   3311  H   VAL B 218      20.190 -20.186  65.093  1.00 31.25           H  
ATOM   3312  HA  VAL B 218      22.979 -19.516  65.434  1.00 33.09           H  
ATOM   3313  HB  VAL B 218      20.494 -18.046  66.344  1.00 32.40           H  
ATOM   3314 HG11 VAL B 218      22.484 -17.362  67.622  1.00 31.75           H  
ATOM   3315 HG12 VAL B 218      23.375 -17.103  66.103  1.00 31.75           H  
ATOM   3316 HG13 VAL B 218      21.971 -16.082  66.496  1.00 31.75           H  
ATOM   3317 HG21 VAL B 218      22.301 -17.721  63.927  1.00 33.92           H  
ATOM   3318 HG22 VAL B 218      20.655 -18.396  63.917  1.00 33.92           H  
ATOM   3319 HG23 VAL B 218      20.912 -16.687  64.340  1.00 33.92           H  
ATOM   3320  N   PHE B 219      21.318 -20.419  68.122  1.00 31.53           N  
ATOM   3321  CA  PHE B 219      21.550 -20.924  69.470  1.00 32.82           C  
ATOM   3322  C   PHE B 219      22.702 -21.916  69.480  1.00 34.20           C  
ATOM   3323  O   PHE B 219      23.637 -21.793  70.285  1.00 35.58           O  
ATOM   3324  CB  PHE B 219      20.273 -21.565  70.027  1.00 33.84           C  
ATOM   3325  CG  PHE B 219      19.510 -20.674  70.962  1.00 33.33           C  
ATOM   3326  CD1 PHE B 219      18.905 -19.515  70.502  1.00 33.67           C  
ATOM   3327  CD2 PHE B 219      19.410 -20.989  72.309  1.00 33.38           C  
ATOM   3328  CE1 PHE B 219      18.202 -18.691  71.371  1.00 32.29           C  
ATOM   3329  CE2 PHE B 219      18.720 -20.169  73.176  1.00 33.83           C  
ATOM   3330  CZ  PHE B 219      18.112 -19.018  72.705  1.00 33.49           C  
ATOM   3331  H   PHE B 219      20.393 -20.465  67.719  1.00 31.53           H  
ATOM   3332  HA  PHE B 219      21.821 -20.086  70.112  1.00 32.82           H  
ATOM   3333  HB2 PHE B 219      19.624 -21.822  69.190  1.00 33.84           H  
ATOM   3334  HB3 PHE B 219      20.549 -22.472  70.565  1.00 33.84           H  
ATOM   3335  HD1 PHE B 219      18.981 -19.250  69.458  1.00 33.67           H  
ATOM   3336  HD2 PHE B 219      19.878 -21.887  72.683  1.00 33.38           H  
ATOM   3337  HE1 PHE B 219      17.727 -17.795  71.001  1.00 32.29           H  
ATOM   3338  HE2 PHE B 219      18.654 -20.425  74.223  1.00 33.83           H  
ATOM   3339  HZ  PHE B 219      17.568 -18.378  73.383  1.00 33.49           H  
ATOM   3340  N   ASP B 220      22.682 -22.871  68.543  1.00 33.26           N  
ATOM   3341  CA  ASP B 220      23.739 -23.875  68.509  1.00 35.81           C  
ATOM   3342  C   ASP B 220      25.098 -23.212  68.294  1.00 38.81           C  
ATOM   3343  O   ASP B 220      26.084 -23.552  68.968  1.00 40.59           O  
ATOM   3344  CB  ASP B 220      23.434 -24.899  67.417  1.00 35.45           C  
ATOM   3345  CG  ASP B 220      22.124 -25.661  67.667  1.00 40.96           C  
ATOM   3346  OD1 ASP B 220      21.614 -25.653  68.810  1.00 40.85           O  
ATOM   3347  OD2 ASP B 220      21.593 -26.260  66.708  1.00 43.41           O1-
ATOM   3348  H   ASP B 220      21.937 -22.896  67.861  1.00 33.26           H  
ATOM   3349  HA  ASP B 220      23.779 -24.395  69.466  1.00 35.81           H  
ATOM   3350  HB2 ASP B 220      24.253 -25.618  67.375  1.00 35.45           H  
ATOM   3351  HB3 ASP B 220      23.358 -24.378  66.462  1.00 35.45           H  
ATOM   3352  N   MET B 221      25.152 -22.226  67.393  1.00 38.46           N  
ATOM   3353  CA  MET B 221      26.378 -21.466  67.178  1.00 35.40           C  
ATOM   3354  C   MET B 221      26.875 -20.877  68.490  1.00 36.85           C  
ATOM   3355  O   MET B 221      28.052 -21.012  68.845  1.00 40.28           O  
ATOM   3356  CB  MET B 221      26.109 -20.364  66.159  1.00 35.23           C  
ATOM   3357  CG  MET B 221      25.856 -20.868  64.759  1.00 41.91           C  
ATOM   3358  SD  MET B 221      25.360 -19.521  63.669  1.00 49.82           S  
ATOM   3359  CE  MET B 221      25.094 -20.411  62.138  1.00 50.93           C  
ATOM   3360  H   MET B 221      24.329 -22.003  66.851  1.00 38.46           H  
ATOM   3361  HA  MET B 221      27.154 -22.128  66.794  1.00 35.40           H  
ATOM   3362  HB2 MET B 221      26.975 -19.703  66.133  1.00 35.23           H  
ATOM   3363  HB3 MET B 221      25.233 -19.803  66.485  1.00 35.23           H  
ATOM   3364  HG2 MET B 221      25.063 -21.615  64.787  1.00 41.91           H  
ATOM   3365  HG3 MET B 221      26.769 -21.322  64.373  1.00 41.91           H  
ATOM   3366  HE1 MET B 221      26.021 -20.899  61.836  1.00 50.93           H  
ATOM   3367  HE2 MET B 221      24.318 -21.163  62.285  1.00 50.93           H  
ATOM   3368  HE3 MET B 221      24.781 -19.713  61.362  1.00 50.93           H  
ATOM   3369  N   GLY B 222      25.967 -20.257  69.249  1.00 37.20           N  
ATOM   3370  CA  GLY B 222      26.361 -19.701  70.529  1.00 38.07           C  
ATOM   3371  C   GLY B 222      26.942 -20.758  71.441  1.00 38.27           C  
ATOM   3372  O   GLY B 222      27.981 -20.544  72.073  1.00 39.03           O  
ATOM   3373  H   GLY B 222      25.011 -20.176  68.933  1.00 37.20           H  
ATOM   3374  HA2 GLY B 222      27.110 -18.927  70.363  1.00 38.07           H  
ATOM   3375  HA3 GLY B 222      25.486 -19.263  71.008  1.00 38.07           H  
ATOM   3376  N   ALA B 223      26.300 -21.932  71.485  1.00 37.82           N  
ATOM   3377  CA  ALA B 223      26.801 -23.023  72.308  1.00 40.02           C  
ATOM   3378  C   ALA B 223      28.201 -23.434  71.875  1.00 40.36           C  
ATOM   3379  O   ALA B 223      29.029 -23.806  72.713  1.00 44.92           O  
ATOM   3380  CB  ALA B 223      25.831 -24.207  72.248  1.00 36.19           C  
ATOM   3381  H   ALA B 223      25.459 -22.062  70.941  1.00 37.82           H  
ATOM   3382  HA  ALA B 223      26.868 -22.682  73.341  1.00 40.02           H  
ATOM   3383  HB1 ALA B 223      24.849 -23.890  72.599  1.00 36.19           H  
ATOM   3384  HB2 ALA B 223      25.753 -24.561  71.220  1.00 36.19           H  
ATOM   3385  HB3 ALA B 223      26.201 -25.013  72.882  1.00 36.19           H  
ATOM   3386  N   GLU B 224      28.478 -23.365  70.571  1.00 40.89           N  
ATOM   3387  CA  GLU B 224      29.806 -23.687  70.061  1.00 43.63           C  
ATOM   3388  C   GLU B 224      30.843 -22.659  70.489  1.00 43.32           C  
ATOM   3389  O   GLU B 224      32.013 -23.009  70.689  1.00 44.23           O  
ATOM   3390  CB  GLU B 224      29.773 -23.797  68.539  1.00 46.09           C  
ATOM   3391  CG  GLU B 224      29.101 -25.061  68.037  1.00 51.86           C  
ATOM   3392  CD  GLU B 224      29.213 -25.215  66.534  1.00 69.86           C  
ATOM   3393  OE1 GLU B 224      29.980 -24.449  65.909  1.00 73.59           O  
ATOM   3394  OE2 GLU B 224      28.523 -26.096  65.976  1.00 78.24           O1-
ATOM   3395  H   GLU B 224      27.754 -23.084  69.925  1.00 40.89           H  
ATOM   3396  HA  GLU B 224      30.098 -24.647  70.487  1.00 43.63           H  
ATOM   3397  HB2 GLU B 224      29.231 -22.938  68.143  1.00 46.09           H  
ATOM   3398  HB3 GLU B 224      30.798 -23.782  68.170  1.00 46.09           H  
ATOM   3399  HG2 GLU B 224      28.046 -25.028  68.308  1.00 51.86           H  
ATOM   3400  HG3 GLU B 224      29.572 -25.921  68.513  1.00 51.86           H  
ATOM   3401  N   VAL B 225      30.451 -21.383  70.607  1.00 41.48           N  
ATOM   3402  CA  VAL B 225      31.437 -20.341  70.896  1.00 42.60           C  
ATOM   3403  C   VAL B 225      31.633 -20.144  72.395  1.00 42.54           C  
ATOM   3404  O   VAL B 225      32.593 -19.470  72.805  1.00 39.16           O  
ATOM   3405  CB  VAL B 225      31.013 -19.031  70.190  1.00 40.44           C  
ATOM   3406  CG1 VAL B 225      32.067 -17.950  70.321  1.00 43.07           C  
ATOM   3407  CG2 VAL B 225      30.726 -19.287  68.717  1.00 39.76           C  
ATOM   3408  H   VAL B 225      29.477 -21.141  70.497  1.00 41.48           H  
ATOM   3409  HA  VAL B 225      32.406 -20.653  70.506  1.00 42.60           H  
ATOM   3410  HB  VAL B 225      30.106 -18.681  70.683  1.00 40.44           H  
ATOM   3411 HG11 VAL B 225      32.263 -17.760  71.376  1.00 43.07           H  
ATOM   3412 HG12 VAL B 225      32.986 -18.277  69.834  1.00 43.07           H  
ATOM   3413 HG13 VAL B 225      31.710 -17.036  69.847  1.00 43.07           H  
ATOM   3414 HG21 VAL B 225      31.634 -19.637  68.225  1.00 39.76           H  
ATOM   3415 HG22 VAL B 225      29.948 -20.045  68.625  1.00 39.76           H  
ATOM   3416 HG23 VAL B 225      30.391 -18.363  68.246  1.00 39.76           H  
ATOM   3417  N   GLY B 226      30.811 -20.781  73.227  1.00 41.46           N  
ATOM   3418  CA  GLY B 226      30.934 -20.693  74.667  1.00 38.85           C  
ATOM   3419  C   GLY B 226      29.883 -19.852  75.366  1.00 38.67           C  
ATOM   3420  O   GLY B 226      29.986 -19.651  76.580  1.00 41.72           O  
ATOM   3421  H   GLY B 226      30.072 -21.349  72.838  1.00 41.46           H  
ATOM   3422  HA2 GLY B 226      30.877 -21.704  75.071  1.00 38.85           H  
ATOM   3423  HA3 GLY B 226      31.911 -20.266  74.894  1.00 38.85           H  
ATOM   3424  N   PHE B 227      28.863 -19.383  74.652  1.00 38.99           N  
ATOM   3425  CA  PHE B 227      27.789 -18.608  75.258  1.00 39.35           C  
ATOM   3426  C   PHE B 227      26.739 -19.517  75.888  1.00 40.39           C  
ATOM   3427  O   PHE B 227      26.518 -20.647  75.445  1.00 42.87           O  
ATOM   3428  CB  PHE B 227      27.121 -17.711  74.215  1.00 35.24           C  
ATOM   3429  CG  PHE B 227      27.962 -16.550  73.792  1.00 32.69           C  
ATOM   3430  CD1 PHE B 227      28.319 -15.572  74.704  1.00 33.25           C  
ATOM   3431  CD2 PHE B 227      28.391 -16.428  72.482  1.00 33.50           C  
ATOM   3432  CE1 PHE B 227      29.091 -14.495  74.314  1.00 33.92           C  
ATOM   3433  CE2 PHE B 227      29.169 -15.355  72.094  1.00 32.21           C  
ATOM   3434  CZ  PHE B 227      29.513 -14.389  73.006  1.00 32.69           C  
ATOM   3435  H   PHE B 227      28.833 -19.570  73.660  1.00 38.99           H  
ATOM   3436  HA  PHE B 227      28.232 -17.990  76.039  1.00 39.35           H  
ATOM   3437  HB2 PHE B 227      26.899 -18.314  73.334  1.00 35.24           H  
ATOM   3438  HB3 PHE B 227      26.192 -17.327  74.636  1.00 35.24           H  
ATOM   3439  HD1 PHE B 227      27.991 -15.652  75.730  1.00 33.25           H  
ATOM   3440  HD2 PHE B 227      28.115 -17.179  71.756  1.00 33.50           H  
ATOM   3441  HE1 PHE B 227      29.364 -13.737  75.033  1.00 33.92           H  
ATOM   3442  HE2 PHE B 227      29.507 -15.276  71.071  1.00 32.21           H  
ATOM   3443  HZ  PHE B 227      30.114 -13.546  72.699  1.00 32.69           H  
ATOM   3444  N   SER B 228      26.110 -19.018  76.954  1.00 38.89           N  
ATOM   3445  CA  SER B 228      24.979 -19.697  77.586  1.00 40.52           C  
ATOM   3446  C   SER B 228      23.704 -18.955  77.194  1.00 40.73           C  
ATOM   3447  O   SER B 228      23.187 -18.110  77.926  1.00 41.21           O  
ATOM   3448  CB  SER B 228      25.159 -19.741  79.101  1.00 40.29           C  
ATOM   3449  OG  SER B 228      26.247 -20.570  79.460  1.00 46.26           O  
ATOM   3450  H   SER B 228      26.427 -18.139  77.338  1.00 38.89           H  
ATOM   3451  HA  SER B 228      24.916 -20.731  77.245  1.00 40.52           H  
ATOM   3452  HB2 SER B 228      24.249 -20.131  79.557  1.00 40.29           H  
ATOM   3453  HB3 SER B 228      25.345 -18.731  79.467  1.00 40.29           H  
ATOM   3454  HG  SER B 228      27.036 -20.206  79.052  1.00 46.26           H  
ATOM   3455  N   MET B 229      23.177 -19.304  76.026  1.00 39.23           N  
ATOM   3456  CA  MET B 229      22.023 -18.615  75.464  1.00 38.08           C  
ATOM   3457  C   MET B 229      20.721 -19.200  75.997  1.00 39.45           C  
ATOM   3458  O   MET B 229      20.516 -20.417  75.979  1.00 42.77           O  
ATOM   3459  CB  MET B 229      22.072 -18.651  73.939  1.00 37.28           C  
ATOM   3460  CG  MET B 229      23.318 -17.954  73.427  1.00 40.75           C  
ATOM   3461  SD  MET B 229      23.434 -17.896  71.650  1.00 52.02           S  
ATOM   3462  CE  MET B 229      21.957 -17.009  71.251  1.00 34.87           C  
ATOM   3463  H   MET B 229      23.589 -20.070  75.512  1.00 39.23           H  
ATOM   3464  HA  MET B 229      22.059 -17.571  75.776  1.00 38.08           H  
ATOM   3465  HB2 MET B 229      21.191 -18.148  73.541  1.00 37.28           H  
ATOM   3466  HB3 MET B 229      22.080 -19.689  73.605  1.00 37.28           H  
ATOM   3467  HG2 MET B 229      24.190 -18.484  73.811  1.00 40.75           H  
ATOM   3468  HG3 MET B 229      23.319 -16.931  73.805  1.00 40.75           H  
ATOM   3469  HE1 MET B 229      21.091 -17.563  71.614  1.00 34.87           H  
ATOM   3470  HE2 MET B 229      21.984 -16.027  71.723  1.00 34.87           H  
ATOM   3471  HE3 MET B 229      21.885 -16.891  70.170  1.00 34.87           H  
ATOM   3472  N   TYR B 230      19.861 -18.320  76.494  1.00 35.23           N  
ATOM   3473  CA  TYR B 230      18.589 -18.702  77.078  1.00 36.44           C  
ATOM   3474  C   TYR B 230      17.410 -17.884  76.576  1.00 37.95           C  
ATOM   3475  O   TYR B 230      16.263 -18.267  76.843  1.00 38.68           O  
ATOM   3476  CB  TYR B 230      18.657 -18.590  78.609  1.00 36.96           C  
ATOM   3477  CG  TYR B 230      18.857 -17.173  79.109  1.00 36.70           C  
ATOM   3478  CD1 TYR B 230      17.777 -16.363  79.432  1.00 39.50           C  
ATOM   3479  CD2 TYR B 230      20.136 -16.651  79.263  1.00 36.68           C  
ATOM   3480  CE1 TYR B 230      17.967 -15.068  79.892  1.00 41.74           C  
ATOM   3481  CE2 TYR B 230      20.336 -15.365  79.718  1.00 38.12           C  
ATOM   3482  CZ  TYR B 230      19.251 -14.576  80.033  1.00 42.65           C  
ATOM   3483  OH  TYR B 230      19.450 -13.288  80.491  1.00 48.90           O  
ATOM   3484  H   TYR B 230      20.103 -17.340  76.464  1.00 35.23           H  
ATOM   3485  HA  TYR B 230      18.418 -19.733  76.767  1.00 36.44           H  
ATOM   3486  HB2 TYR B 230      17.724 -18.973  79.024  1.00 36.96           H  
ATOM   3487  HB3 TYR B 230      19.489 -19.200  78.962  1.00 36.96           H  
ATOM   3488  HD1 TYR B 230      16.773 -16.747  79.324  1.00 39.50           H  
ATOM   3489  HD2 TYR B 230      20.991 -17.265  79.021  1.00 36.68           H  
ATOM   3490  HE1 TYR B 230      17.117 -14.448  80.138  1.00 41.74           H  
ATOM   3491  HE2 TYR B 230      21.338 -14.978  79.827  1.00 38.12           H  
ATOM   3492  HH  TYR B 230      20.369 -13.020  80.561  1.00 48.90           H  
ATOM   3493  N   LEU B 231      17.638 -16.767  75.891  1.00 35.30           N  
ATOM   3494  CA  LEU B 231      16.552 -15.858  75.558  1.00 33.21           C  
ATOM   3495  C   LEU B 231      16.174 -15.987  74.088  1.00 30.14           C  
ATOM   3496  O   LEU B 231      17.004 -15.758  73.207  1.00 30.14           O  
ATOM   3497  CB  LEU B 231      16.939 -14.417  75.864  1.00 31.76           C  
ATOM   3498  CG  LEU B 231      15.761 -13.510  75.520  1.00 36.42           C  
ATOM   3499  CD1 LEU B 231      14.566 -13.809  76.433  1.00 36.42           C  
ATOM   3500  CD2 LEU B 231      16.150 -12.076  75.570  1.00 38.08           C  
ATOM   3501  H   LEU B 231      18.579 -16.547  75.598  1.00 35.30           H  
ATOM   3502  HA  LEU B 231      15.692 -16.129  76.170  1.00 33.21           H  
ATOM   3503  HB2 LEU B 231      17.180 -14.319  76.922  1.00 31.76           H  
ATOM   3504  HB3 LEU B 231      17.806 -14.135  75.266  1.00 31.76           H  
ATOM   3505  HG  LEU B 231      15.456 -13.720  74.495  1.00 36.42           H  
ATOM   3506 HD11 LEU B 231      14.283 -14.856  76.329  1.00 36.42           H  
ATOM   3507 HD12 LEU B 231      14.841 -13.608  77.468  1.00 36.42           H  
ATOM   3508 HD13 LEU B 231      13.725 -13.175  76.150  1.00 36.42           H  
ATOM   3509 HD21 LEU B 231      16.464 -11.820  76.582  1.00 38.08           H  
ATOM   3510 HD22 LEU B 231      16.973 -11.899  74.878  1.00 38.08           H  
ATOM   3511 HD23 LEU B 231      15.298 -11.458  75.287  1.00 38.08           H  
ATOM   3512  N   LEU B 232      14.921 -16.338  73.827  1.00 31.82           N  
ATOM   3513  CA  LEU B 232      14.382 -16.358  72.473  1.00 30.44           C  
ATOM   3514  C   LEU B 232      13.301 -15.294  72.383  1.00 28.50           C  
ATOM   3515  O   LEU B 232      12.354 -15.312  73.165  1.00 30.93           O  
ATOM   3516  CB  LEU B 232      13.818 -17.728  72.106  1.00 28.24           C  
ATOM   3517  CG  LEU B 232      13.118 -17.719  70.745  1.00 28.50           C  
ATOM   3518  CD1 LEU B 232      14.113 -17.420  69.635  1.00 26.56           C  
ATOM   3519  CD2 LEU B 232      12.397 -19.033  70.489  1.00 30.68           C  
ATOM   3520  H   LEU B 232      14.319 -16.601  74.594  1.00 31.82           H  
ATOM   3521  HA  LEU B 232      15.183 -16.151  71.764  1.00 30.44           H  
ATOM   3522  HB2 LEU B 232      14.636 -18.448  72.075  1.00 28.24           H  
ATOM   3523  HB3 LEU B 232      13.099 -18.027  72.869  1.00 28.24           H  
ATOM   3524  HG  LEU B 232      12.369 -16.928  70.756  1.00 28.50           H  
ATOM   3525 HD11 LEU B 232      14.589 -16.458  69.823  1.00 26.56           H  
ATOM   3526 HD12 LEU B 232      14.872 -18.202  69.608  1.00 26.56           H  
ATOM   3527 HD13 LEU B 232      13.591 -17.387  68.679  1.00 26.56           H  
ATOM   3528 HD21 LEU B 232      13.121 -19.847  70.472  1.00 30.68           H  
ATOM   3529 HD22 LEU B 232      11.670 -19.209  71.282  1.00 30.68           H  
ATOM   3530 HD23 LEU B 232      11.883 -18.984  69.529  1.00 30.68           H  
ATOM   3531  N   ASP B 233      13.450 -14.377  71.435  1.00 28.49           N  
ATOM   3532  CA  ASP B 233      12.563 -13.237  71.244  1.00 28.82           C  
ATOM   3533  C   ASP B 233      11.935 -13.368  69.860  1.00 28.74           C  
ATOM   3534  O   ASP B 233      12.624 -13.212  68.846  1.00 28.38           O  
ATOM   3535  CB  ASP B 233      13.360 -11.943  71.402  1.00 29.74           C  
ATOM   3536  CG  ASP B 233      12.513 -10.689  71.272  1.00 37.91           C  
ATOM   3537  OD1 ASP B 233      11.410 -10.716  70.675  1.00 34.65           O  
ATOM   3538  OD2 ASP B 233      12.982  -9.651  71.787  1.00 42.22           O1-
ATOM   3539  H   ASP B 233      14.232 -14.476  70.803  1.00 28.49           H  
ATOM   3540  HA  ASP B 233      11.767 -13.213  71.989  1.00 28.82           H  
ATOM   3541  HB2 ASP B 233      14.133 -11.918  70.634  1.00 29.74           H  
ATOM   3542  HB3 ASP B 233      13.827 -11.943  72.387  1.00 29.74           H  
ATOM   3543  N   ILE B 234      10.628 -13.642  69.814  1.00 27.26           N  
ATOM   3544  CA  ILE B 234       9.952 -13.939  68.554  1.00 26.61           C  
ATOM   3545  C   ILE B 234       9.278 -12.709  67.950  1.00 28.98           C  
ATOM   3546  O   ILE B 234       8.537 -12.833  66.967  1.00 28.21           O  
ATOM   3547  CB  ILE B 234       8.945 -15.088  68.726  1.00 26.91           C  
ATOM   3548  CG1 ILE B 234       7.766 -14.657  69.607  1.00 25.92           C  
ATOM   3549  CG2 ILE B 234       9.635 -16.317  69.298  1.00 25.04           C  
ATOM   3550  CD1 ILE B 234       6.624 -15.669  69.655  1.00 24.73           C  
ATOM   3551  H   ILE B 234      10.095 -13.644  70.672  1.00 27.26           H  
ATOM   3552  HA  ILE B 234      10.722 -14.257  67.850  1.00 26.61           H  
ATOM   3553  HB  ILE B 234       8.547 -15.346  67.744  1.00 26.91           H  
ATOM   3554 HG12 ILE B 234       8.134 -14.507  70.622  1.00 25.92           H  
ATOM   3555 HG13 ILE B 234       7.374 -13.716  69.219  1.00 25.92           H  
ATOM   3556 HG21 ILE B 234      10.444 -16.621  68.634  1.00 25.04           H  
ATOM   3557 HG22 ILE B 234      10.041 -16.081  70.282  1.00 25.04           H  
ATOM   3558 HG23 ILE B 234       8.914 -17.130  69.388  1.00 25.04           H  
ATOM   3559 HD11 ILE B 234       6.226 -15.816  68.651  1.00 24.73           H  
ATOM   3560 HD12 ILE B 234       6.996 -16.618  70.041  1.00 24.73           H  
ATOM   3561 HD13 ILE B 234       5.835 -15.296  70.308  1.00 24.73           H  
ATOM   3562  N   GLY B 235       9.531 -11.521  68.502  1.00 29.84           N  
ATOM   3563  CA  GLY B 235       9.109 -10.276  67.880  1.00 29.36           C  
ATOM   3564  C   GLY B 235       7.606 -10.035  67.911  1.00 32.76           C  
ATOM   3565  O   GLY B 235       6.889 -10.468  68.820  1.00 32.25           O  
ATOM   3566  H   GLY B 235      10.031 -11.485  69.379  1.00 29.84           H  
ATOM   3567  HA2 GLY B 235       9.597  -9.452  68.401  1.00 29.36           H  
ATOM   3568  HA3 GLY B 235       9.431 -10.289  66.839  1.00 29.36           H  
ATOM   3569  N   GLY B 236       7.123  -9.316  66.892  1.00 31.79           N  
ATOM   3570  CA  GLY B 236       5.738  -8.919  66.789  1.00 30.36           C  
ATOM   3571  C   GLY B 236       5.139  -9.353  65.464  1.00 32.79           C  
ATOM   3572  O   GLY B 236       5.503 -10.386  64.895  1.00 34.51           O  
ATOM   3573  H   GLY B 236       7.758  -9.037  66.158  1.00 31.79           H  
ATOM   3574  HA2 GLY B 236       5.175  -9.379  67.601  1.00 30.36           H  
ATOM   3575  HA3 GLY B 236       5.672  -7.834  66.870  1.00 30.36           H  
ATOM   3576  N   GLY B 237       4.207  -8.541  64.972  1.00 30.15           N  
ATOM   3577  CA  GLY B 237       3.545  -8.826  63.721  1.00 30.65           C  
ATOM   3578  C   GLY B 237       2.184  -9.473  63.851  1.00 31.39           C  
ATOM   3579  O   GLY B 237       1.553  -9.744  62.827  1.00 32.41           O  
ATOM   3580  H   GLY B 237       3.957  -7.707  65.485  1.00 30.15           H  
ATOM   3581  HA2 GLY B 237       3.423  -7.887  63.181  1.00 30.65           H  
ATOM   3582  HA3 GLY B 237       4.184  -9.495  63.145  1.00 30.65           H  
ATOM   3583  N   PHE B 238       1.732  -9.755  65.070  1.00 30.02           N  
ATOM   3584  CA  PHE B 238       0.439 -10.378  65.276  1.00 28.27           C  
ATOM   3585  C   PHE B 238      -0.681  -9.385  64.972  1.00 30.24           C  
ATOM   3586  O   PHE B 238      -0.521  -8.179  65.178  1.00 30.57           O  
ATOM   3587  CB  PHE B 238       0.324 -10.886  66.711  1.00 28.34           C  
ATOM   3588  CG  PHE B 238       1.510 -11.696  67.153  1.00 29.96           C  
ATOM   3589  CD1 PHE B 238       1.580 -13.055  66.882  1.00 29.96           C  
ATOM   3590  CD2 PHE B 238       2.567 -11.094  67.817  1.00 28.15           C  
ATOM   3591  CE1 PHE B 238       2.680 -13.797  67.274  1.00 27.49           C  
ATOM   3592  CE2 PHE B 238       3.663 -11.832  68.215  1.00 29.45           C  
ATOM   3593  CZ  PHE B 238       3.721 -13.183  67.943  1.00 29.16           C  
ATOM   3594  H   PHE B 238       2.304  -9.530  65.872  1.00 30.02           H  
ATOM   3595  HA  PHE B 238       0.345 -11.225  64.597  1.00 28.27           H  
ATOM   3596  HB2 PHE B 238       0.225 -10.027  67.375  1.00 28.34           H  
ATOM   3597  HB3 PHE B 238      -0.568 -11.509  66.787  1.00 28.34           H  
ATOM   3598  HD1 PHE B 238       0.768 -13.538  66.360  1.00 29.96           H  
ATOM   3599  HD2 PHE B 238       2.533 -10.035  68.025  1.00 28.15           H  
ATOM   3600  HE1 PHE B 238       2.725 -14.854  67.057  1.00 27.49           H  
ATOM   3601  HE2 PHE B 238       4.476 -11.352  68.740  1.00 29.45           H  
ATOM   3602  HZ  PHE B 238       4.580 -13.760  68.253  1.00 29.16           H  
ATOM   3603  N   PRO B 239      -1.808  -9.863  64.445  1.00 31.93           N  
ATOM   3604  CA  PRO B 239      -2.916  -8.955  64.121  1.00 31.64           C  
ATOM   3605  C   PRO B 239      -3.576  -8.390  65.367  1.00 31.07           C  
ATOM   3606  O   PRO B 239      -3.688  -9.053  66.400  1.00 30.94           O  
ATOM   3607  CB  PRO B 239      -3.892  -9.849  63.345  1.00 31.21           C  
ATOM   3608  CG  PRO B 239      -3.643 -11.214  63.891  1.00 30.59           C  
ATOM   3609  CD  PRO B 239      -2.146 -11.268  64.157  1.00 32.66           C  
ATOM   3610  HA  PRO B 239      -2.583  -8.083  63.558  1.00 31.64           H  
ATOM   3611  HB2 PRO B 239      -4.923  -9.543  63.523  1.00 31.21           H  
ATOM   3612  HB3 PRO B 239      -3.682  -9.815  62.276  1.00 31.21           H  
ATOM   3613  HG2 PRO B 239      -3.930 -11.975  63.165  1.00 30.59           H  
ATOM   3614  HG3 PRO B 239      -4.201 -11.364  64.815  1.00 30.59           H  
ATOM   3615  HD2 PRO B 239      -1.606 -11.629  63.282  1.00 32.66           H  
ATOM   3616  HD3 PRO B 239      -1.923 -11.907  65.011  1.00 32.66           H  
ATOM   3617  N   GLY B 240      -4.054  -7.156  65.243  1.00 32.33           N  
ATOM   3618  CA  GLY B 240      -4.706  -6.456  66.327  1.00 30.42           C  
ATOM   3619  C   GLY B 240      -6.211  -6.403  66.229  1.00 35.43           C  
ATOM   3620  O   GLY B 240      -6.856  -5.782  67.081  1.00 36.62           O  
ATOM   3621  H   GLY B 240      -3.958  -6.687  64.354  1.00 32.33           H  
ATOM   3622  HA2 GLY B 240      -4.444  -6.955  67.260  1.00 30.42           H  
ATOM   3623  HA3 GLY B 240      -4.331  -5.433  66.345  1.00 30.42           H  
ATOM   3624  N   SER B 241      -6.795  -7.014  65.200  1.00 34.69           N  
ATOM   3625  CA  SER B 241      -8.241  -7.062  65.064  1.00 35.73           C  
ATOM   3626  C   SER B 241      -8.623  -8.370  64.389  1.00 37.90           C  
ATOM   3627  O   SER B 241      -7.782  -9.073  63.822  1.00 36.62           O  
ATOM   3628  CB  SER B 241      -8.763  -5.866  64.270  1.00 35.75           C  
ATOM   3629  OG  SER B 241      -8.502  -6.046  62.890  1.00 39.32           O  
ATOM   3630  H   SER B 241      -6.219  -7.455  64.497  1.00 34.69           H  
ATOM   3631  HA  SER B 241      -8.698  -7.012  66.052  1.00 35.73           H  
ATOM   3632  HB2 SER B 241      -8.266  -4.959  64.616  1.00 35.75           H  
ATOM   3633  HB3 SER B 241      -9.838  -5.772  64.424  1.00 35.75           H  
ATOM   3634  HG  SER B 241      -7.551  -6.124  62.782  1.00 39.32           H  
ATOM   3635  N   GLU B 242      -9.914  -8.690  64.461  1.00 39.92           N  
ATOM   3636  CA  GLU B 242     -10.467  -9.854  63.782  1.00 41.08           C  
ATOM   3637  C   GLU B 242     -10.724  -9.596  62.305  1.00 42.85           C  
ATOM   3638  O   GLU B 242     -11.094 -10.527  61.583  1.00 43.52           O  
ATOM   3639  CB  GLU B 242     -11.767 -10.289  64.464  1.00 43.17           C  
ATOM   3640  CG  GLU B 242     -11.569 -10.851  65.866  1.00 41.29           C  
ATOM   3641  CD  GLU B 242     -10.531 -11.958  65.904  1.00 48.01           C  
ATOM   3642  OE1 GLU B 242     -10.806 -13.055  65.373  1.00 50.85           O  
ATOM   3643  OE2 GLU B 242      -9.432 -11.726  66.457  1.00 46.38           O1-
ATOM   3644  H   GLU B 242     -10.531  -8.105  65.006  1.00 39.92           H  
ATOM   3645  HA  GLU B 242      -9.725 -10.650  63.851  1.00 41.08           H  
ATOM   3646  HB2 GLU B 242     -12.426  -9.423  64.531  1.00 43.17           H  
ATOM   3647  HB3 GLU B 242     -12.237 -11.057  63.849  1.00 43.17           H  
ATOM   3648  HG2 GLU B 242     -12.519 -11.250  66.221  1.00 41.29           H  
ATOM   3649  HG3 GLU B 242     -11.245 -10.045  66.524  1.00 41.29           H  
ATOM   3650  N   ASP B 243     -10.547  -8.359  61.849  1.00 43.34           N  
ATOM   3651  CA  ASP B 243     -10.766  -7.983  60.453  1.00 45.27           C  
ATOM   3652  C   ASP B 243      -9.521  -8.236  59.604  1.00 46.51           C  
ATOM   3653  O   ASP B 243      -9.023  -7.355  58.906  1.00 48.50           O  
ATOM   3654  CB  ASP B 243     -11.201  -6.524  60.382  1.00 45.40           C  
ATOM   3655  CG  ASP B 243     -11.727  -6.138  59.021  1.00 59.95           C  
ATOM   3656  OD1 ASP B 243     -12.112  -7.046  58.255  1.00 65.43           O  
ATOM   3657  OD2 ASP B 243     -11.762  -4.925  58.722  1.00 63.69           O1-
ATOM   3658  H   ASP B 243     -10.247  -7.646  62.498  1.00 43.34           H  
ATOM   3659  HA  ASP B 243     -11.559  -8.607  60.041  1.00 45.27           H  
ATOM   3660  HB2 ASP B 243     -10.344  -5.893  60.616  1.00 45.40           H  
ATOM   3661  HB3 ASP B 243     -11.987  -6.358  61.119  1.00 45.40           H  
ATOM   3662  N   VAL B 244      -9.004  -9.463  59.668  1.00 44.28           N  
ATOM   3663  CA  VAL B 244      -7.825  -9.869  58.912  1.00 41.63           C  
ATOM   3664  C   VAL B 244      -8.042 -11.301  58.445  1.00 42.98           C  
ATOM   3665  O   VAL B 244      -8.810 -12.060  59.045  1.00 44.11           O  
ATOM   3666  CB  VAL B 244      -6.518  -9.761  59.737  1.00 43.35           C  
ATOM   3667  CG1 VAL B 244      -6.197  -8.308  60.069  1.00 41.89           C  
ATOM   3668  CG2 VAL B 244      -6.616 -10.596  61.005  1.00 42.54           C  
ATOM   3669  H   VAL B 244      -9.449 -10.143  60.268  1.00 44.28           H  
ATOM   3670  HA  VAL B 244      -7.703  -9.194  58.065  1.00 41.63           H  
ATOM   3671  HB  VAL B 244      -5.702 -10.152  59.130  1.00 43.35           H  
ATOM   3672 HG11 VAL B 244      -6.105  -7.736  59.146  1.00 41.89           H  
ATOM   3673 HG12 VAL B 244      -6.998  -7.889  60.677  1.00 41.89           H  
ATOM   3674 HG13 VAL B 244      -5.258  -8.260  60.621  1.00 41.89           H  
ATOM   3675 HG21 VAL B 244      -7.428 -10.219  61.626  1.00 42.54           H  
ATOM   3676 HG22 VAL B 244      -6.812 -11.635  60.741  1.00 42.54           H  
ATOM   3677 HG23 VAL B 244      -5.678 -10.532  61.556  1.00 42.54           H  
ATOM   3678  N   LYS B 245      -7.369 -11.668  57.354  1.00 44.40           N  
ATOM   3679  CA  LYS B 245      -7.481 -13.037  56.859  1.00 47.23           C  
ATOM   3680  C   LYS B 245      -6.755 -14.017  57.778  1.00 46.04           C  
ATOM   3681  O   LYS B 245      -7.291 -15.082  58.108  1.00 46.13           O  
ATOM   3682  CB  LYS B 245      -6.954 -13.122  55.426  1.00 47.40           C  
ATOM   3683  CG  LYS B 245      -7.132 -14.491  54.779  1.00 52.56           C  
ATOM   3684  CD  LYS B 245      -6.500 -14.542  53.399  1.00 58.98           C  
ATOM   3685  CE  LYS B 245      -6.865 -15.826  52.673  1.00 63.17           C  
ATOM   3686  NZ  LYS B 245      -6.379 -15.820  51.266  1.00 70.87           N1+
ATOM   3687  H   LYS B 245      -6.784 -11.001  56.872  1.00 44.40           H  
ATOM   3688  HA  LYS B 245      -8.534 -13.319  56.855  1.00 47.23           H  
ATOM   3689  HB2 LYS B 245      -7.484 -12.386  54.822  1.00 47.40           H  
ATOM   3690  HB3 LYS B 245      -5.890 -12.884  55.438  1.00 47.40           H  
ATOM   3691  HG2 LYS B 245      -6.663 -15.245  55.411  1.00 52.56           H  
ATOM   3692  HG3 LYS B 245      -8.197 -14.704  54.689  1.00 52.56           H  
ATOM   3693  HD2 LYS B 245      -5.416 -14.488  53.502  1.00 58.98           H  
ATOM   3694  HD3 LYS B 245      -6.852 -13.691  52.815  1.00 58.98           H  
ATOM   3695  HE2 LYS B 245      -7.950 -15.935  52.672  1.00 63.17           H  
ATOM   3696  HE3 LYS B 245      -6.416 -16.669  53.198  1.00 63.17           H  
ATOM   3697  HZ1 LYS B 245      -6.795 -15.045  50.770  1.00 70.87           H  
ATOM   3698  HZ2 LYS B 245      -5.374 -15.725  51.258  1.00 70.87           H  
ATOM   3699  HZ3 LYS B 245      -6.639 -16.686  50.816  1.00 70.87           H  
ATOM   3700  N   LEU B 246      -5.548 -13.670  58.216  1.00 41.59           N  
ATOM   3701  CA  LEU B 246      -4.742 -14.539  59.071  1.00 42.71           C  
ATOM   3702  C   LEU B 246      -4.937 -14.083  60.515  1.00 41.43           C  
ATOM   3703  O   LEU B 246      -4.409 -13.048  60.930  1.00 39.75           O  
ATOM   3704  CB  LEU B 246      -3.278 -14.494  58.651  1.00 42.68           C  
ATOM   3705  CG  LEU B 246      -2.319 -15.394  59.427  1.00 45.06           C  
ATOM   3706  CD1 LEU B 246      -2.683 -16.862  59.234  1.00 44.02           C  
ATOM   3707  CD2 LEU B 246      -0.888 -15.124  58.992  1.00 46.31           C  
ATOM   3708  H   LEU B 246      -5.174 -12.771  57.947  1.00 41.59           H  
ATOM   3709  HA  LEU B 246      -5.059 -15.578  58.975  1.00 42.71           H  
ATOM   3710  HB2 LEU B 246      -3.226 -14.782  57.601  1.00 42.68           H  
ATOM   3711  HB3 LEU B 246      -2.932 -13.466  58.764  1.00 42.68           H  
ATOM   3712  HG  LEU B 246      -2.405 -15.168  60.490  1.00 45.06           H  
ATOM   3713 HD11 LEU B 246      -3.704 -17.031  59.576  1.00 44.02           H  
ATOM   3714 HD12 LEU B 246      -2.606 -17.120  58.178  1.00 44.02           H  
ATOM   3715 HD13 LEU B 246      -1.999 -17.485  59.811  1.00 44.02           H  
ATOM   3716 HD21 LEU B 246      -0.783 -15.345  57.930  1.00 46.31           H  
ATOM   3717 HD22 LEU B 246      -0.645 -14.076  59.171  1.00 46.31           H  
ATOM   3718 HD23 LEU B 246      -0.209 -15.757  59.563  1.00 46.31           H  
ATOM   3719  N   LYS B 247      -5.711 -14.851  61.277  1.00 40.89           N  
ATOM   3720  CA  LYS B 247      -6.096 -14.469  62.626  1.00 39.25           C  
ATOM   3721  C   LYS B 247      -5.068 -14.935  63.655  1.00 37.90           C  
ATOM   3722  O   LYS B 247      -4.260 -15.832  63.407  1.00 37.73           O  
ATOM   3723  CB  LYS B 247      -7.482 -15.020  62.963  1.00 41.33           C  
ATOM   3724  CG  LYS B 247      -8.603 -14.168  62.389  1.00 44.25           C  
ATOM   3725  CD  LYS B 247      -9.878 -14.950  62.188  1.00 49.52           C  
ATOM   3726  CE  LYS B 247     -10.914 -14.107  61.453  1.00 51.63           C  
ATOM   3727  NZ  LYS B 247     -10.439 -13.732  60.087  1.00 51.21           N1+
ATOM   3728  H   LYS B 247      -6.043 -15.730  60.906  1.00 40.89           H  
ATOM   3729  HA  LYS B 247      -6.133 -13.380  62.666  1.00 39.25           H  
ATOM   3730  HB2 LYS B 247      -7.566 -16.028  62.556  1.00 41.33           H  
ATOM   3731  HB3 LYS B 247      -7.590 -15.055  64.047  1.00 41.33           H  
ATOM   3732  HG2 LYS B 247      -8.802 -13.344  63.075  1.00 44.25           H  
ATOM   3733  HG3 LYS B 247      -8.282 -13.770  61.427  1.00 44.25           H  
ATOM   3734  HD2 LYS B 247     -10.277 -15.241  63.160  1.00 49.52           H  
ATOM   3735  HD3 LYS B 247      -9.662 -15.843  61.602  1.00 49.52           H  
ATOM   3736  HE2 LYS B 247     -11.103 -13.199  62.025  1.00 51.63           H  
ATOM   3737  HE3 LYS B 247     -11.838 -14.679  61.363  1.00 51.63           H  
ATOM   3738  HZ1 LYS B 247      -9.585 -13.198  60.162  1.00 51.21           H  
ATOM   3739  HZ2 LYS B 247     -10.266 -14.569  59.549  1.00 51.21           H  
ATOM   3740  HZ3 LYS B 247     -11.145 -13.176  59.626  1.00 51.21           H  
ATOM   3741  N   PHE B 248      -5.109 -14.281  64.820  1.00 34.83           N  
ATOM   3742  CA  PHE B 248      -4.125 -14.503  65.879  1.00 34.77           C  
ATOM   3743  C   PHE B 248      -3.974 -15.983  66.222  1.00 35.29           C  
ATOM   3744  O   PHE B 248      -2.853 -16.498  66.333  1.00 36.18           O  
ATOM   3745  CB  PHE B 248      -4.520 -13.680  67.112  1.00 32.25           C  
ATOM   3746  CG  PHE B 248      -3.578 -13.822  68.280  1.00 34.13           C  
ATOM   3747  CD1 PHE B 248      -2.239 -13.464  68.168  1.00 32.05           C  
ATOM   3748  CD2 PHE B 248      -4.039 -14.293  69.498  1.00 32.92           C  
ATOM   3749  CE1 PHE B 248      -1.381 -13.590  69.248  1.00 29.46           C  
ATOM   3750  CE2 PHE B 248      -3.189 -14.413  70.583  1.00 30.40           C  
ATOM   3751  CZ  PHE B 248      -1.858 -14.063  70.457  1.00 29.36           C  
ATOM   3752  H   PHE B 248      -5.847 -13.609  64.975  1.00 34.83           H  
ATOM   3753  HA  PHE B 248      -3.149 -14.173  65.522  1.00 34.77           H  
ATOM   3754  HB2 PHE B 248      -4.552 -12.629  66.825  1.00 32.25           H  
ATOM   3755  HB3 PHE B 248      -5.512 -13.999  67.432  1.00 32.25           H  
ATOM   3756  HD1 PHE B 248      -1.864 -13.084  67.229  1.00 32.05           H  
ATOM   3757  HD2 PHE B 248      -5.077 -14.571  69.602  1.00 32.92           H  
ATOM   3758  HE1 PHE B 248      -0.340 -13.319  69.146  1.00 29.46           H  
ATOM   3759  HE2 PHE B 248      -3.565 -14.780  71.527  1.00 30.40           H  
ATOM   3760  HZ  PHE B 248      -1.191 -14.159  71.301  1.00 29.36           H  
ATOM   3761  N   GLU B 249      -5.094 -16.688  66.391  1.00 34.67           N  
ATOM   3762  CA  GLU B 249      -5.028 -18.064  66.871  1.00 34.81           C  
ATOM   3763  C   GLU B 249      -4.430 -19.013  65.832  1.00 35.42           C  
ATOM   3764  O   GLU B 249      -3.788 -19.997  66.203  1.00 36.27           O  
ATOM   3765  CB  GLU B 249      -6.416 -18.524  67.310  1.00 39.19           C  
ATOM   3766  CG  GLU B 249      -6.775 -18.129  68.748  1.00 43.88           C  
ATOM   3767  CD  GLU B 249      -7.090 -16.639  68.901  1.00 46.58           C  
ATOM   3768  OE1 GLU B 249      -7.203 -15.939  67.871  1.00 48.54           O  
ATOM   3769  OE2 GLU B 249      -7.240 -16.171  70.053  1.00 44.03           O1-
ATOM   3770  H   GLU B 249      -5.989 -16.268  66.186  1.00 34.67           H  
ATOM   3771  HA  GLU B 249      -4.357 -18.089  67.730  1.00 34.81           H  
ATOM   3772  HB2 GLU B 249      -7.152 -18.082  66.639  1.00 39.19           H  
ATOM   3773  HB3 GLU B 249      -6.458 -19.610  67.232  1.00 39.19           H  
ATOM   3774  HG2 GLU B 249      -5.933 -18.374  69.395  1.00 43.88           H  
ATOM   3775  HG3 GLU B 249      -7.649 -18.702  69.057  1.00 43.88           H  
ATOM   3776  N   GLU B 250      -4.610 -18.742  64.537  1.00 35.58           N  
ATOM   3777  CA  GLU B 250      -3.932 -19.541  63.515  1.00 37.89           C  
ATOM   3778  C   GLU B 250      -2.419 -19.413  63.646  1.00 39.61           C  
ATOM   3779  O   GLU B 250      -1.677 -20.412  63.614  1.00 40.45           O  
ATOM   3780  CB  GLU B 250      -4.384 -19.098  62.126  1.00 38.63           C  
ATOM   3781  CG  GLU B 250      -5.882 -18.978  61.971  1.00 48.64           C  
ATOM   3782  CD  GLU B 250      -6.268 -18.402  60.624  1.00 54.38           C  
ATOM   3783  OE1 GLU B 250      -5.719 -18.875  59.602  1.00 56.86           O  
ATOM   3784  OE2 GLU B 250      -7.110 -17.477  60.592  1.00 50.29           O1-
ATOM   3785  H   GLU B 250      -5.216 -17.983  64.262  1.00 35.58           H  
ATOM   3786  HA  GLU B 250      -4.198 -20.588  63.658  1.00 37.89           H  
ATOM   3787  HB2 GLU B 250      -3.940 -18.125  61.916  1.00 38.63           H  
ATOM   3788  HB3 GLU B 250      -4.023 -19.827  61.400  1.00 38.63           H  
ATOM   3789  HG2 GLU B 250      -6.266 -18.326  62.756  1.00 48.64           H  
ATOM   3790  HG3 GLU B 250      -6.327 -19.968  62.071  1.00 48.64           H  
ATOM   3791  N   ILE B 251      -1.947 -18.176  63.791  1.00 36.83           N  
ATOM   3792  CA  ILE B 251      -0.523 -17.927  63.971  1.00 34.20           C  
ATOM   3793  C   ILE B 251      -0.009 -18.650  65.209  1.00 33.90           C  
ATOM   3794  O   ILE B 251       1.040 -19.304  65.173  1.00 36.14           O  
ATOM   3795  CB  ILE B 251      -0.255 -16.413  64.039  1.00 34.66           C  
ATOM   3796  CG1 ILE B 251      -0.702 -15.746  62.733  1.00 36.48           C  
ATOM   3797  CG2 ILE B 251       1.208 -16.141  64.311  1.00 31.46           C  
ATOM   3798  CD1 ILE B 251      -0.612 -14.242  62.746  1.00 33.21           C  
ATOM   3799  H   ILE B 251      -2.588 -17.396  63.776  1.00 36.83           H  
ATOM   3800  HA  ILE B 251       0.022 -18.322  63.114  1.00 34.20           H  
ATOM   3801  HB  ILE B 251      -0.831 -15.989  64.862  1.00 34.66           H  
ATOM   3802 HG12 ILE B 251      -0.072 -16.119  61.925  1.00 36.48           H  
ATOM   3803 HG13 ILE B 251      -1.739 -16.025  62.544  1.00 36.48           H  
ATOM   3804 HG21 ILE B 251       1.495 -16.607  65.253  1.00 31.46           H  
ATOM   3805 HG22 ILE B 251       1.811 -16.554  63.502  1.00 31.46           H  
ATOM   3806 HG23 ILE B 251       1.372 -15.065  64.373  1.00 31.46           H  
ATOM   3807 HD11 ILE B 251      -1.255 -13.846  63.532  1.00 33.21           H  
ATOM   3808 HD12 ILE B 251       0.419 -13.941  62.934  1.00 33.21           H  
ATOM   3809 HD13 ILE B 251      -0.935 -13.850  61.781  1.00 33.21           H  
ATOM   3810  N   THR B 252      -0.735 -18.547  66.327  1.00 32.40           N  
ATOM   3811  CA  THR B 252      -0.248 -19.166  67.561  1.00 32.88           C  
ATOM   3812  C   THR B 252      -0.299 -20.693  67.500  1.00 33.61           C  
ATOM   3813  O   THR B 252       0.574 -21.370  68.060  1.00 34.12           O  
ATOM   3814  CB  THR B 252      -1.040 -18.655  68.758  1.00 34.96           C  
ATOM   3815  OG1 THR B 252      -2.420 -19.020  68.617  1.00 36.44           O  
ATOM   3816  CG2 THR B 252      -0.917 -17.143  68.857  1.00 34.26           C  
ATOM   3817  H   THR B 252      -1.612 -18.046  66.320  1.00 32.40           H  
ATOM   3818  HA  THR B 252       0.798 -18.882  67.676  1.00 32.88           H  
ATOM   3819  HB  THR B 252      -0.639 -19.104  69.667  1.00 34.96           H  
ATOM   3820 HG21 THR B 252       0.132 -16.870  68.969  1.00 34.26           H  
ATOM   3821 HG22 THR B 252      -1.316 -16.686  67.951  1.00 34.26           H  
ATOM   3822 HG23 THR B 252      -1.479 -16.789  69.721  1.00 34.26           H  
ATOM   3823  HG1 THR B 252      -2.510 -19.503  67.792  1.00 36.44           H  
ATOM   3824  N   GLY B 253      -1.322 -21.253  66.850  1.00 35.68           N  
ATOM   3825  CA  GLY B 253      -1.379 -22.690  66.665  1.00 35.59           C  
ATOM   3826  C   GLY B 253      -0.254 -23.208  65.798  1.00 37.64           C  
ATOM   3827  O   GLY B 253       0.148 -24.367  65.921  1.00 39.14           O  
ATOM   3828  H   GLY B 253      -2.062 -20.671  66.484  1.00 35.68           H  
ATOM   3829  HA2 GLY B 253      -1.317 -23.171  67.641  1.00 35.59           H  
ATOM   3830  HA3 GLY B 253      -2.329 -22.944  66.194  1.00 35.59           H  
ATOM   3831  N   VAL B 254       0.266 -22.366  64.905  1.00 35.67           N  
ATOM   3832  CA  VAL B 254       1.463 -22.778  64.175  1.00 36.13           C  
ATOM   3833  C   VAL B 254       2.727 -22.545  65.011  1.00 37.81           C  
ATOM   3834  O   VAL B 254       3.683 -23.326  64.929  1.00 36.73           O  
ATOM   3835  CB  VAL B 254       1.523 -22.050  62.822  1.00 39.23           C  
ATOM   3836  CG1 VAL B 254       2.854 -22.278  62.144  1.00 39.47           C  
ATOM   3837  CG2 VAL B 254       0.383 -22.523  61.928  1.00 42.29           C  
ATOM   3838  H   VAL B 254      -0.157 -21.465  64.737  1.00 35.67           H  
ATOM   3839  HA  VAL B 254       1.411 -23.849  63.980  1.00 36.13           H  
ATOM   3840  HB  VAL B 254       1.416 -20.980  63.000  1.00 39.23           H  
ATOM   3841 HG11 VAL B 254       3.656 -21.921  62.789  1.00 39.47           H  
ATOM   3842 HG12 VAL B 254       2.987 -23.343  61.954  1.00 39.47           H  
ATOM   3843 HG13 VAL B 254       2.878 -21.735  61.199  1.00 39.47           H  
ATOM   3844 HG21 VAL B 254       0.484 -23.593  61.746  1.00 42.29           H  
ATOM   3845 HG22 VAL B 254      -0.570 -22.327  62.420  1.00 42.29           H  
ATOM   3846 HG23 VAL B 254       0.419 -21.988  60.979  1.00 42.29           H  
ATOM   3847  N   ILE B 255       2.733 -21.514  65.861  1.00 36.73           N  
ATOM   3848  CA  ILE B 255       3.945 -21.136  66.588  1.00 33.30           C  
ATOM   3849  C   ILE B 255       4.270 -22.164  67.665  1.00 34.44           C  
ATOM   3850  O   ILE B 255       5.424 -22.583  67.817  1.00 36.71           O  
ATOM   3851  CB  ILE B 255       3.784 -19.730  67.200  1.00 32.28           C  
ATOM   3852  CG1 ILE B 255       3.937 -18.646  66.134  1.00 32.10           C  
ATOM   3853  CG2 ILE B 255       4.772 -19.509  68.345  1.00 30.89           C  
ATOM   3854  CD1 ILE B 255       3.705 -17.251  66.668  1.00 30.49           C  
ATOM   3855  H   ILE B 255       1.884 -20.985  66.004  1.00 36.73           H  
ATOM   3856  HA  ILE B 255       4.778 -21.112  65.886  1.00 33.30           H  
ATOM   3857  HB  ILE B 255       2.776 -19.661  67.609  1.00 32.28           H  
ATOM   3858 HG12 ILE B 255       4.947 -18.699  65.729  1.00 32.10           H  
ATOM   3859 HG13 ILE B 255       3.216 -18.837  65.339  1.00 32.10           H  
ATOM   3860 HG21 ILE B 255       4.622 -20.273  69.107  1.00 30.89           H  
ATOM   3861 HG22 ILE B 255       5.791 -19.572  67.963  1.00 30.89           H  
ATOM   3862 HG23 ILE B 255       4.608 -18.524  68.781  1.00 30.89           H  
ATOM   3863 HD11 ILE B 255       2.691 -17.176  67.060  1.00 30.49           H  
ATOM   3864 HD12 ILE B 255       4.419 -17.044  67.465  1.00 30.49           H  
ATOM   3865 HD13 ILE B 255       3.838 -16.527  65.864  1.00 30.49           H  
ATOM   3866  N   ASN B 256       3.265 -22.578  68.431  1.00 33.92           N  
ATOM   3867  CA  ASN B 256       3.535 -23.391  69.615  1.00 35.95           C  
ATOM   3868  C   ASN B 256       4.181 -24.744  69.322  1.00 37.65           C  
ATOM   3869  O   ASN B 256       5.108 -25.119  70.062  1.00 39.52           O  
ATOM   3870  CB  ASN B 256       2.246 -23.547  70.430  1.00 35.79           C  
ATOM   3871  CG  ASN B 256       1.871 -22.265  71.137  1.00 38.59           C  
ATOM   3872  OD1 ASN B 256       2.747 -21.506  71.560  1.00 40.46           O  
ATOM   3873  ND2 ASN B 256       0.578 -22.016  71.279  1.00 36.96           N  
ATOM   3874  H   ASN B 256       2.315 -22.331  68.194  1.00 33.92           H  
ATOM   3875  HA  ASN B 256       4.284 -22.856  70.199  1.00 35.95           H  
ATOM   3876  HB2 ASN B 256       2.391 -24.331  71.174  1.00 35.79           H  
ATOM   3877  HB3 ASN B 256       1.436 -23.830  69.758  1.00 35.79           H  
ATOM   3878 HD21 ASN B 256       0.274 -21.176  71.750  1.00 36.96           H  
ATOM   3879 HD22 ASN B 256      -0.104 -22.666  70.916  1.00 36.96           H  
ATOM   3880  N   PRO B 257       3.756 -25.524  68.319  1.00 36.06           N  
ATOM   3881  CA  PRO B 257       4.507 -26.752  68.009  1.00 37.04           C  
ATOM   3882  C   PRO B 257       5.948 -26.477  67.619  1.00 40.77           C  
ATOM   3883  O   PRO B 257       6.848 -27.254  67.970  1.00 40.53           O  
ATOM   3884  CB  PRO B 257       3.713 -27.367  66.850  1.00 38.60           C  
ATOM   3885  CG  PRO B 257       2.348 -26.818  66.993  1.00 38.84           C  
ATOM   3886  CD  PRO B 257       2.529 -25.423  67.513  1.00 37.22           C  
ATOM   3887  HA  PRO B 257       4.591 -27.413  68.872  1.00 37.04           H  
ATOM   3888  HB2 PRO B 257       4.145 -27.077  65.892  1.00 38.60           H  
ATOM   3889  HB3 PRO B 257       3.700 -28.454  66.928  1.00 38.60           H  
ATOM   3890  HG2 PRO B 257       1.769 -27.415  67.698  1.00 38.84           H  
ATOM   3891  HG3 PRO B 257       1.841 -26.802  66.028  1.00 38.84           H  
ATOM   3892  HD2 PRO B 257       1.681 -25.121  68.128  1.00 37.22           H  
ATOM   3893  HD3 PRO B 257       2.655 -24.714  66.695  1.00 37.22           H  
ATOM   3894  N   ALA B 258       6.195 -25.381  66.898  1.00 38.42           N  
ATOM   3895  CA  ALA B 258       7.566 -25.043  66.539  1.00 36.58           C  
ATOM   3896  C   ALA B 258       8.404 -24.751  67.779  1.00 35.37           C  
ATOM   3897  O   ALA B 258       9.536 -25.226  67.894  1.00 36.66           O  
ATOM   3898  CB  ALA B 258       7.572 -23.850  65.586  1.00 34.57           C  
ATOM   3899  H   ALA B 258       5.433 -24.787  66.602  1.00 38.42           H  
ATOM   3900  HA  ALA B 258       8.014 -25.900  66.035  1.00 36.58           H  
ATOM   3901  HB1 ALA B 258       6.996 -24.095  64.693  1.00 34.57           H  
ATOM   3902  HB2 ALA B 258       7.126 -22.987  66.081  1.00 34.57           H  
ATOM   3903  HB3 ALA B 258       8.598 -23.616  65.303  1.00 34.57           H  
ATOM   3904  N   LEU B 259       7.845 -24.001  68.735  1.00 35.30           N  
ATOM   3905  CA  LEU B 259       8.546 -23.721  69.987  1.00 34.39           C  
ATOM   3906  C   LEU B 259       8.815 -25.001  70.764  1.00 36.18           C  
ATOM   3907  O   LEU B 259       9.889 -25.169  71.351  1.00 36.23           O  
ATOM   3908  CB  LEU B 259       7.728 -22.753  70.842  1.00 36.58           C  
ATOM   3909  CG  LEU B 259       7.545 -21.309  70.366  1.00 36.48           C  
ATOM   3910  CD1 LEU B 259       6.681 -20.525  71.364  1.00 35.59           C  
ATOM   3911  CD2 LEU B 259       8.878 -20.614  70.153  1.00 30.11           C  
ATOM   3912  H   LEU B 259       6.921 -23.621  68.589  1.00 35.30           H  
ATOM   3913  HA  LEU B 259       9.505 -23.264  69.743  1.00 34.39           H  
ATOM   3914  HB2 LEU B 259       6.732 -23.183  70.946  1.00 36.58           H  
ATOM   3915  HB3 LEU B 259       8.208 -22.708  71.820  1.00 36.58           H  
ATOM   3916  HG  LEU B 259       7.035 -21.339  69.403  1.00 36.48           H  
ATOM   3917 HD11 LEU B 259       5.715 -21.018  71.474  1.00 35.59           H  
ATOM   3918 HD12 LEU B 259       7.184 -20.490  72.331  1.00 35.59           H  
ATOM   3919 HD13 LEU B 259       6.531 -19.510  70.996  1.00 35.59           H  
ATOM   3920 HD21 LEU B 259       9.418 -20.566  71.099  1.00 30.11           H  
ATOM   3921 HD22 LEU B 259       9.467 -21.173  69.426  1.00 30.11           H  
ATOM   3922 HD23 LEU B 259       8.706 -19.604  69.781  1.00 30.11           H  
ATOM   3923  N   ASP B 260       7.830 -25.900  70.814  1.00 37.79           N  
ATOM   3924  CA  ASP B 260       8.022 -27.158  71.525  1.00 40.73           C  
ATOM   3925  C   ASP B 260       9.082 -28.024  70.854  1.00 40.30           C  
ATOM   3926  O   ASP B 260       9.840 -28.719  71.539  1.00 42.61           O  
ATOM   3927  CB  ASP B 260       6.690 -27.902  71.630  1.00 42.53           C  
ATOM   3928  CG  ASP B 260       5.698 -27.191  72.539  1.00 48.17           C  
ATOM   3929  OD1 ASP B 260       6.115 -26.273  73.279  1.00 48.41           O  
ATOM   3930  OD2 ASP B 260       4.501 -27.545  72.513  1.00 56.82           O1-
ATOM   3931  H   ASP B 260       6.949 -25.708  70.358  1.00 37.79           H  
ATOM   3932  HA  ASP B 260       8.381 -26.934  72.529  1.00 40.73           H  
ATOM   3933  HB2 ASP B 260       6.877 -28.899  72.028  1.00 42.53           H  
ATOM   3934  HB3 ASP B 260       6.255 -27.984  70.634  1.00 42.53           H  
ATOM   3935  N   LYS B 261       9.169 -27.972  69.527  1.00 37.13           N  
ATOM   3936  CA  LYS B 261      10.134 -28.788  68.800  1.00 38.33           C  
ATOM   3937  C   LYS B 261      11.554 -28.241  68.931  1.00 38.91           C  
ATOM   3938  O   LYS B 261      12.484 -28.981  69.273  1.00 38.45           O  
ATOM   3939  CB  LYS B 261       9.718 -28.875  67.330  1.00 41.02           C  
ATOM   3940  CG  LYS B 261      10.740 -29.498  66.407  1.00 42.15           C  
ATOM   3941  CD  LYS B 261      10.184 -29.590  65.003  1.00 47.37           C  
ATOM   3942  CE  LYS B 261      11.202 -30.167  64.039  1.00 52.56           C  
ATOM   3943  NZ  LYS B 261      10.633 -30.285  62.670  1.00 60.31           N1+
ATOM   3944  H   LYS B 261       8.555 -27.356  69.014  1.00 37.13           H  
ATOM   3945  HA  LYS B 261      10.139 -29.787  69.236  1.00 38.33           H  
ATOM   3946  HB2 LYS B 261       8.806 -29.469  67.272  1.00 41.02           H  
ATOM   3947  HB3 LYS B 261       9.516 -27.864  66.976  1.00 41.02           H  
ATOM   3948  HG2 LYS B 261      11.640 -28.884  66.399  1.00 42.15           H  
ATOM   3949  HG3 LYS B 261      10.986 -30.498  66.764  1.00 42.15           H  
ATOM   3950  HD2 LYS B 261       9.904 -28.592  64.667  1.00 47.37           H  
ATOM   3951  HD3 LYS B 261       9.302 -30.231  65.012  1.00 47.37           H  
ATOM   3952  HE2 LYS B 261      11.502 -31.156  64.387  1.00 52.56           H  
ATOM   3953  HE3 LYS B 261      12.074 -29.513  64.008  1.00 52.56           H  
ATOM   3954  HZ1 LYS B 261       9.827 -30.893  62.692  1.00 60.31           H  
ATOM   3955  HZ2 LYS B 261      10.357 -29.371  62.340  1.00 60.31           H  
ATOM   3956  HZ3 LYS B 261      11.329 -30.671  62.048  1.00 60.31           H  
ATOM   3957  N   TYR B 262      11.739 -26.940  68.695  1.00 37.18           N  
ATOM   3958  CA  TYR B 262      13.080 -26.367  68.632  1.00 35.34           C  
ATOM   3959  C   TYR B 262      13.586 -25.819  69.960  1.00 34.21           C  
ATOM   3960  O   TYR B 262      14.802 -25.767  70.168  1.00 37.92           O  
ATOM   3961  CB  TYR B 262      13.128 -25.258  67.579  1.00 34.63           C  
ATOM   3962  CG  TYR B 262      12.904 -25.758  66.178  1.00 36.49           C  
ATOM   3963  CD1 TYR B 262      13.960 -26.278  65.432  1.00 37.79           C  
ATOM   3964  CD2 TYR B 262      11.645 -25.715  65.595  1.00 37.64           C  
ATOM   3965  CE1 TYR B 262      13.766 -26.744  64.146  1.00 37.37           C  
ATOM   3966  CE2 TYR B 262      11.441 -26.179  64.309  1.00 39.96           C  
ATOM   3967  CZ  TYR B 262      12.504 -26.690  63.590  1.00 41.12           C  
ATOM   3968  OH  TYR B 262      12.301 -27.152  62.312  1.00 46.98           O  
ATOM   3969  H   TYR B 262      10.937 -26.342  68.558  1.00 37.18           H  
ATOM   3970  HA  TYR B 262      13.741 -27.191  68.362  1.00 35.34           H  
ATOM   3971  HB2 TYR B 262      12.355 -24.525  67.813  1.00 34.63           H  
ATOM   3972  HB3 TYR B 262      14.107 -24.781  67.624  1.00 34.63           H  
ATOM   3973  HD1 TYR B 262      14.948 -26.317  65.867  1.00 37.79           H  
ATOM   3974  HD2 TYR B 262      10.813 -25.313  66.154  1.00 37.64           H  
ATOM   3975  HE1 TYR B 262      14.594 -27.147  63.581  1.00 37.37           H  
ATOM   3976  HE2 TYR B 262      10.456 -26.142  63.869  1.00 39.96           H  
ATOM   3977  HH  TYR B 262      13.085 -27.492  61.874  1.00 46.98           H  
ATOM   3978  N   PHE B 263      12.699 -25.391  70.852  1.00 35.08           N  
ATOM   3979  CA  PHE B 263      13.078 -24.814  72.143  1.00 34.98           C  
ATOM   3980  C   PHE B 263      12.242 -25.428  73.256  1.00 38.18           C  
ATOM   3981  O   PHE B 263      11.419 -24.744  73.875  1.00 40.52           O  
ATOM   3982  CB  PHE B 263      12.900 -23.297  72.128  1.00 34.13           C  
ATOM   3983  CG  PHE B 263      13.838 -22.591  71.212  1.00 32.51           C  
ATOM   3984  CD1 PHE B 263      15.033 -22.095  71.690  1.00 33.03           C  
ATOM   3985  CD2 PHE B 263      13.523 -22.413  69.876  1.00 31.43           C  
ATOM   3986  CE1 PHE B 263      15.913 -21.439  70.853  1.00 33.35           C  
ATOM   3987  CE2 PHE B 263      14.391 -21.759  69.033  1.00 33.21           C  
ATOM   3988  CZ  PHE B 263      15.591 -21.268  69.521  1.00 32.58           C  
ATOM   3989  H   PHE B 263      11.717 -25.467  70.629  1.00 35.08           H  
ATOM   3990  HA  PHE B 263      14.129 -25.036  72.325  1.00 34.98           H  
ATOM   3991  HB2 PHE B 263      11.880 -23.074  71.815  1.00 34.13           H  
ATOM   3992  HB3 PHE B 263      13.060 -22.922  73.139  1.00 34.13           H  
ATOM   3993  HD1 PHE B 263      15.283 -22.222  72.733  1.00 33.03           H  
ATOM   3994  HD2 PHE B 263      12.587 -22.791  69.492  1.00 31.43           H  
ATOM   3995  HE1 PHE B 263      16.849 -21.061  71.238  1.00 33.35           H  
ATOM   3996  HE2 PHE B 263      14.137 -21.628  67.991  1.00 33.21           H  
ATOM   3997  HZ  PHE B 263      16.273 -20.753  68.861  1.00 32.58           H  
ATOM   3998  N   PRO B 264      12.443 -26.711  73.556  1.00 40.12           N  
ATOM   3999  CA  PRO B 264      11.637 -27.352  74.604  1.00 41.52           C  
ATOM   4000  C   PRO B 264      11.856 -26.699  75.963  1.00 43.52           C  
ATOM   4001  O   PRO B 264      12.910 -26.128  76.241  1.00 45.59           O  
ATOM   4002  CB  PRO B 264      12.118 -28.807  74.584  1.00 45.29           C  
ATOM   4003  CG  PRO B 264      13.468 -28.767  73.920  1.00 42.60           C  
ATOM   4004  CD  PRO B 264      13.427 -27.629  72.953  1.00 37.29           C  
ATOM   4005  HA  PRO B 264      10.565 -27.262  74.428  1.00 41.52           H  
ATOM   4006  HB2 PRO B 264      12.203 -29.196  75.599  1.00 45.29           H  
ATOM   4007  HB3 PRO B 264      11.429 -29.429  74.013  1.00 45.29           H  
ATOM   4008  HG2 PRO B 264      13.657 -29.703  73.394  1.00 42.60           H  
ATOM   4009  HG3 PRO B 264      14.249 -28.603  74.663  1.00 42.60           H  
ATOM   4010  HD2 PRO B 264      13.098 -27.964  71.969  1.00 37.29           H  
ATOM   4011  HD3 PRO B 264      14.404 -27.153  72.867  1.00 37.29           H  
ATOM   4012  N   SER B 265      10.825 -26.769  76.811  1.00 46.50           N  
ATOM   4013  CA  SER B 265      10.865 -26.055  78.086  1.00 50.38           C  
ATOM   4014  C   SER B 265      11.986 -26.556  78.988  1.00 52.63           C  
ATOM   4015  O   SER B 265      12.551 -25.775  79.761  1.00 53.27           O  
ATOM   4016  CB  SER B 265       9.525 -26.177  78.810  1.00 48.16           C  
ATOM   4017  OG  SER B 265       9.122 -27.530  78.890  1.00 57.06           O  
ATOM   4018  H   SER B 265      10.013 -27.319  76.569  1.00 46.50           H  
ATOM   4019  HA  SER B 265      11.062 -25.007  77.860  1.00 50.38           H  
ATOM   4020  HB2 SER B 265       8.770 -25.610  78.264  1.00 48.16           H  
ATOM   4021  HB3 SER B 265       9.624 -25.773  79.817  1.00 48.16           H  
ATOM   4022  HG  SER B 265       9.799 -28.006  79.376  1.00 57.06           H  
ATOM   4023  N   ASP B 266      12.302 -27.852  78.930  1.00 53.38           N  
ATOM   4024  CA  ASP B 266      13.339 -28.398  79.798  1.00 57.63           C  
ATOM   4025  C   ASP B 266      14.725 -27.849  79.477  1.00 58.20           C  
ATOM   4026  O   ASP B 266      15.629 -27.963  80.310  1.00 60.72           O  
ATOM   4027  CB  ASP B 266      13.342 -29.929  79.729  1.00 60.39           C  
ATOM   4028  CG  ASP B 266      13.836 -30.457  78.399  1.00 66.04           C  
ATOM   4029  OD1 ASP B 266      14.712 -31.346  78.407  1.00 75.51           O  
ATOM   4030  OD2 ASP B 266      13.349 -29.987  77.347  1.00 64.42           O1-
ATOM   4031  H   ASP B 266      11.820 -28.458  78.281  1.00 53.38           H  
ATOM   4032  HA  ASP B 266      13.100 -28.082  80.814  1.00 57.63           H  
ATOM   4033  HB2 ASP B 266      12.325 -30.287  79.889  1.00 60.39           H  
ATOM   4034  HB3 ASP B 266      13.990 -30.312  80.518  1.00 60.39           H  
ATOM   4035  N   SER B 267      14.913 -27.254  78.296  1.00 54.43           N  
ATOM   4036  CA  SER B 267      16.200 -26.666  77.941  1.00 49.29           C  
ATOM   4037  C   SER B 267      16.535 -25.443  78.785  1.00 50.63           C  
ATOM   4038  O   SER B 267      17.682 -24.988  78.763  1.00 53.03           O  
ATOM   4039  CB  SER B 267      16.214 -26.290  76.462  1.00 49.98           C  
ATOM   4040  OG  SER B 267      15.255 -25.278  76.191  1.00 49.50           O  
ATOM   4041  H   SER B 267      14.150 -27.210  77.636  1.00 54.43           H  
ATOM   4042  HA  SER B 267      16.962 -27.420  78.141  1.00 49.29           H  
ATOM   4043  HB2 SER B 267      15.981 -27.173  75.866  1.00 49.98           H  
ATOM   4044  HB3 SER B 267      17.205 -25.924  76.196  1.00 49.98           H  
ATOM   4045  HG  SER B 267      14.392 -25.624  76.430  1.00 49.50           H  
ATOM   4046  N   GLY B 268      15.559 -24.878  79.492  1.00 52.27           N  
ATOM   4047  CA  GLY B 268      15.794 -23.681  80.275  1.00 49.00           C  
ATOM   4048  C   GLY B 268      15.605 -22.385  79.523  1.00 48.24           C  
ATOM   4049  O   GLY B 268      15.906 -21.319  80.077  1.00 43.45           O  
ATOM   4050  H   GLY B 268      14.637 -25.291  79.483  1.00 52.27           H  
ATOM   4051  HA2 GLY B 268      15.104 -23.687  81.119  1.00 49.00           H  
ATOM   4052  HA3 GLY B 268      16.819 -23.713  80.644  1.00 49.00           H  
ATOM   4053  N   VAL B 269      15.126 -22.444  78.277  1.00 47.78           N  
ATOM   4054  CA  VAL B 269      14.956 -21.250  77.461  1.00 40.49           C  
ATOM   4055  C   VAL B 269      13.853 -20.367  78.038  1.00 38.90           C  
ATOM   4056  O   VAL B 269      12.875 -20.847  78.627  1.00 41.12           O  
ATOM   4057  CB  VAL B 269      14.651 -21.648  76.005  1.00 41.04           C  
ATOM   4058  CG1 VAL B 269      13.331 -22.402  75.921  1.00 41.40           C  
ATOM   4059  CG2 VAL B 269      14.653 -20.427  75.081  1.00 38.20           C  
ATOM   4060  H   VAL B 269      14.875 -23.342  77.890  1.00 47.78           H  
ATOM   4061  HA  VAL B 269      15.882 -20.675  77.469  1.00 40.49           H  
ATOM   4062  HB  VAL B 269      15.444 -22.314  75.664  1.00 41.04           H  
ATOM   4063 HG11 VAL B 269      13.377 -23.287  76.556  1.00 41.40           H  
ATOM   4064 HG12 VAL B 269      12.521 -21.755  76.257  1.00 41.40           H  
ATOM   4065 HG13 VAL B 269      13.150 -22.704  74.889  1.00 41.40           H  
ATOM   4066 HG21 VAL B 269      13.870 -19.735  75.391  1.00 38.20           H  
ATOM   4067 HG22 VAL B 269      15.621 -19.930  75.138  1.00 38.20           H  
ATOM   4068 HG23 VAL B 269      14.469 -20.747  74.055  1.00 38.20           H  
ATOM   4069  N   ARG B 270      14.028 -19.057  77.896  1.00 37.42           N  
ATOM   4070  CA  ARG B 270      13.011 -18.074  78.245  1.00 36.53           C  
ATOM   4071  C   ARG B 270      12.535 -17.414  76.957  1.00 34.18           C  
ATOM   4072  O   ARG B 270      13.341 -16.820  76.231  1.00 32.94           O  
ATOM   4073  CB  ARG B 270      13.562 -17.034  79.219  1.00 36.56           C  
ATOM   4074  CG  ARG B 270      12.486 -16.332  80.002  1.00 50.59           C  
ATOM   4075  CD  ARG B 270      12.871 -14.911  80.345  1.00 51.89           C  
ATOM   4076  NE  ARG B 270      11.694 -14.134  80.719  1.00 54.99           N  
ATOM   4077  CZ  ARG B 270      11.721 -12.845  81.033  1.00 52.87           C  
ATOM   4078  NH1 ARG B 270      12.874 -12.186  81.016  1.00 52.39           N  
ATOM   4079  NH2 ARG B 270      10.598 -12.219  81.358  1.00 48.44           N1+
ATOM   4080  H   ARG B 270      14.909 -18.727  77.528  1.00 37.42           H  
ATOM   4081  HA  ARG B 270      12.176 -18.565  78.745  1.00 36.53           H  
ATOM   4082  HB2 ARG B 270      14.231 -17.534  79.919  1.00 36.56           H  
ATOM   4083  HB3 ARG B 270      14.121 -16.289  78.652  1.00 36.56           H  
ATOM   4084  HG2 ARG B 270      12.308 -16.881  80.926  1.00 50.59           H  
ATOM   4085  HG3 ARG B 270      11.572 -16.315  79.408  1.00 50.59           H  
ATOM   4086  HD2 ARG B 270      13.344 -14.449  79.478  1.00 51.89           H  
ATOM   4087  HD3 ARG B 270      13.573 -14.922  81.179  1.00 51.89           H  
ATOM   4088  HE  ARG B 270      10.802 -14.607  80.740  1.00 54.99           H  
ATOM   4089 HH11 ARG B 270      13.727 -12.667  80.768  1.00 52.39           H  
ATOM   4090 HH12 ARG B 270      12.898 -11.204  81.251  1.00 52.39           H  
ATOM   4091 HH21 ARG B 270       9.723 -12.723  81.366  1.00 48.44           H  
ATOM   4092 HH22 ARG B 270      10.618 -11.238  81.597  1.00 48.44           H  
ATOM   4093  N   ILE B 271      11.238 -17.524  76.667  1.00 32.34           N  
ATOM   4094  CA  ILE B 271      10.675 -17.056  75.405  1.00 28.75           C  
ATOM   4095  C   ILE B 271       9.885 -15.779  75.649  1.00 28.31           C  
ATOM   4096  O   ILE B 271       9.019 -15.735  76.531  1.00 30.61           O  
ATOM   4097  CB  ILE B 271       9.777 -18.119  74.752  1.00 29.06           C  
ATOM   4098  CG1 ILE B 271      10.510 -19.456  74.663  1.00 31.92           C  
ATOM   4099  CG2 ILE B 271       9.356 -17.649  73.361  1.00 27.20           C  
ATOM   4100  CD1 ILE B 271       9.665 -20.576  74.082  1.00 32.36           C  
ATOM   4101  H   ILE B 271      10.622 -17.947  77.347  1.00 32.34           H  
ATOM   4102  HA  ILE B 271      11.497 -16.858  74.717  1.00 28.75           H  
ATOM   4103  HB  ILE B 271       8.887 -18.259  75.366  1.00 29.06           H  
ATOM   4104 HG12 ILE B 271      11.389 -19.325  74.032  1.00 31.92           H  
ATOM   4105 HG13 ILE B 271      10.822 -19.745  75.667  1.00 31.92           H  
ATOM   4106 HG21 ILE B 271       8.816 -16.706  73.444  1.00 27.20           H  
ATOM   4107 HG22 ILE B 271      10.242 -17.507  72.742  1.00 27.20           H  
ATOM   4108 HG23 ILE B 271       8.710 -18.399  72.904  1.00 27.20           H  
ATOM   4109 HD11 ILE B 271       8.791 -20.736  74.713  1.00 32.36           H  
ATOM   4110 HD12 ILE B 271       9.343 -20.304  73.077  1.00 32.36           H  
ATOM   4111 HD13 ILE B 271      10.255 -21.492  74.039  1.00 32.36           H  
ATOM   4112  N   ILE B 272      10.171 -14.746  74.853  1.00 26.29           N  
ATOM   4113  CA  ILE B 272       9.466 -13.476  74.921  1.00 26.98           C  
ATOM   4114  C   ILE B 272       9.056 -13.073  73.511  1.00 28.38           C  
ATOM   4115  O   ILE B 272       9.531 -13.627  72.516  1.00 27.78           O  
ATOM   4116  CB  ILE B 272      10.302 -12.355  75.571  1.00 24.29           C  
ATOM   4117  CG1 ILE B 272      11.396 -11.885  74.609  1.00 26.99           C  
ATOM   4118  CG2 ILE B 272      10.912 -12.830  76.882  1.00 27.76           C  
ATOM   4119  CD1 ILE B 272      12.190 -10.694  75.120  1.00 28.51           C  
ATOM   4120  H   ILE B 272      10.910 -14.851  74.173  1.00 26.29           H  
ATOM   4121  HA  ILE B 272       8.592 -13.612  75.557  1.00 26.98           H  
ATOM   4122  HB  ILE B 272       9.643 -11.514  75.788  1.00 24.29           H  
ATOM   4123 HG12 ILE B 272      12.086 -12.712  74.442  1.00 26.99           H  
ATOM   4124 HG13 ILE B 272      10.928 -11.607  73.665  1.00 26.99           H  
ATOM   4125 HG21 ILE B 272      10.118 -13.141  77.561  1.00 27.76           H  
ATOM   4126 HG22 ILE B 272      11.576 -13.673  76.689  1.00 27.76           H  
ATOM   4127 HG23 ILE B 272      11.479 -12.017  77.335  1.00 27.76           H  
ATOM   4128 HD11 ILE B 272      11.519  -9.848  75.272  1.00 28.51           H  
ATOM   4129 HD12 ILE B 272      12.667 -10.954  76.065  1.00 28.51           H  
ATOM   4130 HD13 ILE B 272      12.953 -10.426  74.390  1.00 28.51           H  
ATOM   4131  N   ALA B 273       8.136 -12.108  73.446  1.00 27.14           N  
ATOM   4132  CA  ALA B 273       7.684 -11.517  72.196  1.00 26.70           C  
ATOM   4133  C   ALA B 273       7.544 -10.011  72.381  1.00 28.56           C  
ATOM   4134  O   ALA B 273       7.485  -9.499  73.505  1.00 27.66           O  
ATOM   4135  CB  ALA B 273       6.353 -12.109  71.729  1.00 25.02           C  
ATOM   4136  H   ALA B 273       7.733 -11.771  74.309  1.00 27.14           H  
ATOM   4137  HA  ALA B 273       8.425 -11.739  71.428  1.00 26.70           H  
ATOM   4138  HB1 ALA B 273       6.460 -13.186  71.600  1.00 25.02           H  
ATOM   4139  HB2 ALA B 273       5.584 -11.907  72.474  1.00 25.02           H  
ATOM   4140  HB3 ALA B 273       6.067 -11.656  70.780  1.00 25.02           H  
ATOM   4141  N   GLU B 274       7.433  -9.308  71.255  1.00 28.97           N  
ATOM   4142  CA  GLU B 274       7.305  -7.851  71.220  1.00 29.53           C  
ATOM   4143  C   GLU B 274       6.052  -7.422  70.452  1.00 29.13           C  
ATOM   4144  O   GLU B 274       6.145  -6.697  69.456  1.00 30.01           O  
ATOM   4145  CB  GLU B 274       8.549  -7.225  70.592  1.00 30.87           C  
ATOM   4146  CG  GLU B 274       9.858  -7.595  71.278  1.00 36.21           C  
ATOM   4147  CD  GLU B 274      11.098  -7.312  70.422  1.00 40.20           C  
ATOM   4148  OE1 GLU B 274      10.975  -7.122  69.189  1.00 39.40           O  
ATOM   4149  OE2 GLU B 274      12.210  -7.293  70.987  1.00 42.88           O1-
ATOM   4150  H   GLU B 274       7.437  -9.808  70.378  1.00 28.97           H  
ATOM   4151  HA  GLU B 274       7.209  -7.498  72.247  1.00 29.53           H  
ATOM   4152  HB2 GLU B 274       8.606  -7.549  69.553  1.00 30.87           H  
ATOM   4153  HB3 GLU B 274       8.440  -6.141  70.629  1.00 30.87           H  
ATOM   4154  HG2 GLU B 274       9.836  -8.659  71.512  1.00 36.21           H  
ATOM   4155  HG3 GLU B 274       9.938  -7.021  72.201  1.00 36.21           H  
ATOM   4156  N   PRO B 275       4.863  -7.853  70.877  1.00 27.61           N  
ATOM   4157  CA  PRO B 275       3.648  -7.478  70.136  1.00 26.60           C  
ATOM   4158  C   PRO B 275       3.327  -6.004  70.336  1.00 27.37           C  
ATOM   4159  O   PRO B 275       3.141  -5.546  71.466  1.00 29.91           O  
ATOM   4160  CB  PRO B 275       2.572  -8.377  70.753  1.00 26.07           C  
ATOM   4161  CG  PRO B 275       3.029  -8.549  72.168  1.00 25.47           C  
ATOM   4162  CD  PRO B 275       4.537  -8.587  72.118  1.00 28.21           C  
ATOM   4163  HA  PRO B 275       3.739  -7.610  69.058  1.00 26.60           H  
ATOM   4164  HB2 PRO B 275       1.594  -7.897  70.715  1.00 26.07           H  
ATOM   4165  HB3 PRO B 275       2.525  -9.337  70.239  1.00 26.07           H  
ATOM   4166  HG2 PRO B 275       2.640  -9.480  72.581  1.00 25.47           H  
ATOM   4167  HG3 PRO B 275       2.692  -7.712  72.779  1.00 25.47           H  
ATOM   4168  HD2 PRO B 275       4.899  -9.614  72.069  1.00 28.21           H  
ATOM   4169  HD3 PRO B 275       4.968  -8.091  72.988  1.00 28.21           H  
ATOM   4170  N   GLY B 276       3.260  -5.254  69.240  1.00 27.44           N  
ATOM   4171  CA  GLY B 276       2.770  -3.899  69.370  1.00 27.58           C  
ATOM   4172  C   GLY B 276       1.301  -3.738  69.022  1.00 30.24           C  
ATOM   4173  O   GLY B 276       0.479  -3.443  69.896  1.00 28.41           O  
ATOM   4174  H   GLY B 276       3.543  -5.620  68.342  1.00 27.44           H  
ATOM   4175  HA2 GLY B 276       2.915  -3.580  70.402  1.00 27.58           H  
ATOM   4176  HA3 GLY B 276       3.352  -3.259  68.707  1.00 27.58           H  
ATOM   4177  N   ARG B 277       0.936  -4.035  67.775  1.00 30.27           N  
ATOM   4178  CA  ARG B 277      -0.421  -3.733  67.338  1.00 26.90           C  
ATOM   4179  C   ARG B 277      -1.437  -4.708  67.910  1.00 27.27           C  
ATOM   4180  O   ARG B 277      -2.608  -4.340  68.081  1.00 26.51           O  
ATOM   4181  CB  ARG B 277      -0.483  -3.703  65.810  1.00 28.45           C  
ATOM   4182  CG  ARG B 277      -0.472  -5.041  65.142  1.00 30.87           C  
ATOM   4183  CD  ARG B 277      -0.703  -4.903  63.641  1.00 35.55           C  
ATOM   4184  NE  ARG B 277       0.442  -4.326  62.928  1.00 37.98           N  
ATOM   4185  CZ  ARG B 277       0.408  -3.175  62.260  1.00 37.11           C  
ATOM   4186  NH1 ARG B 277       1.489  -2.745  61.640  1.00 37.76           N  
ATOM   4187  NH2 ARG B 277      -0.708  -2.451  62.207  1.00 35.32           N1+
ATOM   4188  H   ARG B 277       1.593  -4.465  67.140  1.00 30.27           H  
ATOM   4189  HA  ARG B 277      -0.685  -2.748  67.722  1.00 26.90           H  
ATOM   4190  HB2 ARG B 277      -1.400  -3.190  65.521  1.00 28.45           H  
ATOM   4191  HB3 ARG B 277       0.378  -3.140  65.449  1.00 28.45           H  
ATOM   4192  HG2 ARG B 277      -1.262  -5.659  65.569  1.00 30.87           H  
ATOM   4193  HG3 ARG B 277       0.494  -5.517  65.312  1.00 30.87           H  
ATOM   4194  HD2 ARG B 277      -1.569  -4.261  63.482  1.00 35.55           H  
ATOM   4195  HD3 ARG B 277      -0.904  -5.892  63.230  1.00 35.55           H  
ATOM   4196  HE  ARG B 277       1.314  -4.836  62.945  1.00 37.98           H  
ATOM   4197 HH11 ARG B 277       2.340  -3.287  61.674  1.00 37.76           H  
ATOM   4198 HH12 ARG B 277       1.466  -1.873  61.130  1.00 37.76           H  
ATOM   4199 HH21 ARG B 277      -1.542  -2.773  62.677  1.00 35.32           H  
ATOM   4200 HH22 ARG B 277      -0.721  -1.579  61.697  1.00 35.32           H  
ATOM   4201  N   TYR B 278      -1.000  -5.925  68.253  1.00 27.23           N  
ATOM   4202  CA  TYR B 278      -1.921  -6.908  68.816  1.00 26.99           C  
ATOM   4203  C   TYR B 278      -2.650  -6.358  70.037  1.00 25.63           C  
ATOM   4204  O   TYR B 278      -3.852  -6.591  70.203  1.00 26.49           O  
ATOM   4205  CB  TYR B 278      -1.169  -8.192  69.179  1.00 28.82           C  
ATOM   4206  CG  TYR B 278      -1.978  -9.101  70.070  1.00 26.07           C  
ATOM   4207  CD1 TYR B 278      -2.957  -9.930  69.538  1.00 25.89           C  
ATOM   4208  CD2 TYR B 278      -1.779  -9.112  71.447  1.00 26.20           C  
ATOM   4209  CE1 TYR B 278      -3.707 -10.743  70.339  1.00 28.13           C  
ATOM   4210  CE2 TYR B 278      -2.522  -9.927  72.263  1.00 29.45           C  
ATOM   4211  CZ  TYR B 278      -3.502 -10.738  71.705  1.00 31.71           C  
ATOM   4212  OH  TYR B 278      -4.261 -11.560  72.506  1.00 32.62           O  
ATOM   4213  H   TYR B 278      -0.028  -6.165  68.122  1.00 27.23           H  
ATOM   4214  HA  TYR B 278      -2.670  -7.136  68.057  1.00 26.99           H  
ATOM   4215  HB2 TYR B 278      -0.927  -8.727  68.261  1.00 28.82           H  
ATOM   4216  HB3 TYR B 278      -0.248  -7.924  69.697  1.00 28.82           H  
ATOM   4217  HD1 TYR B 278      -3.128  -9.932  68.472  1.00 25.89           H  
ATOM   4218  HD2 TYR B 278      -1.028  -8.469  71.880  1.00 26.20           H  
ATOM   4219  HE1 TYR B 278      -4.458 -11.388  69.906  1.00 28.13           H  
ATOM   4220  HE2 TYR B 278      -2.347  -9.938  73.329  1.00 29.45           H  
ATOM   4221  HH  TYR B 278      -4.404 -11.237  73.399  1.00 32.62           H  
ATOM   4222  N   TYR B 279      -1.949  -5.601  70.888  1.00 24.87           N  
ATOM   4223  CA  TYR B 279      -2.541  -5.148  72.141  1.00 26.57           C  
ATOM   4224  C   TYR B 279      -3.485  -3.964  71.973  1.00 27.84           C  
ATOM   4225  O   TYR B 279      -4.415  -3.812  72.770  1.00 29.50           O  
ATOM   4226  CB  TYR B 279      -1.450  -4.767  73.141  1.00 25.73           C  
ATOM   4227  CG  TYR B 279      -1.049  -5.911  74.025  1.00 27.40           C  
ATOM   4228  CD1 TYR B 279      -1.890  -6.361  75.035  1.00 29.89           C  
ATOM   4229  CD2 TYR B 279       0.158  -6.561  73.838  1.00 27.57           C  
ATOM   4230  CE1 TYR B 279      -1.532  -7.424  75.844  1.00 29.48           C  
ATOM   4231  CE2 TYR B 279       0.524  -7.624  74.637  1.00 30.75           C  
ATOM   4232  CZ  TYR B 279      -0.328  -8.053  75.637  1.00 30.32           C  
ATOM   4233  OH  TYR B 279       0.037  -9.110  76.435  1.00 33.53           O  
ATOM   4234  H   TYR B 279      -1.000  -5.341  70.660  1.00 24.87           H  
ATOM   4235  HA  TYR B 279      -3.128  -5.988  72.511  1.00 26.57           H  
ATOM   4236  HB2 TYR B 279      -0.573  -4.429  72.588  1.00 25.73           H  
ATOM   4237  HB3 TYR B 279      -1.819  -3.955  73.768  1.00 25.73           H  
ATOM   4238  HD1 TYR B 279      -2.840  -5.872  75.191  1.00 29.89           H  
ATOM   4239  HD2 TYR B 279       0.824  -6.231  73.054  1.00 27.57           H  
ATOM   4240  HE1 TYR B 279      -2.193  -7.757  76.631  1.00 29.48           H  
ATOM   4241  HE2 TYR B 279       1.472  -8.119  74.482  1.00 30.75           H  
ATOM   4242  HH  TYR B 279      -0.316  -9.085  77.328  1.00 33.53           H  
ATOM   4243  N   VAL B 280      -3.270  -3.110  70.978  1.00 26.91           N  
ATOM   4244  CA  VAL B 280      -3.888  -1.792  70.987  1.00 25.52           C  
ATOM   4245  C   VAL B 280      -4.737  -1.501  69.763  1.00 26.07           C  
ATOM   4246  O   VAL B 280      -5.564  -0.579  69.827  1.00 26.25           O  
ATOM   4247  CB  VAL B 280      -2.815  -0.690  71.145  1.00 25.21           C  
ATOM   4248  CG1 VAL B 280      -2.044  -0.882  72.438  1.00 22.78           C  
ATOM   4249  CG2 VAL B 280      -1.888  -0.703  69.946  1.00 25.59           C  
ATOM   4250  H   VAL B 280      -2.673  -3.378  70.209  1.00 26.91           H  
ATOM   4251  HA  VAL B 280      -4.562  -1.791  71.844  1.00 25.52           H  
ATOM   4252  HB  VAL B 280      -3.304   0.283  71.192  1.00 25.21           H  
ATOM   4253 HG11 VAL B 280      -2.734  -0.845  73.281  1.00 22.78           H  
ATOM   4254 HG12 VAL B 280      -1.542  -1.850  72.422  1.00 22.78           H  
ATOM   4255 HG13 VAL B 280      -1.302  -0.090  72.540  1.00 22.78           H  
ATOM   4256 HG21 VAL B 280      -1.390  -1.670  69.882  1.00 25.59           H  
ATOM   4257 HG22 VAL B 280      -2.466  -0.532  69.038  1.00 25.59           H  
ATOM   4258 HG23 VAL B 280      -1.142   0.084  70.055  1.00 25.59           H  
ATOM   4259  N   ALA B 281      -4.576  -2.228  68.653  1.00 26.61           N  
ATOM   4260  CA  ALA B 281      -5.209  -1.816  67.401  1.00 26.52           C  
ATOM   4261  C   ALA B 281      -6.714  -1.635  67.571  1.00 27.77           C  
ATOM   4262  O   ALA B 281      -7.260  -0.566  67.279  1.00 27.98           O  
ATOM   4263  CB  ALA B 281      -4.903  -2.829  66.296  1.00 27.02           C  
ATOM   4264  H   ALA B 281      -4.014  -3.067  68.679  1.00 26.61           H  
ATOM   4265  HA  ALA B 281      -4.795  -0.850  67.114  1.00 26.52           H  
ATOM   4266  HB1 ALA B 281      -3.824  -2.912  66.168  1.00 27.02           H  
ATOM   4267  HB2 ALA B 281      -5.312  -3.801  66.571  1.00 27.02           H  
ATOM   4268  HB3 ALA B 281      -5.355  -2.495  65.362  1.00 27.02           H  
ATOM   4269  N   SER B 282      -7.403  -2.662  68.068  1.00 29.21           N  
ATOM   4270  CA  SER B 282      -8.857  -2.599  68.149  1.00 27.19           C  
ATOM   4271  C   SER B 282      -9.358  -1.792  69.343  1.00 28.23           C  
ATOM   4272  O   SER B 282     -10.557  -1.505  69.412  1.00 31.39           O  
ATOM   4273  CB  SER B 282      -9.445  -4.014  68.209  1.00 29.88           C  
ATOM   4274  OG  SER B 282      -8.997  -4.734  69.349  1.00 28.57           O  
ATOM   4275  H   SER B 282      -6.916  -3.486  68.389  1.00 29.21           H  
ATOM   4276  HA  SER B 282      -9.193  -2.085  67.248  1.00 27.19           H  
ATOM   4277  HB2 SER B 282      -9.147  -4.556  67.312  1.00 29.88           H  
ATOM   4278  HB3 SER B 282     -10.532  -3.941  68.245  1.00 29.88           H  
ATOM   4279  HG  SER B 282      -9.274  -4.246  70.128  1.00 28.57           H  
ATOM   4280  N   ALA B 283      -8.475  -1.395  70.261  1.00 27.40           N  
ATOM   4281  CA  ALA B 283      -8.886  -0.661  71.453  1.00 27.64           C  
ATOM   4282  C   ALA B 283      -9.283   0.781  71.157  1.00 27.67           C  
ATOM   4283  O   ALA B 283     -10.000   1.389  71.957  1.00 29.89           O  
ATOM   4284  CB  ALA B 283      -7.763  -0.674  72.493  1.00 26.89           C  
ATOM   4285  H   ALA B 283      -7.497  -1.608  70.127  1.00 27.40           H  
ATOM   4286  HA  ALA B 283      -9.769  -1.169  71.841  1.00 27.64           H  
ATOM   4287  HB1 ALA B 283      -7.503  -1.705  72.734  1.00 26.89           H  
ATOM   4288  HB2 ALA B 283      -6.889  -0.163  72.090  1.00 26.89           H  
ATOM   4289  HB3 ALA B 283      -8.098  -0.164  73.396  1.00 26.89           H  
ATOM   4290  N   PHE B 284      -8.818   1.346  70.049  1.00 27.00           N  
ATOM   4291  CA  PHE B 284      -9.048   2.743  69.709  1.00 27.27           C  
ATOM   4292  C   PHE B 284     -10.018   2.842  68.548  1.00 28.77           C  
ATOM   4293  O   PHE B 284      -9.877   2.128  67.549  1.00 28.14           O  
ATOM   4294  CB  PHE B 284      -7.747   3.454  69.334  1.00 26.95           C  
ATOM   4295  CG  PHE B 284      -6.883   3.796  70.501  1.00 28.01           C  
ATOM   4296  CD1 PHE B 284      -6.310   2.802  71.273  1.00 29.49           C  
ATOM   4297  CD2 PHE B 284      -6.614   5.118  70.807  1.00 29.27           C  
ATOM   4298  CE1 PHE B 284      -5.502   3.118  72.344  1.00 28.69           C  
ATOM   4299  CE2 PHE B 284      -5.795   5.444  71.872  1.00 30.26           C  
ATOM   4300  CZ  PHE B 284      -5.245   4.442  72.644  1.00 32.06           C  
ATOM   4301  H   PHE B 284      -8.278   0.779  69.411  1.00 27.00           H  
ATOM   4302  HA  PHE B 284      -9.466   3.230  70.590  1.00 27.27           H  
ATOM   4303  HB2 PHE B 284      -7.181   2.803  68.668  1.00 26.95           H  
ATOM   4304  HB3 PHE B 284      -7.999   4.377  68.812  1.00 26.95           H  
ATOM   4305  HD1 PHE B 284      -6.498   1.766  71.034  1.00 29.49           H  
ATOM   4306  HD2 PHE B 284      -7.049   5.904  70.207  1.00 29.27           H  
ATOM   4307  HE1 PHE B 284      -5.071   2.333  72.947  1.00 28.69           H  
ATOM   4308  HE2 PHE B 284      -5.587   6.479  72.099  1.00 30.26           H  
ATOM   4309  HZ  PHE B 284      -4.613   4.692  73.483  1.00 32.06           H  
ATOM   4310  N   THR B 285     -11.017   3.700  68.692  1.00 29.85           N  
ATOM   4311  CA  THR B 285     -11.871   4.069  67.577  1.00 28.03           C  
ATOM   4312  C   THR B 285     -11.818   5.578  67.385  1.00 27.90           C  
ATOM   4313  O   THR B 285     -11.901   6.341  68.355  1.00 27.09           O  
ATOM   4314  CB  THR B 285     -13.296   3.566  67.792  1.00 27.71           C  
ATOM   4315  OG1 THR B 285     -13.252   2.147  67.970  1.00 31.32           O  
ATOM   4316  CG2 THR B 285     -14.155   3.879  66.586  1.00 28.76           C  
ATOM   4317  H   THR B 285     -11.189   4.108  69.600  1.00 29.85           H  
ATOM   4318  HA  THR B 285     -11.509   3.594  66.665  1.00 28.03           H  
ATOM   4319  HB  THR B 285     -13.723   4.056  68.667  1.00 27.71           H  
ATOM   4320 HG21 THR B 285     -14.181   4.957  66.428  1.00 28.76           H  
ATOM   4321 HG22 THR B 285     -13.736   3.393  65.705  1.00 28.76           H  
ATOM   4322 HG23 THR B 285     -15.167   3.512  66.756  1.00 28.76           H  
ATOM   4323  HG1 THR B 285     -12.706   1.968  68.739  1.00 31.32           H  
ATOM   4324  N   LEU B 286     -11.645   5.998  66.139  1.00 29.29           N  
ATOM   4325  CA  LEU B 286     -11.511   7.403  65.790  1.00 29.30           C  
ATOM   4326  C   LEU B 286     -12.829   7.888  65.202  1.00 30.57           C  
ATOM   4327  O   LEU B 286     -13.436   7.203  64.375  1.00 31.58           O  
ATOM   4328  CB  LEU B 286     -10.372   7.609  64.790  1.00 29.62           C  
ATOM   4329  CG  LEU B 286     -10.223   9.013  64.203  1.00 29.47           C  
ATOM   4330  CD1 LEU B 286      -9.859  10.018  65.286  1.00 29.13           C  
ATOM   4331  CD2 LEU B 286      -9.191   9.013  63.092  1.00 26.77           C  
ATOM   4332  H   LEU B 286     -11.605   5.311  65.400  1.00 29.29           H  
ATOM   4333  HA  LEU B 286     -11.272   7.977  66.685  1.00 29.30           H  
ATOM   4334  HB2 LEU B 286      -9.439   7.361  65.296  1.00 29.62           H  
ATOM   4335  HB3 LEU B 286     -10.531   6.919  63.961  1.00 29.62           H  
ATOM   4336  HG  LEU B 286     -11.182   9.313  63.780  1.00 29.47           H  
ATOM   4337 HD11 LEU B 286     -10.630  10.017  66.056  1.00 29.13           H  
ATOM   4338 HD12 LEU B 286      -8.902   9.744  65.729  1.00 29.13           H  
ATOM   4339 HD13 LEU B 286      -9.784  11.013  64.848  1.00 29.13           H  
ATOM   4340 HD21 LEU B 286      -8.223   8.715  63.495  1.00 26.77           H  
ATOM   4341 HD22 LEU B 286      -9.493   8.311  62.315  1.00 26.77           H  
ATOM   4342 HD23 LEU B 286      -9.115  10.014  62.667  1.00 26.77           H  
ATOM   4343  N   ALA B 287     -13.288   9.043  65.658  1.00 29.95           N  
ATOM   4344  CA  ALA B 287     -14.457   9.707  65.104  1.00 28.28           C  
ATOM   4345  C   ALA B 287     -13.982  11.010  64.482  1.00 28.08           C  
ATOM   4346  O   ALA B 287     -13.347  11.826  65.158  1.00 28.41           O  
ATOM   4347  CB  ALA B 287     -15.512   9.961  66.183  1.00 28.66           C  
ATOM   4348  H   ALA B 287     -12.803   9.484  66.427  1.00 29.95           H  
ATOM   4349  HA  ALA B 287     -14.932   9.077  64.352  1.00 28.28           H  
ATOM   4350  HB1 ALA B 287     -15.828   9.011  66.613  1.00 28.66           H  
ATOM   4351  HB2 ALA B 287     -15.087  10.590  66.965  1.00 28.66           H  
ATOM   4352  HB3 ALA B 287     -16.372  10.463  65.739  1.00 28.66           H  
ATOM   4353  N   VAL B 288     -14.262  11.192  63.195  1.00 27.78           N  
ATOM   4354  CA  VAL B 288     -13.931  12.434  62.509  1.00 27.71           C  
ATOM   4355  C   VAL B 288     -15.229  13.076  62.041  1.00 30.32           C  
ATOM   4356  O   VAL B 288     -16.231  12.397  61.794  1.00 29.92           O  
ATOM   4357  CB  VAL B 288     -12.956  12.222  61.325  1.00 25.44           C  
ATOM   4358  CG1 VAL B 288     -11.659  11.608  61.822  1.00 27.18           C  
ATOM   4359  CG2 VAL B 288     -13.582  11.350  60.242  1.00 26.28           C  
ATOM   4360  H   VAL B 288     -14.715  10.451  62.680  1.00 27.78           H  
ATOM   4361  HA  VAL B 288     -13.410  13.091  63.205  1.00 27.71           H  
ATOM   4362  HB  VAL B 288     -12.740  13.195  60.883  1.00 25.44           H  
ATOM   4363 HG11 VAL B 288     -11.211  12.262  62.570  1.00 27.18           H  
ATOM   4364 HG12 VAL B 288     -11.865  10.634  62.266  1.00 27.18           H  
ATOM   4365 HG13 VAL B 288     -10.970  11.487  60.986  1.00 27.18           H  
ATOM   4366 HG21 VAL B 288     -13.810  10.367  60.654  1.00 26.28           H  
ATOM   4367 HG22 VAL B 288     -14.500  11.817  59.885  1.00 26.28           H  
ATOM   4368 HG23 VAL B 288     -12.883  11.243  59.413  1.00 26.28           H  
ATOM   4369  N   ASN B 289     -15.215  14.399  61.944  1.00 28.76           N  
ATOM   4370  CA  ASN B 289     -16.392  15.136  61.518  1.00 29.79           C  
ATOM   4371  C   ASN B 289     -16.236  15.580  60.074  1.00 28.85           C  
ATOM   4372  O   ASN B 289     -15.181  16.079  59.681  1.00 29.94           O  
ATOM   4373  CB  ASN B 289     -16.618  16.357  62.410  1.00 30.76           C  
ATOM   4374  CG  ASN B 289     -18.022  16.893  62.310  1.00 32.11           C  
ATOM   4375  OD1 ASN B 289     -18.263  17.925  61.683  1.00 32.64           O  
ATOM   4376  ND2 ASN B 289     -18.964  16.196  62.926  1.00 34.85           N  
ATOM   4377  H   ASN B 289     -14.370  14.903  62.171  1.00 28.76           H  
ATOM   4378  HA  ASN B 289     -17.256  14.477  61.602  1.00 29.79           H  
ATOM   4379  HB2 ASN B 289     -15.922  17.141  62.112  1.00 30.76           H  
ATOM   4380  HB3 ASN B 289     -16.425  16.074  63.445  1.00 30.76           H  
ATOM   4381 HD21 ASN B 289     -18.722  15.354  63.429  1.00 34.85           H  
ATOM   4382 HD22 ASN B 289     -19.925  16.506  62.893  1.00 34.85           H  
ATOM   4383  N   ILE B 290     -17.312  15.456  59.303  1.00 28.39           N  
ATOM   4384  CA  ILE B 290     -17.313  15.998  57.952  1.00 27.14           C  
ATOM   4385  C   ILE B 290     -17.384  17.514  58.089  1.00 28.30           C  
ATOM   4386  O   ILE B 290     -18.399  18.060  58.532  1.00 29.61           O  
ATOM   4387  CB  ILE B 290     -18.480  15.455  57.121  1.00 26.13           C  
ATOM   4388  CG1 ILE B 290     -18.334  13.948  56.914  1.00 28.74           C  
ATOM   4389  CG2 ILE B 290     -18.545  16.155  55.777  1.00 26.18           C  
ATOM   4390  CD1 ILE B 290     -19.513  13.337  56.186  1.00 32.29           C  
ATOM   4391  H   ILE B 290     -18.132  14.984  59.656  1.00 28.39           H  
ATOM   4392  HA  ILE B 290     -16.410  15.698  57.420  1.00 27.14           H  
ATOM   4393  HB  ILE B 290     -19.405  15.648  57.665  1.00 26.13           H  
ATOM   4394 HG12 ILE B 290     -17.431  13.763  56.332  1.00 28.74           H  
ATOM   4395 HG13 ILE B 290     -18.242  13.470  57.889  1.00 28.74           H  
ATOM   4396 HG21 ILE B 290     -18.664  17.227  55.931  1.00 26.18           H  
ATOM   4397 HG22 ILE B 290     -17.624  15.968  55.225  1.00 26.18           H  
ATOM   4398 HG23 ILE B 290     -19.393  15.773  55.209  1.00 26.18           H  
ATOM   4399 HD11 ILE B 290     -20.422  13.499  56.766  1.00 32.29           H  
ATOM   4400 HD12 ILE B 290     -19.618  13.805  55.207  1.00 32.29           H  
ATOM   4401 HD13 ILE B 290     -19.348  12.267  56.061  1.00 32.29           H  
ATOM   4402  N   ILE B 291     -16.281  18.191  57.773  1.00 27.18           N  
ATOM   4403  CA  ILE B 291     -16.228  19.639  57.916  1.00 28.60           C  
ATOM   4404  C   ILE B 291     -16.506  20.361  56.605  1.00 29.84           C  
ATOM   4405  O   ILE B 291     -16.816  21.564  56.631  1.00 30.46           O  
ATOM   4406  CB  ILE B 291     -14.873  20.104  58.489  1.00 31.66           C  
ATOM   4407  CG1 ILE B 291     -13.711  19.702  57.564  1.00 28.73           C  
ATOM   4408  CG2 ILE B 291     -14.679  19.549  59.895  1.00 30.09           C  
ATOM   4409  CD1 ILE B 291     -12.378  20.377  57.913  1.00 26.23           C  
ATOM   4410  H   ILE B 291     -15.472  17.694  57.430  1.00 27.18           H  
ATOM   4411  HA  ILE B 291     -17.018  19.901  58.620  1.00 28.60           H  
ATOM   4412  HB  ILE B 291     -14.878  21.192  58.548  1.00 31.66           H  
ATOM   4413 HG12 ILE B 291     -13.577  18.622  57.630  1.00 28.73           H  
ATOM   4414 HG13 ILE B 291     -13.976  19.973  56.542  1.00 28.73           H  
ATOM   4415 HG21 ILE B 291     -15.496  19.885  60.534  1.00 30.09           H  
ATOM   4416 HG22 ILE B 291     -14.671  18.460  59.858  1.00 30.09           H  
ATOM   4417 HG23 ILE B 291     -13.731  19.906  60.299  1.00 30.09           H  
ATOM   4418 HD11 ILE B 291     -12.486  21.458  57.830  1.00 26.23           H  
ATOM   4419 HD12 ILE B 291     -12.096  20.117  58.933  1.00 26.23           H  
ATOM   4420 HD13 ILE B 291     -11.606  20.035  57.224  1.00 26.23           H  
ATOM   4421  N   ALA B 292     -16.405  19.676  55.467  1.00 29.77           N  
ATOM   4422  CA  ALA B 292     -16.666  20.333  54.193  1.00 28.70           C  
ATOM   4423  C   ALA B 292     -17.164  19.311  53.187  1.00 27.75           C  
ATOM   4424  O   ALA B 292     -17.015  18.100  53.372  1.00 28.41           O  
ATOM   4425  CB  ALA B 292     -15.420  21.055  53.654  1.00 30.72           C  
ATOM   4426  H   ALA B 292     -16.147  18.700  55.487  1.00 29.77           H  
ATOM   4427  HA  ALA B 292     -17.432  21.091  54.354  1.00 28.70           H  
ATOM   4428  HB1 ALA B 292     -15.084  21.792  54.383  1.00 30.72           H  
ATOM   4429  HB2 ALA B 292     -14.626  20.329  53.479  1.00 30.72           H  
ATOM   4430  HB3 ALA B 292     -15.667  21.556  52.718  1.00 30.72           H  
ATOM   4431  N   LYS B 293     -17.740  19.816  52.102  1.00 28.26           N  
ATOM   4432  CA  LYS B 293     -18.432  18.951  51.160  1.00 30.18           C  
ATOM   4433  C   LYS B 293     -18.493  19.624  49.797  1.00 30.36           C  
ATOM   4434  O   LYS B 293     -18.776  20.820  49.700  1.00 31.51           O  
ATOM   4435  CB  LYS B 293     -19.841  18.635  51.667  1.00 30.08           C  
ATOM   4436  CG  LYS B 293     -20.665  17.751  50.761  1.00 31.78           C  
ATOM   4437  CD  LYS B 293     -22.083  17.639  51.307  1.00 34.27           C  
ATOM   4438  CE  LYS B 293     -23.001  16.906  50.339  1.00 34.49           C  
ATOM   4439  NZ  LYS B 293     -24.392  16.880  50.862  1.00 38.58           N1+
ATOM   4440  H   LYS B 293     -17.697  20.810  51.930  1.00 28.26           H  
ATOM   4441  HA  LYS B 293     -17.885  18.013  51.066  1.00 30.18           H  
ATOM   4442  HB2 LYS B 293     -19.749  18.137  52.632  1.00 30.08           H  
ATOM   4443  HB3 LYS B 293     -20.373  19.578  51.794  1.00 30.08           H  
ATOM   4444  HG2 LYS B 293     -20.695  18.184  49.761  1.00 31.78           H  
ATOM   4445  HG3 LYS B 293     -20.215  16.759  50.715  1.00 31.78           H  
ATOM   4446  HD2 LYS B 293     -22.476  18.641  51.477  1.00 34.27           H  
ATOM   4447  HD3 LYS B 293     -22.057  17.094  52.251  1.00 34.27           H  
ATOM   4448  HE2 LYS B 293     -22.646  15.883  50.212  1.00 34.49           H  
ATOM   4449  HE3 LYS B 293     -22.989  17.417  49.376  1.00 34.49           H  
ATOM   4450  HZ1 LYS B 293     -24.408  16.405  51.753  1.00 38.58           H  
ATOM   4451  HZ2 LYS B 293     -24.726  17.826  50.979  1.00 38.58           H  
ATOM   4452  HZ3 LYS B 293     -24.988  16.391  50.209  1.00 38.58           H  
ATOM   4453  N   LYS B 294     -18.224  18.847  48.754  1.00 30.27           N  
ATOM   4454  CA  LYS B 294     -18.378  19.289  47.376  1.00 33.62           C  
ATOM   4455  C   LYS B 294     -19.131  18.222  46.603  1.00 36.52           C  
ATOM   4456  O   LYS B 294     -18.950  17.026  46.842  1.00 38.07           O  
ATOM   4457  CB  LYS B 294     -17.030  19.539  46.687  1.00 33.07           C  
ATOM   4458  CG  LYS B 294     -16.209  20.655  47.277  1.00 32.69           C  
ATOM   4459  CD  LYS B 294     -14.894  20.765  46.541  1.00 32.68           C  
ATOM   4460  CE  LYS B 294     -14.028  21.864  47.123  1.00 35.51           C  
ATOM   4461  NZ  LYS B 294     -12.716  21.919  46.417  1.00 38.21           N1+
ATOM   4462  H   LYS B 294     -17.898  17.907  48.925  1.00 30.27           H  
ATOM   4463  HA  LYS B 294     -18.924  20.232  47.389  1.00 33.62           H  
ATOM   4464  HB2 LYS B 294     -16.445  18.621  46.747  1.00 33.07           H  
ATOM   4465  HB3 LYS B 294     -17.224  19.779  45.642  1.00 33.07           H  
ATOM   4466  HG2 LYS B 294     -16.755  21.594  47.185  1.00 32.69           H  
ATOM   4467  HG3 LYS B 294     -16.018  20.447  48.330  1.00 32.69           H  
ATOM   4468  HD2 LYS B 294     -15.091  20.986  45.492  1.00 32.68           H  
ATOM   4469  HD3 LYS B 294     -14.363  19.816  46.618  1.00 32.68           H  
ATOM   4470  HE2 LYS B 294     -13.859  21.666  48.181  1.00 35.51           H  
ATOM   4471  HE3 LYS B 294     -14.537  22.821  47.010  1.00 35.51           H  
ATOM   4472  HZ1 LYS B 294     -12.240  21.034  46.522  1.00 38.21           H  
ATOM   4473  HZ2 LYS B 294     -12.869  22.105  45.436  1.00 38.21           H  
ATOM   4474  HZ3 LYS B 294     -12.150  22.655  46.815  1.00 38.21           H  
ATOM   4475  N   ILE B 295     -19.969  18.654  45.672  1.00 39.10           N  
ATOM   4476  CA  ILE B 295     -20.687  17.751  44.783  1.00 43.97           C  
ATOM   4477  C   ILE B 295     -20.128  17.921  43.375  1.00 44.13           C  
ATOM   4478  O   ILE B 295     -20.039  19.043  42.861  1.00 45.03           O  
ATOM   4479  CB  ILE B 295     -22.204  18.007  44.831  1.00 45.20           C  
ATOM   4480  CG1 ILE B 295     -22.932  17.113  43.825  1.00 48.26           C  
ATOM   4481  CG2 ILE B 295     -22.515  19.484  44.614  1.00 47.01           C  
ATOM   4482  CD1 ILE B 295     -24.430  17.210  43.920  1.00 56.88           C  
ATOM   4483  H   ILE B 295     -20.116  19.649  45.575  1.00 39.10           H  
ATOM   4484  HA  ILE B 295     -20.542  16.720  45.107  1.00 43.97           H  
ATOM   4485  HB  ILE B 295     -22.570  17.746  45.824  1.00 45.20           H  
ATOM   4486 HG12 ILE B 295     -22.629  17.405  42.820  1.00 48.26           H  
ATOM   4487 HG13 ILE B 295     -22.640  16.079  44.006  1.00 48.26           H  
ATOM   4488 HG21 ILE B 295     -22.012  20.077  45.377  1.00 47.01           H  
ATOM   4489 HG22 ILE B 295     -22.164  19.788  43.628  1.00 47.01           H  
ATOM   4490 HG23 ILE B 295     -23.591  19.642  44.682  1.00 47.01           H  
ATOM   4491 HD11 ILE B 295     -24.752  16.902  44.915  1.00 56.88           H  
ATOM   4492 HD12 ILE B 295     -24.739  18.240  43.741  1.00 56.88           H  
ATOM   4493 HD13 ILE B 295     -24.884  16.559  43.173  1.00 56.88           H  
ATOM   4494  N   VAL B 296     -19.722  16.810  42.768  1.00 43.86           N  
ATOM   4495  CA  VAL B 296     -19.161  16.782  41.424  1.00 46.86           C  
ATOM   4496  C   VAL B 296     -20.078  15.914  40.574  1.00 50.63           C  
ATOM   4497  O   VAL B 296     -20.322  14.749  40.911  1.00 51.98           O  
ATOM   4498  CB  VAL B 296     -17.724  16.232  41.409  1.00 44.51           C  
ATOM   4499  CG1 VAL B 296     -17.138  16.304  40.006  1.00 46.68           C  
ATOM   4500  CG2 VAL B 296     -16.839  16.984  42.397  1.00 43.33           C  
ATOM   4501  H   VAL B 296     -19.807  15.936  43.267  1.00 43.86           H  
ATOM   4502  HA  VAL B 296     -19.101  17.796  41.028  1.00 46.86           H  
ATOM   4503  HB  VAL B 296     -17.761  15.187  41.716  1.00 44.51           H  
ATOM   4504 HG11 VAL B 296     -17.767  15.737  39.320  1.00 46.68           H  
ATOM   4505 HG12 VAL B 296     -17.094  17.344  39.683  1.00 46.68           H  
ATOM   4506 HG13 VAL B 296     -16.133  15.882  40.010  1.00 46.68           H  
ATOM   4507 HG21 VAL B 296     -16.786  18.034  42.111  1.00 43.33           H  
ATOM   4508 HG22 VAL B 296     -17.261  16.901  43.399  1.00 43.33           H  
ATOM   4509 HG23 VAL B 296     -15.837  16.554  42.388  1.00 43.33           H  
ATOM   4510  N   LEU B 297     -20.595  16.478  39.486  1.00 54.33           N  
ATOM   4511  CA  LEU B 297     -21.469  15.738  38.584  1.00 62.16           C  
ATOM   4512  C   LEU B 297     -20.625  15.029  37.533  1.00 65.18           C  
ATOM   4513  O   LEU B 297     -19.728  15.633  36.934  1.00 66.83           O  
ATOM   4514  CB  LEU B 297     -22.487  16.666  37.914  1.00 61.55           C  
ATOM   4515  CG  LEU B 297     -23.538  17.328  38.814  1.00 62.86           C  
ATOM   4516  CD1 LEU B 297     -24.347  18.369  38.053  1.00 63.43           C  
ATOM   4517  CD2 LEU B 297     -24.457  16.273  39.404  1.00 59.15           C  
ATOM   4518  H   LEU B 297     -20.377  17.442  39.280  1.00 54.33           H  
ATOM   4519  HA  LEU B 297     -22.025  15.001  39.163  1.00 62.16           H  
ATOM   4520  HB2 LEU B 297     -21.929  17.463  37.422  1.00 61.55           H  
ATOM   4521  HB3 LEU B 297     -23.020  16.080  37.165  1.00 61.55           H  
ATOM   4522  HG  LEU B 297     -23.015  17.840  39.622  1.00 62.86           H  
ATOM   4523 HD11 LEU B 297     -23.676  19.127  37.650  1.00 63.43           H  
ATOM   4524 HD12 LEU B 297     -24.883  17.886  37.236  1.00 63.43           H  
ATOM   4525 HD13 LEU B 297     -25.062  18.839  38.729  1.00 63.43           H  
ATOM   4526 HD21 LEU B 297     -24.982  15.758  38.600  1.00 59.15           H  
ATOM   4527 HD22 LEU B 297     -23.867  15.554  39.972  1.00 59.15           H  
ATOM   4528 HD23 LEU B 297     -25.182  16.750  40.064  1.00 59.15           H  
ATOM   4529  N   LYS B 298     -20.896  13.743  37.330  1.00 67.88           N  
ATOM   4530  CA  LYS B 298     -20.169  12.959  36.338  1.00 69.82           C  
ATOM   4531  C   LYS B 298     -21.052  12.634  35.135  1.00 73.68           C  
ATOM   4532  O   LYS B 298     -21.078  13.376  34.153  1.00 78.71           O  
ATOM   4533  CB  LYS B 298     -19.629  11.673  36.961  1.00 68.80           C  
ATOM   4534  CG  LYS B 298     -18.398  11.125  36.250  1.00 74.61           C  
ATOM   4535  CD  LYS B 298     -17.957   9.787  36.830  1.00 76.36           C  
ATOM   4536  CE  LYS B 298     -19.000   8.712  36.588  1.00 79.21           C  
ATOM   4537  NZ  LYS B 298     -18.428   7.338  36.690  1.00 79.99           N1+
ATOM   4538  H   LYS B 298     -21.621  13.299  37.875  1.00 67.88           H  
ATOM   4539  HA  LYS B 298     -19.329  13.560  35.989  1.00 69.82           H  
ATOM   4540  HB2 LYS B 298     -19.366  11.876  37.999  1.00 68.80           H  
ATOM   4541  HB3 LYS B 298     -20.413  10.917  36.926  1.00 68.80           H  
ATOM   4542  HG2 LYS B 298     -18.631  10.992  35.194  1.00 74.61           H  
ATOM   4543  HG3 LYS B 298     -17.583  11.841  36.355  1.00 74.61           H  
ATOM   4544  HD2 LYS B 298     -17.804   9.898  37.903  1.00 76.36           H  
ATOM   4545  HD3 LYS B 298     -17.021   9.487  36.359  1.00 76.36           H  
ATOM   4546  HE2 LYS B 298     -19.416   8.846  35.590  1.00 79.21           H  
ATOM   4547  HE3 LYS B 298     -19.792   8.818  37.329  1.00 79.21           H  
ATOM   4548  HZ1 LYS B 298     -19.155   6.657  36.522  1.00 79.99           H  
ATOM   4549  HZ2 LYS B 298     -18.045   7.201  37.614  1.00 79.99           H  
ATOM   4550  HZ3 LYS B 298     -17.697   7.226  36.002  1.00 79.99           H  
ATOM   4551  N   NME B 299     -21.782  11.521  35.204  1.00  0.00           N  
ATOM   4552  CH3 NME B 299     -22.659  11.101  34.131  1.00  0.00           C  
ATOM   4553  H   NME B 299     -21.721  10.950  36.035  1.00  0.00           H  
ATOM   4554 HH31 NME B 299     -22.436  10.068  33.861  1.00  0.00           H  
ATOM   4555 HH32 NME B 299     -23.696  11.174  34.459  1.00  0.00           H  
ATOM   4556 HH33 NME B 299     -22.506  11.744  33.264  1.00  0.00           H  
ATOM   4557  CH3 ACE B 309     -28.214  12.114  32.502  1.00  0.00           C  
ATOM   4558  C   ACE B 309     -27.317  12.961  33.406  1.00  0.00           C  
ATOM   4559  O   ACE B 309     -26.892  14.049  33.021  1.00  0.00           O  
ATOM   4560 HH31 ACE B 309     -28.387  12.609  31.546  1.00  0.00           H  
ATOM   4561 HH32 ACE B 309     -27.728  11.153  32.331  1.00  0.00           H  
ATOM   4562 HH33 ACE B 309     -29.167  11.954  33.007  1.00  0.00           H  
ATOM   4563  N   SER B 310     -27.036  12.467  34.590  1.00 70.78           N  
ATOM   4564  CA  SER B 310     -26.191  13.187  35.535  1.00 73.23           C  
ATOM   4565  C   SER B 310     -26.022  12.397  36.832  1.00 78.25           C  
ATOM   4566  O   SER B 310     -26.880  12.448  37.717  1.00 80.59           O  
ATOM   4567  CB  SER B 310     -26.785  14.565  35.833  1.00 71.72           C  
ATOM   4568  OG  SER B 310     -28.203  14.509  35.868  1.00 76.69           O  
ATOM   4569  H   SER B 310     -27.414  11.568  34.852  1.00 70.78           H  
ATOM   4570  HA  SER B 310     -25.208  13.313  35.082  1.00 73.23           H  
ATOM   4571  HB2 SER B 310     -26.475  15.263  35.056  1.00 71.72           H  
ATOM   4572  HB3 SER B 310     -26.418  14.911  36.799  1.00 71.72           H  
ATOM   4573  HG  SER B 310     -28.462  13.601  35.693  1.00 76.69           H  
ATOM   4574  N   GLU B 311     -24.908  11.675  36.936  1.00 74.29           N  
ATOM   4575  CA  GLU B 311     -24.572  10.912  38.133  1.00 73.03           C  
ATOM   4576  C   GLU B 311     -23.835  11.786  39.143  1.00 67.82           C  
ATOM   4577  O   GLU B 311     -22.812  12.397  38.817  1.00 65.89           O  
ATOM   4578  CB  GLU B 311     -23.727   9.689  37.779  1.00 72.32           C  
ATOM   4579  CG  GLU B 311     -23.157   8.979  38.998  1.00 74.29           C  
ATOM   4580  CD  GLU B 311     -22.091   7.964  38.639  1.00 83.82           C  
ATOM   4581  OE1 GLU B 311     -21.842   7.768  37.431  1.00 92.71           O  
ATOM   4582  OE2 GLU B 311     -21.498   7.367  39.564  1.00 79.98           O1-
ATOM   4583  H   GLU B 311     -24.269  11.655  36.154  1.00 74.29           H  
ATOM   4584  HA  GLU B 311     -25.504  10.570  38.584  1.00 73.03           H  
ATOM   4585  HB2 GLU B 311     -24.351   8.985  37.229  1.00 72.32           H  
ATOM   4586  HB3 GLU B 311     -22.899  10.011  37.148  1.00 72.32           H  
ATOM   4587  HG2 GLU B 311     -23.968   8.465  39.513  1.00 74.29           H  
ATOM   4588  HG3 GLU B 311     -22.719   9.724  39.662  1.00 74.29           H  
ATOM   4589  N   GLN B 312     -24.353  11.831  40.368  1.00 64.94           N  
ATOM   4590  CA  GLN B 312     -23.786  12.648  41.433  1.00 59.70           C  
ATOM   4591  C   GLN B 312     -22.668  11.885  42.145  1.00 54.22           C  
ATOM   4592  O   GLN B 312     -22.832  10.707  42.484  1.00 52.94           O  
ATOM   4593  CB  GLN B 312     -24.880  13.030  42.435  1.00 55.06           C  
ATOM   4594  CG  GLN B 312     -25.808  14.153  41.981  1.00 61.43           C  
ATOM   4595  CD  GLN B 312     -26.822  14.555  43.048  1.00 66.41           C  
ATOM   4596  OE1 GLN B 312     -27.112  15.737  43.231  1.00 68.90           O  
ATOM   4597  NE2 GLN B 312     -27.364  13.565  43.757  1.00 60.46           N  
ATOM   4598  H   GLN B 312     -25.173  11.276  40.568  1.00 64.94           H  
ATOM   4599  HA  GLN B 312     -23.369  13.556  40.997  1.00 59.70           H  
ATOM   4600  HB2 GLN B 312     -25.488  12.145  42.625  1.00 55.06           H  
ATOM   4601  HB3 GLN B 312     -24.396  13.344  43.360  1.00 55.06           H  
ATOM   4602  HG2 GLN B 312     -26.349  13.820  41.095  1.00 61.43           H  
ATOM   4603  HG3 GLN B 312     -25.203  15.024  41.731  1.00 61.43           H  
ATOM   4604 HE21 GLN B 312     -27.098  12.608  43.574  1.00 60.46           H  
ATOM   4605 HE22 GLN B 312     -28.041  13.772  44.477  1.00 60.46           H  
ATOM   4606  N   THR B 313     -21.524  12.545  42.340  1.00 48.90           N  
ATOM   4607  CA  THR B 313     -20.461  12.040  43.202  1.00 44.50           C  
ATOM   4608  C   THR B 313     -20.093  13.114  44.217  1.00 40.27           C  
ATOM   4609  O   THR B 313     -20.333  14.304  44.007  1.00 41.05           O  
ATOM   4610  CB  THR B 313     -19.214  11.613  42.419  1.00 41.27           C  
ATOM   4611  OG1 THR B 313     -18.613  12.759  41.805  1.00 47.24           O  
ATOM   4612  CG2 THR B 313     -19.575  10.587  41.359  1.00 45.52           C  
ATOM   4613  H   THR B 313     -21.389  13.430  41.872  1.00 48.90           H  
ATOM   4614  HA  THR B 313     -20.837  11.149  43.704  1.00 44.50           H  
ATOM   4615  HB  THR B 313     -18.504  11.160  43.111  1.00 41.27           H  
ATOM   4616 HG21 THR B 313     -20.024   9.715  41.835  1.00 45.52           H  
ATOM   4617 HG22 THR B 313     -20.285  11.024  40.657  1.00 45.52           H  
ATOM   4618 HG23 THR B 313     -18.675  10.285  40.824  1.00 45.52           H  
ATOM   4619  HG1 THR B 313     -19.262  13.145  41.212  1.00 47.24           H  
ATOM   4620  N   PHE B 314     -19.483  12.695  45.320  1.00 36.78           N  
ATOM   4621  CA  PHE B 314     -19.262  13.601  46.436  1.00 35.33           C  
ATOM   4622  C   PHE B 314     -17.827  13.543  46.938  1.00 34.28           C  
ATOM   4623  O   PHE B 314     -17.185  12.490  46.939  1.00 35.76           O  
ATOM   4624  CB  PHE B 314     -20.225  13.295  47.589  1.00 33.19           C  
ATOM   4625  CG  PHE B 314     -21.658  13.616  47.280  1.00 34.70           C  
ATOM   4626  CD1 PHE B 314     -22.152  14.892  47.487  1.00 36.89           C  
ATOM   4627  CD2 PHE B 314     -22.517  12.640  46.797  1.00 38.18           C  
ATOM   4628  CE1 PHE B 314     -23.477  15.194  47.207  1.00 40.64           C  
ATOM   4629  CE2 PHE B 314     -23.840  12.933  46.523  1.00 39.72           C  
ATOM   4630  CZ  PHE B 314     -24.320  14.210  46.727  1.00 40.74           C  
ATOM   4631  H   PHE B 314     -19.169  11.737  45.384  1.00 36.78           H  
ATOM   4632  HA  PHE B 314     -19.453  14.609  46.068  1.00 35.33           H  
ATOM   4633  HB2 PHE B 314     -20.153  12.233  47.825  1.00 33.19           H  
ATOM   4634  HB3 PHE B 314     -19.920  13.881  48.456  1.00 33.19           H  
ATOM   4635  HD1 PHE B 314     -21.499  15.662  47.871  1.00 36.89           H  
ATOM   4636  HD2 PHE B 314     -22.148  11.638  46.633  1.00 38.18           H  
ATOM   4637  HE1 PHE B 314     -23.849  16.196  47.364  1.00 40.64           H  
ATOM   4638  HE2 PHE B 314     -24.498  12.162  46.149  1.00 39.72           H  
ATOM   4639  HZ  PHE B 314     -25.353  14.440  46.512  1.00 40.74           H  
ATOM   4640  N   MET B 315     -17.337  14.701  47.370  1.00 31.65           N  
ATOM   4641  CA  MET B 315     -16.064  14.830  48.065  1.00 31.84           C  
ATOM   4642  C   MET B 315     -16.362  15.334  49.468  1.00 32.36           C  
ATOM   4643  O   MET B 315     -16.989  16.387  49.627  1.00 32.04           O  
ATOM   4644  CB  MET B 315     -15.122  15.794  47.339  1.00 33.68           C  
ATOM   4645  CG  MET B 315     -14.839  15.441  45.882  1.00 34.68           C  
ATOM   4646  SD  MET B 315     -13.928  16.751  45.039  1.00 47.03           S  
ATOM   4647  CE  MET B 315     -12.348  16.676  45.877  1.00 36.21           C  
ATOM   4648  H   MET B 315     -17.878  15.538  47.207  1.00 31.65           H  
ATOM   4649  HA  MET B 315     -15.560  13.864  48.097  1.00 31.84           H  
ATOM   4650  HB2 MET B 315     -14.173  15.807  47.875  1.00 33.68           H  
ATOM   4651  HB3 MET B 315     -15.568  16.788  47.366  1.00 33.68           H  
ATOM   4652  HG2 MET B 315     -15.787  15.283  45.367  1.00 34.68           H  
ATOM   4653  HG3 MET B 315     -14.250  14.524  45.849  1.00 34.68           H  
ATOM   4654  HE1 MET B 315     -12.492  16.865  46.941  1.00 36.21           H  
ATOM   4655  HE2 MET B 315     -11.910  15.687  45.739  1.00 36.21           H  
ATOM   4656  HE3 MET B 315     -11.680  17.430  45.461  1.00 36.21           H  
ATOM   4657  N   TYR B 316     -15.977  14.555  50.477  1.00 29.82           N  
ATOM   4658  CA  TYR B 316     -16.167  14.924  51.873  1.00 29.65           C  
ATOM   4659  C   TYR B 316     -14.813  15.230  52.502  1.00 29.16           C  
ATOM   4660  O   TYR B 316     -13.863  14.459  52.336  1.00 28.33           O  
ATOM   4661  CB  TYR B 316     -16.869  13.804  52.648  1.00 28.33           C  
ATOM   4662  CG  TYR B 316     -18.235  13.454  52.103  1.00 29.68           C  
ATOM   4663  CD1 TYR B 316     -19.284  14.355  52.193  1.00 29.26           C  
ATOM   4664  CD2 TYR B 316     -18.479  12.219  51.517  1.00 30.41           C  
ATOM   4665  CE1 TYR B 316     -20.537  14.046  51.700  1.00 32.61           C  
ATOM   4666  CE2 TYR B 316     -19.728  11.898  51.023  1.00 29.70           C  
ATOM   4667  CZ  TYR B 316     -20.757  12.818  51.117  1.00 32.09           C  
ATOM   4668  OH  TYR B 316     -22.013  12.518  50.627  1.00 30.56           O  
ATOM   4669  H   TYR B 316     -15.535  13.672  50.265  1.00 29.82           H  
ATOM   4670  HA  TYR B 316     -16.801  15.810  51.918  1.00 29.65           H  
ATOM   4671  HB2 TYR B 316     -16.243  12.912  52.607  1.00 28.33           H  
ATOM   4672  HB3 TYR B 316     -16.983  14.121  53.685  1.00 28.33           H  
ATOM   4673  HD1 TYR B 316     -19.119  15.316  52.657  1.00 29.26           H  
ATOM   4674  HD2 TYR B 316     -17.679  11.497  51.446  1.00 30.41           H  
ATOM   4675  HE1 TYR B 316     -21.340  14.764  51.772  1.00 32.61           H  
ATOM   4676  HE2 TYR B 316     -19.900  10.935  50.566  1.00 29.70           H  
ATOM   4677  HH  TYR B 316     -22.046  12.323  49.688  1.00 30.56           H  
ATOM   4678  N   TYR B 317     -14.734  16.334  53.238  1.00 28.78           N  
ATOM   4679  CA  TYR B 317     -13.531  16.725  53.958  1.00 27.35           C  
ATOM   4680  C   TYR B 317     -13.798  16.586  55.448  1.00 27.28           C  
ATOM   4681  O   TYR B 317     -14.755  17.180  55.967  1.00 27.53           O  
ATOM   4682  CB  TYR B 317     -13.119  18.168  53.639  1.00 28.53           C  
ATOM   4683  CG  TYR B 317     -12.889  18.448  52.172  1.00 30.53           C  
ATOM   4684  CD1 TYR B 317     -13.962  18.569  51.296  1.00 32.84           C  
ATOM   4685  CD2 TYR B 317     -11.607  18.591  51.658  1.00 30.54           C  
ATOM   4686  CE1 TYR B 317     -13.769  18.819  49.957  1.00 33.13           C  
ATOM   4687  CE2 TYR B 317     -11.403  18.843  50.310  1.00 34.02           C  
ATOM   4688  CZ  TYR B 317     -12.491  18.957  49.466  1.00 34.17           C  
ATOM   4689  OH  TYR B 317     -12.322  19.206  48.128  1.00 37.41           O  
ATOM   4690  H   TYR B 317     -15.547  16.930  53.301  1.00 28.78           H  
ATOM   4691  HA  TYR B 317     -12.712  16.077  53.648  1.00 27.35           H  
ATOM   4692  HB2 TYR B 317     -13.908  18.832  53.992  1.00 28.53           H  
ATOM   4693  HB3 TYR B 317     -12.195  18.384  54.175  1.00 28.53           H  
ATOM   4694  HD1 TYR B 317     -14.968  18.465  51.675  1.00 32.84           H  
ATOM   4695  HD2 TYR B 317     -10.756  18.505  52.318  1.00 30.54           H  
ATOM   4696  HE1 TYR B 317     -14.617  18.907  49.294  1.00 33.13           H  
ATOM   4697  HE2 TYR B 317     -10.401  18.949  49.922  1.00 34.02           H  
ATOM   4698  HH  TYR B 317     -11.409  19.291  47.843  1.00 37.41           H  
ATOM   4699  N   VAL B 318     -12.937  15.825  56.125  1.00 26.31           N  
ATOM   4700  CA  VAL B 318     -13.037  15.552  57.551  1.00 26.20           C  
ATOM   4701  C   VAL B 318     -11.828  16.163  58.257  1.00 26.09           C  
ATOM   4702  O   VAL B 318     -10.814  16.500  57.637  1.00 25.71           O  
ATOM   4703  CB  VAL B 318     -13.131  14.041  57.842  1.00 26.09           C  
ATOM   4704  CG1 VAL B 318     -14.376  13.441  57.200  1.00 26.31           C  
ATOM   4705  CG2 VAL B 318     -11.881  13.332  57.349  1.00 25.17           C  
ATOM   4706  H   VAL B 318     -12.168  15.413  55.617  1.00 26.31           H  
ATOM   4707  HA  VAL B 318     -13.955  16.003  57.929  1.00 26.20           H  
ATOM   4708  HB  VAL B 318     -13.208  13.903  58.920  1.00 26.09           H  
ATOM   4709 HG11 VAL B 318     -15.262  13.948  57.582  1.00 26.31           H  
ATOM   4710 HG12 VAL B 318     -14.323  13.566  56.119  1.00 26.31           H  
ATOM   4711 HG13 VAL B 318     -14.433  12.379  57.440  1.00 26.31           H  
ATOM   4712 HG21 VAL B 318     -11.791  13.462  56.271  1.00 25.17           H  
ATOM   4713 HG22 VAL B 318     -11.005  13.756  57.840  1.00 25.17           H  
ATOM   4714 HG23 VAL B 318     -11.950  12.270  57.582  1.00 25.17           H  
ATOM   4715  N   ASN B 319     -11.939  16.296  59.582  1.00 25.19           N  
ATOM   4716  CA  ASN B 319     -10.956  17.041  60.361  1.00 26.91           C  
ATOM   4717  C   ASN B 319      -9.843  16.159  60.934  1.00 28.02           C  
ATOM   4718  O   ASN B 319      -9.327  16.441  62.023  1.00 28.84           O  
ATOM   4719  CB  ASN B 319     -11.654  17.839  61.462  1.00 27.77           C  
ATOM   4720  CG  ASN B 319     -12.657  17.018  62.231  1.00 27.43           C  
ATOM   4721  OD1 ASN B 319     -12.705  15.795  62.108  1.00 26.52           O  
ATOM   4722  ND2 ASN B 319     -13.498  17.696  63.005  1.00 29.16           N  
ATOM   4723  H   ASN B 319     -12.723  15.870  60.056  1.00 25.19           H  
ATOM   4724  HA  ASN B 319     -10.463  17.731  59.676  1.00 26.91           H  
ATOM   4725  HB2 ASN B 319     -12.171  18.683  61.006  1.00 27.77           H  
ATOM   4726  HB3 ASN B 319     -10.899  18.208  62.157  1.00 27.77           H  
ATOM   4727 HD21 ASN B 319     -14.214  17.207  63.523  1.00 29.16           H  
ATOM   4728 HD22 ASN B 319     -13.421  18.701  63.076  1.00 29.16           H  
ATOM   4729  N   ASP B 320      -9.487  15.083  60.240  1.00 27.87           N  
ATOM   4730  CA  ASP B 320      -8.246  14.362  60.479  1.00 27.85           C  
ATOM   4731  C   ASP B 320      -7.783  13.835  59.128  1.00 27.89           C  
ATOM   4732  O   ASP B 320      -8.598  13.604  58.234  1.00 28.76           O  
ATOM   4733  CB  ASP B 320      -8.427  13.231  61.502  1.00 28.58           C  
ATOM   4734  CG  ASP B 320      -7.126  12.847  62.202  1.00 34.58           C  
ATOM   4735  OD1 ASP B 320      -6.028  13.215  61.719  1.00 38.08           O  
ATOM   4736  OD2 ASP B 320      -7.203  12.196  63.266  1.00 34.52           O1-
ATOM   4737  H   ASP B 320     -10.106  14.751  59.514  1.00 27.87           H  
ATOM   4738  HA  ASP B 320      -7.496  15.023  60.913  1.00 27.85           H  
ATOM   4739  HB2 ASP B 320      -8.815  12.354  60.985  1.00 28.58           H  
ATOM   4740  HB3 ASP B 320      -9.144  13.556  62.256  1.00 28.58           H  
ATOM   4741  N   GLY B 321      -6.475  13.686  58.968  1.00 28.66           N  
ATOM   4742  CA  GLY B 321      -5.957  13.342  57.661  1.00 27.44           C  
ATOM   4743  C   GLY B 321      -4.645  12.593  57.687  1.00 26.76           C  
ATOM   4744  O   GLY B 321      -4.253  12.060  58.727  1.00 27.39           O  
ATOM   4745  H   GLY B 321      -5.847  13.811  59.749  1.00 28.66           H  
ATOM   4746  HA2 GLY B 321      -6.695  12.720  57.155  1.00 27.44           H  
ATOM   4747  HA3 GLY B 321      -5.812  14.264  57.098  1.00 27.44           H  
ATOM   4748  N   VAL B 322      -3.971  12.533  56.535  1.00 28.14           N  
ATOM   4749  CA  VAL B 322      -2.739  11.758  56.406  1.00 28.52           C  
ATOM   4750  C   VAL B 322      -1.577  12.377  57.167  1.00 26.88           C  
ATOM   4751  O   VAL B 322      -0.563  11.709  57.371  1.00 26.26           O  
ATOM   4752  CB  VAL B 322      -2.346  11.569  54.930  1.00 26.76           C  
ATOM   4753  CG1 VAL B 322      -3.511  10.950  54.148  1.00 26.69           C  
ATOM   4754  CG2 VAL B 322      -1.875  12.889  54.318  1.00 25.96           C  
ATOM   4755  H   VAL B 322      -4.322  13.036  55.733  1.00 28.14           H  
ATOM   4756  HA  VAL B 322      -2.950  10.784  56.849  1.00 28.52           H  
ATOM   4757  HB  VAL B 322      -1.506  10.877  54.872  1.00 26.76           H  
ATOM   4758 HG11 VAL B 322      -3.777   9.991  54.592  1.00 26.69           H  
ATOM   4759 HG12 VAL B 322      -4.371  11.619  54.186  1.00 26.69           H  
ATOM   4760 HG13 VAL B 322      -3.213  10.800  53.110  1.00 26.69           H  
ATOM   4761 HG21 VAL B 322      -2.686  13.616  54.354  1.00 25.96           H  
ATOM   4762 HG22 VAL B 322      -1.023  13.267  54.882  1.00 25.96           H  
ATOM   4763 HG23 VAL B 322      -1.581  12.724  53.282  1.00 25.96           H  
ATOM   4764  N   TYR B 323      -1.656  13.654  57.540  1.00 27.12           N  
ATOM   4765  CA  TYR B 323      -0.632  14.215  58.415  1.00 27.48           C  
ATOM   4766  C   TYR B 323      -0.909  13.922  59.883  1.00 31.23           C  
ATOM   4767  O   TYR B 323       0.003  14.037  60.712  1.00 30.14           O  
ATOM   4768  CB  TYR B 323      -0.512  15.724  58.209  1.00 26.65           C  
ATOM   4769  CG  TYR B 323       0.069  16.115  56.870  1.00 28.19           C  
ATOM   4770  CD1 TYR B 323      -0.758  16.357  55.777  1.00 28.36           C  
ATOM   4771  CD2 TYR B 323       1.445  16.232  56.694  1.00 29.58           C  
ATOM   4772  CE1 TYR B 323      -0.232  16.718  54.552  1.00 30.97           C  
ATOM   4773  CE2 TYR B 323       1.983  16.591  55.477  1.00 29.58           C  
ATOM   4774  CZ  TYR B 323       1.140  16.835  54.405  1.00 32.94           C  
ATOM   4775  OH  TYR B 323       1.666  17.194  53.187  1.00 36.55           O  
ATOM   4776  H   TYR B 323      -2.421  14.230  57.219  1.00 27.12           H  
ATOM   4777  HA  TYR B 323       0.309  13.735  58.146  1.00 27.48           H  
ATOM   4778  HB2 TYR B 323      -1.507  16.162  58.293  1.00 26.65           H  
ATOM   4779  HB3 TYR B 323       0.130  16.127  58.992  1.00 26.65           H  
ATOM   4780  HD1 TYR B 323      -1.828  16.261  55.889  1.00 28.36           H  
ATOM   4781  HD2 TYR B 323       2.104  16.038  57.527  1.00 29.58           H  
ATOM   4782  HE1 TYR B 323      -0.887  16.908  53.714  1.00 30.97           H  
ATOM   4783  HE2 TYR B 323       3.053  16.681  55.360  1.00 29.58           H  
ATOM   4784  HH  TYR B 323       1.149  16.921  52.425  1.00 36.55           H  
ATOM   4785  N   GLY B 324      -2.145  13.549  60.215  1.00 29.74           N  
ATOM   4786  CA  GLY B 324      -2.508  13.174  61.568  1.00 28.34           C  
ATOM   4787  C   GLY B 324      -2.634  11.674  61.735  1.00 29.00           C  
ATOM   4788  O   GLY B 324      -1.680  10.929  61.483  1.00 29.98           O  
ATOM   4789  H   GLY B 324      -2.855  13.527  59.497  1.00 29.74           H  
ATOM   4790  HA2 GLY B 324      -1.741  13.539  62.251  1.00 28.34           H  
ATOM   4791  HA3 GLY B 324      -3.464  13.636  61.815  1.00 28.34           H  
ATOM   4792  N   SER B 325      -3.816  11.225  62.161  1.00 27.47           N  
ATOM   4793  CA  SER B 325      -4.027   9.813  62.465  1.00 28.71           C  
ATOM   4794  C   SER B 325      -3.861   8.918  61.246  1.00 30.50           C  
ATOM   4795  O   SER B 325      -3.452   7.759  61.384  1.00 30.01           O  
ATOM   4796  CB  SER B 325      -5.423   9.612  63.043  1.00 27.67           C  
ATOM   4797  OG  SER B 325      -5.596  10.371  64.216  1.00 33.70           O  
ATOM   4798  H   SER B 325      -4.580  11.875  62.275  1.00 27.47           H  
ATOM   4799  HA  SER B 325      -3.265   9.529  63.190  1.00 28.71           H  
ATOM   4800  HB2 SER B 325      -5.564   8.557  63.277  1.00 27.67           H  
ATOM   4801  HB3 SER B 325      -6.163   9.922  62.305  1.00 27.67           H  
ATOM   4802  HG  SER B 325      -6.326  10.976  64.065  1.00 33.70           H  
ATOM   4803  N   PHE B 326      -4.202   9.412  60.059  1.00 29.20           N  
ATOM   4804  CA  PHE B 326      -4.201   8.576  58.870  1.00 28.79           C  
ATOM   4805  C   PHE B 326      -2.855   8.542  58.163  1.00 30.62           C  
ATOM   4806  O   PHE B 326      -2.775   8.041  57.037  1.00 31.74           O  
ATOM   4807  CB  PHE B 326      -5.292   9.033  57.909  1.00 27.55           C  
ATOM   4808  CG  PHE B 326      -6.672   8.831  58.447  1.00 29.17           C  
ATOM   4809  CD1 PHE B 326      -7.244   7.567  58.449  1.00 29.93           C  
ATOM   4810  CD2 PHE B 326      -7.394   9.893  58.964  1.00 28.35           C  
ATOM   4811  CE1 PHE B 326      -8.518   7.368  58.955  1.00 27.04           C  
ATOM   4812  CE2 PHE B 326      -8.669   9.700  59.466  1.00 28.26           C  
ATOM   4813  CZ  PHE B 326      -9.229   8.435  59.461  1.00 26.73           C  
ATOM   4814  H   PHE B 326      -4.466  10.384  59.983  1.00 29.20           H  
ATOM   4815  HA  PHE B 326      -4.402   7.557  59.201  1.00 28.79           H  
ATOM   4816  HB2 PHE B 326      -5.152  10.094  57.705  1.00 27.55           H  
ATOM   4817  HB3 PHE B 326      -5.196   8.469  56.981  1.00 27.55           H  
ATOM   4818  HD1 PHE B 326      -6.690   6.729  58.052  1.00 29.93           H  
ATOM   4819  HD2 PHE B 326      -6.958  10.881  58.976  1.00 28.35           H  
ATOM   4820  HE1 PHE B 326      -8.953   6.380  58.953  1.00 27.04           H  
ATOM   4821  HE2 PHE B 326      -9.226  10.536  59.861  1.00 28.26           H  
ATOM   4822  HZ  PHE B 326     -10.224   8.283  59.854  1.00 26.73           H  
ATOM   4823  N   ASN B 327      -1.794   9.035  58.807  1.00 30.79           N  
ATOM   4824  CA  ASN B 327      -0.447   8.807  58.299  1.00 28.89           C  
ATOM   4825  C   ASN B 327      -0.166   7.323  58.144  1.00 30.25           C  
ATOM   4826  O   ASN B 327       0.686   6.941  57.333  1.00 31.78           O  
ATOM   4827  CB  ASN B 327       0.579   9.455  59.234  1.00 30.02           C  
ATOM   4828  CG  ASN B 327       0.830   8.630  60.471  1.00 33.16           C  
ATOM   4829  OD1 ASN B 327       1.690   7.747  60.470  1.00 35.06           O  
ATOM   4830  ND2 ASN B 327       0.042   8.870  61.523  1.00 31.77           N
[truncated: 647,194 more chars]
