# Supplementary material for: Design, Synthesis, and Biological Activity of Novel Ornithine Decarboxylase (ODC) Inhibitors
Source: J Med Chem. 2025 Mar 4;68(5):5760–73. doi: 10.1021/acs.jmedchem.4c03120 (PMC11912471; doi:10.1021/acs.jmedchem.4c03120)
Supplement: Supplementary file 9 — jm4c03120_si_009.pdb [file jm4c03120_si_009.pdb]

HEADER    LYASE/INHIBITOR                                     ODC_rece
REMARK  99                                                                      
REMARK  99 MOE v2022.02 (Chemical Computing Group ULC) Sat Jan 11 16:42:21 2025 
SEQRES   1 A  407  ASN GLU GLU PHE ASP CYS HIS PHE LEU ASP GLU GLY PHE
SEQRES   2 A  407  THR ALA LYS ASP ILE LEU ASP GLN LYS ILE ASN GLU VAL
SEQRES   3 A  407  SER SER SER ASP ASP LYS ASP ALA PHE TYR VAL ALA ASP
SEQRES   4 A  407  LEU GLY ASP ILE LEU LYS LYS HIS LEU ARG TRP LEU LYS
SEQRES   5 A  407  ALA LEU PRO ARG VAL THR PRO PHE TYR ALA VAL LYS CYS
SEQRES   6 A  407  ASN ASP SER LYS ALA ILE VAL LYS THR LEU ALA ALA THR
SEQRES   7 A  407  GLY THR GLY PHE ASP CYS ALA SER LYS THR GLU ILE GLN
SEQRES   8 A  407  LEU VAL GLN SER LEU GLY VAL PRO PRO GLU ARG ILE ILE
SEQRES   9 A  407  TYR ALA ASN PRO CYS LYS GLN VAL SER GLN ILE LYS TYR
SEQRES  10 A  407  ALA ALA ASN ASN GLY VAL GLN MET MET THR PHE ASP SER
SEQRES  11 A  407  GLU VAL GLU LEU MET LYS VAL ALA ARG ALA HIS PRO LYS
SEQRES  12 A  407  ALA LYS LEU VAL LEU ARG ILE ALA THR ASP ASP SER LYS
SEQRES  13 A  407  ALA VAL CYS ARG LEU SER VAL LYS PHE GLY ALA THR LEU
SEQRES  14 A  407  ARG THR SER ARG LEU LEU LEU GLU ARG ALA LYS GLU LEU
SEQRES  15 A  407  ASN ILE ASP VAL VAL GLY VAL SER PHE HIS VAL GLY SER
SEQRES  16 A  407  GLY CYS THR ASP PRO GLU THR PHE VAL GLN ALA ILE SER
SEQRES  17 A  407  ASP ALA ARG CYS VAL PHE ASP MET GLY ALA GLU VAL GLY
SEQRES  18 A  407  PHE SER MET TYR LEU LEU ASP ILE GLY GLY GLY PHE PRO
SEQRES  19 A  407  GLY SER GLU ASP VAL LYS LEU LYS PHE GLU GLU ILE THR
SEQRES  20 A  407  GLY VAL ILE ASN PRO ALA LEU ASP LYS TYR PHE PRO SER
SEQRES  21 A  407  ASP SER GLY VAL ARG ILE ILE ALA GLU PRO GLY ARG TYR
SEQRES  22 A  407  TYR VAL ALA SER ALA PHE THR LEU ALA VAL ASN ILE ILE
SEQRES  23 A  407  ALA LYS LYS ILE VAL LEU LYS NME ACE GLU GLN THR PHE
SEQRES  24 A  407  MET TYR TYR VAL ASN ASP GLY VAL TYR GLY SER PHE ASN
SEQRES  25 A  407  CYS ILE LEU TYR ASP HIS ALA HIS VAL LYS PRO LEU LEU
SEQRES  26 A  407  GLN LYS ARG PRO LYS PRO ASP GLU LYS TYR TYR SER SER
SEQRES  27 A  407  SER ILE TRP GLY PRO THR CYS ASP GLY LEU ASP ARG ILE
SEQRES  28 A  407  VAL GLU ARG CYS ASP LEU PRO GLU MET HIS VAL GLY ASP
SEQRES  29 A  407  TRP MET LEU PHE GLU ASN MET GLY ALA TYR THR VAL ALA
SEQRES  30 A  407  ALA ALA SER THR PHE ASN GLY PHE GLN ARG PRO THR ILE
SEQRES  31 A  407  TYR TYR VAL MET SER GLY PRO ALA TRP GLN LEU MET GLN
SEQRES  32 A  407  GLN PHE GLN ASN
SEQRES   1 B  409  MET ASN ASN PHE GLY ASN GLU GLU PHE ASP CYS HIS PHE
SEQRES   2 B  409  LEU ASP GLU GLY PHE THR ALA LYS ASP ILE LEU ASP GLN
SEQRES   3 B  409  LYS ILE ASN GLU VAL SER SER SER ASP ASP LYS ASP ALA
SEQRES   4 B  409  PHE TYR VAL ALA ASP LEU GLY ASP ILE LEU LYS LYS HIS
SEQRES   5 B  409  LEU ARG TRP LEU LYS ALA LEU PRO ARG VAL THR PRO PHE
SEQRES   6 B  409  TYR ALA VAL LYS CYS ASN ASP SER LYS ALA ILE VAL LYS
SEQRES   7 B  409  THR LEU ALA ALA THR GLY THR GLY PHE ASP CYS ALA SER
SEQRES   8 B  409  LYS THR GLU ILE GLN LEU VAL GLN SER LEU GLY VAL PRO
SEQRES   9 B  409  PRO GLU ARG ILE ILE TYR ALA ASN PRO CYS LYS GLN VAL
SEQRES  10 B  409  SER GLN ILE LYS TYR ALA ALA ASN ASN GLY VAL GLN MET
SEQRES  11 B  409  MET THR PHE ASP SER GLU VAL GLU LEU MET LYS VAL ALA
SEQRES  12 B  409  ARG ALA HIS PRO LYS ALA LYS LEU VAL LEU ARG ILE ALA
SEQRES  13 B  409  THR ASP NME ACE LEU SER VAL LYS PHE GLY ALA THR LEU
SEQRES  14 B  409  ARG THR SER ARG LEU LEU LEU GLU ARG ALA LYS GLU LEU
SEQRES  15 B  409  ASN ILE ASP VAL VAL GLY VAL SER PHE HIS VAL GLY SER
SEQRES  16 B  409  GLY CYS THR ASP PRO GLU THR PHE VAL GLN ALA ILE SER
SEQRES  17 B  409  ASP ALA ARG CYS VAL PHE ASP MET GLY ALA GLU VAL GLY
SEQRES  18 B  409  PHE SER MET TYR LEU LEU ASP ILE GLY GLY GLY PHE PRO
SEQRES  19 B  409  GLY SER GLU ASP VAL LYS LEU LYS PHE GLU GLU ILE THR
SEQRES  20 B  409  GLY VAL ILE ASN PRO ALA LEU ASP LYS TYR PHE PRO SER
SEQRES  21 B  409  ASP SER GLY VAL ARG ILE ILE ALA GLU PRO GLY ARG TYR
SEQRES  22 B  409  TYR VAL ALA SER ALA PHE THR LEU ALA VAL ASN ILE ILE
SEQRES  23 B  409  ALA LYS LYS ILE VAL LEU LYS GLU NME ACE SER GLU GLN
SEQRES  24 B  409  THR PHE MET TYR TYR VAL ASN ASP GLY VAL TYR GLY SER
SEQRES  25 B  409  PHE ASN CYS ILE LEU TYR ASP HIS ALA HIS VAL LYS PRO
SEQRES  26 B  409  LEU LEU GLN LYS ARG PRO LYS PRO ASP GLU LYS TYR TYR
SEQRES  27 B  409  SER SER SER ILE TRP GLY PRO THR CYS ASP GLY LEU ASP
SEQRES  28 B  409  ARG ILE VAL GLU ARG CYS ASP LEU PRO GLU MET HIS VAL
SEQRES  29 B  409  GLY ASP TRP MET LEU PHE GLU ASN MET GLY ALA TYR THR
SEQRES  30 B  409  VAL ALA ALA ALA SER THR PHE ASN GLY PHE GLN ARG PRO
SEQRES  31 B  409  THR ILE TYR TYR VAL MET SER GLY PRO ALA TRP GLN LEU
SEQRES  32 B  409  MET GLN GLN PHE GLN ASN
HELIX    1   1 ALA A   20  GLU A   30  1               Generated by MOE   11
HELIX    2   2 LEU A   45  ALA A   58  1               Generated by MOE   14
HELIX    3   3 VAL A   68  CYS A   70  5               Generated by MOE    3
HELIX    4   4 LYS A   74  THR A   83  1               Generated by MOE   10
HELIX    5   5 LYS A   92  SER A  100  1               Generated by MOE    9
HELIX    6   6 PRO A  105  ARG A  107  5               Generated by MOE    3
HELIX    7   7 VAL A  117  ASN A  125  1               Generated by MOE    9
HELIX    8   8 GLU A  136  ALA A  145  1               Generated by MOE   10
HELIX    9   9 LEU A  174  GLU A  186  1               Generated by MOE   13
HELIX   10  10 GLU A  206  VAL A  225  1               Generated by MOE   20
HELIX   11  11 PHE A  248  TYR A  262  1               Generated by MOE   15
HELIX   12  12 SER A  265  SER A  267  5               Generated by MOE    3
HELIX   13  13 ARG A  277  VAL A  280  1               Generated by MOE    4
HELIX   14  14 ALA A  281  ALA A  283  5               Generated by MOE    3
HELIX   15  15 SER A  325  ASN A  327  5               Generated by MOE    3
HELIX   16  16 CYS A  328  TYR A  331  1               Generated by MOE    4
HELIX   17  17 PHE A  397  GLY A  399  5               Generated by MOE    3
HELIX   18  18 GLY A  411  GLN A  421  1               Generated by MOE   11
HELIX   19  19 ALA B   20  GLU B   30  1               Generated by MOE   11
HELIX   20  20 LEU B   45  ALA B   58  1               Generated by MOE   14
HELIX   21  21 LYS B   74  THR B   83  1               Generated by MOE   10
HELIX   22  22 LYS B   92  SER B  100  1               Generated by MOE    9
HELIX   23  23 PRO B  105  ARG B  107  5               Generated by MOE    3
HELIX   24  24 VAL B  117  ASN B  125  1               Generated by MOE    9
HELIX   25  25 GLU B  136  ALA B  145  1               Generated by MOE   10
HELIX   26  26 LEU B  174  GLU B  186  1               Generated by MOE   13
HELIX   27  27 GLU B  206  VAL B  225  1               Generated by MOE   20
HELIX   28  28 PHE B  248  TYR B  262  1               Generated by MOE   15
HELIX   29  29 SER B  265  SER B  267  5               Generated by MOE    3
HELIX   30  30 ARG B  277  VAL B  280  1               Generated by MOE    4
HELIX   31  31 ALA B  281  ALA B  283  5               Generated by MOE    3
HELIX   32  32 SER B  325  ASN B  327  5               Generated by MOE    3
HELIX   33  33 CYS B  328  TYR B  331  1               Generated by MOE    4
HELIX   34  34 PHE B  397  GLY B  399  5               Generated by MOE    3
HELIX   35  35 GLY B  411  GLN B  421  1               Generated by MOE   11
SHEET    1       CYS A  11  LEU A  14                  Generated by MOE
SHEET    2       PHE A  40  ASP A  44                  Generated by MOE
SHEET    3       VAL A  62  ALA A  67                  Generated by MOE
SHEET    4       GLY A  86  CYS A  89                  Generated by MOE
SHEET    5       ILE A 108  TYR A 110                  Generated by MOE
SHEET    6       MET A 130  PHE A 133                  Generated by MOE
SHEET    7       LYS A 150  ARG A 154                  Generated by MOE
SHEET    8       ASP A 190  VAL A 191                  Generated by MOE
SHEET    9       VAL A 192  VAL A 192                  Generated by MOE
SHEET   10       GLY A 193  SER A 195                  Generated by MOE
SHEET   11       LEU A 231  ASP A 233                  Generated by MOE
SHEET   12       ARG A 270  ALA A 273                  Generated by MOE
SHEET   13       PHE A 284  LEU A 297                  Generated by MOE
SHEET   14       GLN A 312  THR A 313                  Generated by MOE
SHEET   15       PHE A 314  TYR A 317                  Generated by MOE
SHEET   16       VAL A 318  VAL A 318                  Generated by MOE
SHEET   17       LEU A 339  LEU A 340                  Generated by MOE
SHEET   18       TYR A 351  SER A 352                  Generated by MOE
SHEET   19       SER A 353  TRP A 356                  Generated by MOE
SHEET   20       ARG A 365  LEU A 372                  Generated by MOE
SHEET   21       TRP A 380  PHE A 383                  Generated by MOE
SHEET   22       THR A 404  SER A 410                  Generated by MOE
SHEET   23       CYS B  11  LEU B  14                  Generated by MOE
SHEET   24       PHE B  40  ASP B  44                  Generated by MOE
SHEET   25       VAL B  62  ALA B  67                  Generated by MOE
SHEET   26       GLY B  86  CYS B  89                  Generated by MOE
SHEET   27       ILE B 108  TYR B 110                  Generated by MOE
SHEET   28       MET B 130  PHE B 133                  Generated by MOE
SHEET   29       LYS B 150  ARG B 154                  Generated by MOE
SHEET   30       ASP B 190  VAL B 191                  Generated by MOE
SHEET   31       VAL B 192  VAL B 192                  Generated by MOE
SHEET   32       GLY B 193  SER B 195                  Generated by MOE
SHEET   33       LEU B 231  ASP B 233                  Generated by MOE
SHEET   34       ARG B 270  ALA B 273                  Generated by MOE
SHEET   35       PHE B 284  LYS B 298                  Generated by MOE
SHEET   36       GLU B 311  THR B 313                  Generated by MOE
SHEET   37       PHE B 314  TYR B 317                  Generated by MOE
SHEET   38       VAL B 318  VAL B 318                  Generated by MOE
SHEET   39       LEU B 339  LEU B 340                  Generated by MOE
SHEET   40       TYR B 350  SER B 352                  Generated by MOE
SHEET   41       SER B 353  TRP B 356                  Generated by MOE
SHEET   42       ARG B 365  PRO B 373                  Generated by MOE
SHEET   43       TRP B 380  PHE B 383                  Generated by MOE
SHEET   44       THR B 404  SER B 410                  Generated by MOE
ATOM      1  N   ASN A   6      -4.570  14.549  84.102  1.00  0.00           N1+
ATOM      2  CA  ASN A   6      -4.782  15.166  82.798  1.00  0.00           C  
ATOM      3  C   ASN A   6      -5.698  14.284  81.955  1.00  0.00           C  
ATOM      4  O   ASN A   6      -6.116  13.217  82.405  1.00  0.00           O  
ATOM      5  CB  ASN A   6      -3.441  15.401  82.096  1.00  0.00           C  
ATOM      6  CG  ASN A   6      -3.473  16.591  81.160  1.00  0.00           C  
ATOM      7  OD1 ASN A   6      -4.466  17.309  81.088  1.00  0.00           O  
ATOM      8  ND2 ASN A   6      -2.371  16.822  80.457  1.00  0.00           N  
ATOM      9  H1  ASN A   6      -5.459  14.424  84.564  1.00  0.00           H  
ATOM     10  H2  ASN A   6      -3.979  15.145  84.664  1.00  0.00           H  
ATOM     11  H3  ASN A   6      -4.125  13.651  83.981  1.00  0.00           H  
ATOM     12  HA  ASN A   6      -5.263  16.135  82.931  1.00  0.00           H  
ATOM     13  HB2 ASN A   6      -3.188  14.511  81.520  1.00  0.00           H  
ATOM     14  HB3 ASN A   6      -2.676  15.573  82.853  1.00  0.00           H  
ATOM     15 HD21 ASN A   6      -2.327  17.615  79.832  1.00  0.00           H  
ATOM     16 HD22 ASN A   6      -1.576  16.205  80.547  1.00  0.00           H  
ATOM     17  N   GLU A   7      -6.008  14.729  80.734  1.00  0.00           N  
ATOM     18  CA  GLU A   7      -6.886  13.949  79.866  1.00  0.00           C  
ATOM     19  C   GLU A   7      -6.253  12.603  79.531  1.00  0.00           C  
ATOM     20  O   GLU A   7      -6.952  11.588  79.419  1.00  0.00           O  
ATOM     21  CB  GLU A   7      -7.206  14.736  78.592  1.00  0.00           C  
ATOM     22  CG  GLU A   7      -8.144  14.044  77.600  1.00  0.00           C  
ATOM     23  CD  GLU A   7      -9.548  13.773  78.151  1.00  0.00           C  
ATOM     24  OE1 GLU A   7      -9.787  13.910  79.370  1.00  0.00           O  
ATOM     25  OE2 GLU A   7     -10.432  13.427  77.345  1.00  0.00           O1-
ATOM     26  H   GLU A   7      -5.633  15.609  80.410  1.00  0.00           H  
ATOM     27  HA  GLU A   7      -7.820  13.758  80.395  1.00  0.00           H  
ATOM     28  HB2 GLU A   7      -7.668  15.678  78.888  1.00  0.00           H  
ATOM     29  HB3 GLU A   7      -6.266  14.938  78.078  1.00  0.00           H  
ATOM     30  HG2 GLU A   7      -7.698  13.091  77.315  1.00  0.00           H  
ATOM     31  HG3 GLU A   7      -8.239  14.679  76.719  1.00  0.00           H  
ATOM     32  N   GLU A   8      -4.929  12.584  79.348  1.00  0.00           N  
ATOM     33  CA  GLU A   8      -4.224  11.346  79.029  1.00  0.00           C  
ATOM     34  C   GLU A   8      -4.402  10.320  80.140  1.00  0.00           C  
ATOM     35  O   GLU A   8      -4.581   9.125  79.873  1.00  0.00           O  
ATOM     36  CB  GLU A   8      -2.743  11.633  78.793  1.00  0.00           C  
ATOM     37  CG  GLU A   8      -2.479  12.528  77.599  1.00  0.00           C  
ATOM     38  CD  GLU A   8      -1.010  12.857  77.425  1.00  0.00           C  
ATOM     39  OE1 GLU A   8      -0.216  12.546  78.338  1.00  0.00           O  
ATOM     40  OE2 GLU A   8      -0.653  13.435  76.376  1.00  0.00           O1-
ATOM     41  H   GLU A   8      -4.406  13.444  79.432  1.00  0.00           H  
ATOM     42  HA  GLU A   8      -4.650  10.929  78.116  1.00  0.00           H  
ATOM     43  HB2 GLU A   8      -2.340  12.118  79.682  1.00  0.00           H  
ATOM     44  HB3 GLU A   8      -2.230  10.685  78.632  1.00  0.00           H  
ATOM     45  HG2 GLU A   8      -3.031  13.458  77.732  1.00  0.00           H  
ATOM     46  HG3 GLU A   8      -2.831  12.022  76.700  1.00  0.00           H  
ATOM     47  N   PHE A   9      -4.351  10.770  81.394  1.00  0.00           N  
ATOM     48  CA  PHE A   9      -4.515   9.904  82.554  1.00  0.00           C  
ATOM     49  C   PHE A   9      -5.975   9.796  82.979  1.00  0.00           C  
ATOM     50  O   PHE A   9      -6.281   9.076  83.935  1.00  0.00           O  
ATOM     51  CB  PHE A   9      -3.678  10.425  83.729  1.00  0.00           C  
ATOM     52  CG  PHE A   9      -2.203  10.512  83.441  1.00  0.00           C  
ATOM     53  CD1 PHE A   9      -1.621  11.727  83.113  1.00  0.00           C  
ATOM     54  CD2 PHE A   9      -1.404   9.380  83.472  1.00  0.00           C  
ATOM     55  CE1 PHE A   9      -0.267  11.816  82.841  1.00  0.00           C  
ATOM     56  CE2 PHE A   9      -0.047   9.461  83.200  1.00  0.00           C  
ATOM     57  CZ  PHE A   9       0.521  10.682  82.883  1.00  0.00           C  
ATOM     58  H   PHE A   9      -4.191  11.756  81.547  1.00  0.00           H  
ATOM     59  HA  PHE A   9      -4.170   8.910  82.268  1.00  0.00           H  
ATOM     60  HB2 PHE A   9      -4.036  11.421  83.989  1.00  0.00           H  
ATOM     61  HB3 PHE A   9      -3.823   9.755  84.576  1.00  0.00           H  
ATOM     62  HD1 PHE A   9      -2.233  12.616  83.069  1.00  0.00           H  
ATOM     63  HD2 PHE A   9      -1.844   8.423  83.711  1.00  0.00           H  
ATOM     64  HE1 PHE A   9       0.173  12.771  82.596  1.00  0.00           H  
ATOM     65  HE2 PHE A   9       0.566   8.572  83.236  1.00  0.00           H  
ATOM     66  HZ  PHE A   9       1.577  10.749  82.669  1.00  0.00           H  
ATOM     67  N   ASP A  10      -6.874  10.494  82.287  1.00  0.00           N  
ATOM     68  CA  ASP A  10      -8.301  10.470  82.591  1.00  0.00           C  
ATOM     69  C   ASP A  10      -8.951   9.240  81.962  1.00  0.00           C  
ATOM     70  O   ASP A  10      -8.876   9.047  80.744  1.00  0.00           O  
ATOM     71  CB  ASP A  10      -8.964  11.748  82.083  1.00  0.00           C  
ATOM     72  CG  ASP A  10     -10.422  11.855  82.483  1.00  0.00           C  
ATOM     73  OD1 ASP A  10     -10.853  11.105  83.384  1.00  0.00           O  
ATOM     74  OD2 ASP A  10     -11.137  12.692  81.890  1.00  0.00           O1-
ATOM     75  H   ASP A  10      -6.554  11.065  81.518  1.00  0.00           H  
ATOM     76  HA  ASP A  10      -8.435  10.416  83.671  1.00  0.00           H  
ATOM     77  HB2 ASP A  10      -8.900  11.764  80.995  1.00  0.00           H  
ATOM     78  HB3 ASP A  10      -8.427  12.604  82.492  1.00  0.00           H  
ATOM     79  N   CYS A  11      -9.591   8.414  82.790  1.00  0.00           N  
ATOM     80  CA  CYS A  11     -10.274   7.208  82.336  1.00  0.00           C  
ATOM     81  C   CYS A  11     -11.740   7.265  82.740  1.00  0.00           C  
ATOM     82  O   CYS A  11     -12.063   7.625  83.877  1.00  0.00           O  
ATOM     83  CB  CYS A  11      -9.622   5.949  82.912  1.00  0.00           C  
ATOM     84  SG  CYS A  11     -10.241   4.404  82.201  1.00  0.00           S  
ATOM     85  H   CYS A  11      -9.603   8.633  83.776  1.00  0.00           H  
ATOM     86  HA  CYS A  11     -10.195   7.161  81.250  1.00  0.00           H  
ATOM     87  HB2 CYS A  11      -9.806   5.929  83.986  1.00  0.00           H  
ATOM     88  HB3 CYS A  11      -8.549   6.005  82.728  1.00  0.00           H  
ATOM     89  HG  CYS A  11      -9.612   3.370  82.767  1.00  0.00           H  
ATOM     90  N   HIS A  12     -12.620   6.918  81.806  1.00  0.00           N  
ATOM     91  CA  HIS A  12     -14.058   6.945  82.026  1.00  0.00           C  
ATOM     92  C   HIS A  12     -14.601   5.534  82.223  1.00  0.00           C  
ATOM     93  O   HIS A  12     -14.087   4.565  81.658  1.00  0.00           O  
ATOM     94  CB  HIS A  12     -14.766   7.627  80.854  1.00  0.00           C  
ATOM     95  CG  HIS A  12     -14.221   8.984  80.532  1.00  0.00           C  
ATOM     96  ND1 HIS A  12     -14.839  10.150  80.927  1.00  0.00           N1+
ATOM     97  CD2 HIS A  12     -13.112   9.358  79.851  1.00  0.00           C  
ATOM     98  CE1 HIS A  12     -14.133  11.185  80.508  1.00  0.00           C  
ATOM     99  NE2 HIS A  12     -13.080  10.732  79.851  1.00  0.00           N  
ATOM    100  H   HIS A  12     -12.275   6.623  80.904  1.00  0.00           H  
ATOM    101  HA  HIS A  12     -14.253   7.518  82.933  1.00  0.00           H  
ATOM    102  HB2 HIS A  12     -15.822   7.730  81.102  1.00  0.00           H  
ATOM    103  HB3 HIS A  12     -14.660   6.995  79.972  1.00  0.00           H  
ATOM    104  HD1 HIS A  12     -15.758  10.209  81.491  1.00  0.00           H  
ATOM    105  HD2 HIS A  12     -12.388   8.700  79.394  1.00  0.00           H  
ATOM    106  HE2 HIS A  12     -12.367  11.303  79.419  1.00  0.00           H  
ATOM    107  HE1 HIS A  12     -14.375  12.224  80.674  1.00  0.00           H  
ATOM    108  N   PHE A  13     -15.647   5.428  83.039  1.00  0.00           N  
ATOM    109  CA  PHE A  13     -16.282   4.141  83.290  1.00  0.00           C  
ATOM    110  C   PHE A  13     -17.102   3.676  82.093  1.00  0.00           C  
ATOM    111  O   PHE A  13     -17.796   4.464  81.444  1.00  0.00           O  
ATOM    112  CB  PHE A  13     -17.173   4.219  84.528  1.00  0.00           C  
ATOM    113  CG  PHE A  13     -16.534   3.672  85.772  1.00  0.00           C  
ATOM    114  CD1 PHE A  13     -16.628   2.322  86.073  1.00  0.00           C  
ATOM    115  CD2 PHE A  13     -15.846   4.501  86.643  1.00  0.00           C  
ATOM    116  CE1 PHE A  13     -16.048   1.809  87.216  1.00  0.00           C  
ATOM    117  CE2 PHE A  13     -15.262   3.993  87.792  1.00  0.00           C  
ATOM    118  CZ  PHE A  13     -15.364   2.645  88.077  1.00  0.00           C  
ATOM    119  H   PHE A  13     -16.007   6.255  83.493  1.00  0.00           H  
ATOM    120  HA  PHE A  13     -15.489   3.413  83.460  1.00  0.00           H  
ATOM    121  HB2 PHE A  13     -17.426   5.265  84.703  1.00  0.00           H  
ATOM    122  HB3 PHE A  13     -18.083   3.653  84.332  1.00  0.00           H  
ATOM    123  HD1 PHE A  13     -17.162   1.663  85.405  1.00  0.00           H  
ATOM    124  HD2 PHE A  13     -15.764   5.555  86.424  1.00  0.00           H  
ATOM    125  HE1 PHE A  13     -16.129   0.755  87.437  1.00  0.00           H  
ATOM    126  HE2 PHE A  13     -14.728   4.649  88.463  1.00  0.00           H  
ATOM    127  HZ  PHE A  13     -14.910   2.245  88.972  1.00  0.00           H  
ATOM    128  N   LEU A  14     -17.013   2.380  81.805  1.00  0.00           N  
ATOM    129  CA  LEU A  14     -17.835   1.716  80.801  1.00  0.00           C  
ATOM    130  C   LEU A  14     -18.870   0.874  81.539  1.00  0.00           C  
ATOM    131  O   LEU A  14     -18.524  -0.128  82.172  1.00  0.00           O  
ATOM    132  CB  LEU A  14     -16.976   0.855  79.877  1.00  0.00           C  
ATOM    133  CG  LEU A  14     -17.685   0.066  78.774  1.00  0.00           C  
ATOM    134  CD1 LEU A  14     -18.387   1.001  77.805  1.00  0.00           C  
ATOM    135  CD2 LEU A  14     -16.700  -0.831  78.043  1.00  0.00           C  
ATOM    136  H   LEU A  14     -16.338   1.825  82.311  1.00  0.00           H  
ATOM    137  HA  LEU A  14     -18.333   2.451  80.169  1.00  0.00           H  
ATOM    138  HB2 LEU A  14     -16.256   1.515  79.393  1.00  0.00           H  
ATOM    139  HB3 LEU A  14     -16.446   0.136  80.502  1.00  0.00           H  
ATOM    140  HG  LEU A  14     -18.442  -0.565  79.239  1.00  0.00           H  
ATOM    141 HD11 LEU A  14     -19.107   1.613  78.348  1.00  0.00           H  
ATOM    142 HD12 LEU A  14     -17.651   1.646  77.325  1.00  0.00           H  
ATOM    143 HD13 LEU A  14     -18.907   0.415  77.047  1.00  0.00           H  
ATOM    144 HD21 LEU A  14     -15.933  -0.218  77.570  1.00  0.00           H  
ATOM    145 HD22 LEU A  14     -16.233  -1.513  78.754  1.00  0.00           H  
ATOM    146 HD23 LEU A  14     -17.227  -1.405  77.281  1.00  0.00           H  
ATOM    147  N   ASP A  15     -20.132   1.285  81.473  1.00  0.00           N  
ATOM    148  CA  ASP A  15     -21.164   0.603  82.236  1.00  0.00           C  
ATOM    149  C   ASP A  15     -21.472  -0.766  81.631  1.00  0.00           C  
ATOM    150  O   ASP A  15     -21.177  -1.044  80.465  1.00  0.00           O  
ATOM    151  CB  ASP A  15     -22.431   1.454  82.304  1.00  0.00           C  
ATOM    152  CG  ASP A  15     -22.235   2.722  83.113  1.00  0.00           C  
ATOM    153  OD1 ASP A  15     -21.352   2.730  83.997  1.00  0.00           O  
ATOM    154  OD2 ASP A  15     -22.960   3.708  82.866  1.00  0.00           O1-
ATOM    155  H   ASP A  15     -20.375   2.074  80.891  1.00  0.00           H  
ATOM    156  HA  ASP A  15     -20.793   0.452  83.250  1.00  0.00           H  
ATOM    157  HB2 ASP A  15     -23.224   0.865  82.764  1.00  0.00           H  
ATOM    158  HB3 ASP A  15     -22.723   1.728  81.290  1.00  0.00           H  
ATOM    159  N   GLU A  16     -22.059  -1.632  82.458  1.00  0.00           N  
ATOM    160  CA  GLU A  16     -22.396  -2.983  82.027  1.00  0.00           C  
ATOM    161  C   GLU A  16     -23.336  -2.953  80.828  1.00  0.00           C  
ATOM    162  O   GLU A  16     -24.276  -2.154  80.771  1.00  0.00           O  
ATOM    163  CB  GLU A  16     -23.036  -3.763  83.177  1.00  0.00           C  
ATOM    164  CG  GLU A  16     -23.345  -5.217  82.846  1.00  0.00           C  
ATOM    165  CD  GLU A  16     -23.930  -5.976  84.021  1.00  0.00           C  
ATOM    166  OE1 GLU A  16     -24.200  -5.345  85.065  1.00  0.00           O  
ATOM    167  OE2 GLU A  16     -24.120  -7.204  83.901  1.00  0.00           O1-
ATOM    168  H   GLU A  16     -22.274  -1.346  83.402  1.00  0.00           H  
ATOM    169  HA  GLU A  16     -21.475  -3.483  81.728  1.00  0.00           H  
ATOM    170  HB2 GLU A  16     -22.353  -3.743  84.026  1.00  0.00           H  
ATOM    171  HB3 GLU A  16     -23.968  -3.268  83.449  1.00  0.00           H  
ATOM    172  HG2 GLU A  16     -22.422  -5.708  82.539  1.00  0.00           H  
ATOM    173  HG3 GLU A  16     -24.060  -5.243  82.024  1.00  0.00           H  
ATOM    174  N   GLY A  17     -23.077  -3.836  79.866  1.00  0.00           N  
ATOM    175  CA  GLY A  17     -23.869  -3.913  78.659  1.00  0.00           C  
ATOM    176  C   GLY A  17     -23.544  -2.872  77.613  1.00  0.00           C  
ATOM    177  O   GLY A  17     -24.237  -2.809  76.590  1.00  0.00           O  
ATOM    178  H   GLY A  17     -22.302  -4.473  79.983  1.00  0.00           H  
ATOM    179  HA2 GLY A  17     -23.715  -4.897  78.216  1.00  0.00           H  
ATOM    180  HA3 GLY A  17     -24.917  -3.799  78.935  1.00  0.00           H  
ATOM    181  N   PHE A  18     -22.517  -2.057  77.831  1.00  0.00           N  
ATOM    182  CA  PHE A  18     -22.119  -1.014  76.899  1.00  0.00           C  
ATOM    183  C   PHE A  18     -20.757  -1.346  76.307  1.00  0.00           C  
ATOM    184  O   PHE A  18     -19.874  -1.860  77.002  1.00  0.00           O  
ATOM    185  CB  PHE A  18     -22.068   0.351  77.589  1.00  0.00           C  
ATOM    186  CG  PHE A  18     -23.420   0.930  77.889  1.00  0.00           C  
ATOM    187  CD1 PHE A  18     -24.144   0.501  78.990  1.00  0.00           C  
ATOM    188  CD2 PHE A  18     -23.965   1.907  77.074  1.00  0.00           C  
ATOM    189  CE1 PHE A  18     -25.388   1.035  79.269  1.00  0.00           C  
ATOM    190  CE2 PHE A  18     -25.208   2.443  77.349  1.00  0.00           C  
ATOM    191  CZ  PHE A  18     -25.920   2.008  78.447  1.00  0.00           C  
ATOM    192  H   PHE A  18     -21.988  -2.167  78.684  1.00  0.00           H  
ATOM    193  HA  PHE A  18     -22.861  -0.965  76.102  1.00  0.00           H  
ATOM    194  HB2 PHE A  18     -21.525   0.241  78.528  1.00  0.00           H  
ATOM    195  HB3 PHE A  18     -21.534   1.044  76.940  1.00  0.00           H  
ATOM    196  HD1 PHE A  18     -23.732  -0.259  79.637  1.00  0.00           H  
ATOM    197  HD2 PHE A  18     -23.412   2.254  76.214  1.00  0.00           H  
ATOM    198  HE1 PHE A  18     -25.943   0.691  80.129  1.00  0.00           H  
ATOM    199  HE2 PHE A  18     -25.623   3.203  76.704  1.00  0.00           H  
ATOM    200  HZ  PHE A  18     -26.891   2.428  78.663  1.00  0.00           H  
ATOM    201  N   THR A  19     -20.594  -1.057  75.021  1.00  0.00           N  
ATOM    202  CA  THR A  19     -19.329  -1.229  74.325  1.00  0.00           C  
ATOM    203  C   THR A  19     -18.786   0.129  73.898  1.00  0.00           C  
ATOM    204  O   THR A  19     -19.467   1.154  73.990  1.00  0.00           O  
ATOM    205  CB  THR A  19     -19.495  -2.141  73.103  1.00  0.00           C  
ATOM    206  OG1 THR A  19     -20.303  -1.483  72.119  1.00  0.00           O  
ATOM    207  CG2 THR A  19     -20.157  -3.453  73.499  1.00  0.00           C  
ATOM    208  H   THR A  19     -21.385  -0.702  74.503  1.00  0.00           H  
ATOM    209  HA  THR A  19     -18.621  -1.701  75.006  1.00  0.00           H  
ATOM    210  HB  THR A  19     -18.508  -2.353  72.692  1.00  0.00           H  
ATOM    211 HG21 THR A  19     -19.547  -3.956  74.249  1.00  0.00           H  
ATOM    212 HG22 THR A  19     -21.146  -3.251  73.911  1.00  0.00           H  
ATOM    213 HG23 THR A  19     -20.253  -4.091  72.621  1.00  0.00           H  
ATOM    214  HG1 THR A  19     -21.157  -1.302  72.519  1.00  0.00           H  
ATOM    215  N   ALA A  20     -17.527   0.126  73.447  1.00  0.00           N  
ATOM    216  CA  ALA A  20     -16.921   1.344  72.917  1.00  0.00           C  
ATOM    217  C   ALA A  20     -17.761   1.945  71.798  1.00  0.00           C  
ATOM    218  O   ALA A  20     -17.825   3.172  71.655  1.00  0.00           O  
ATOM    219  CB  ALA A  20     -15.504   1.052  72.419  1.00  0.00           C  
ATOM    220  H   ALA A  20     -16.989  -0.729  73.473  1.00  0.00           H  
ATOM    221  HA  ALA A  20     -16.874   2.074  73.725  1.00  0.00           H  
ATOM    222  HB1 ALA A  20     -14.906   0.653  73.238  1.00  0.00           H  
ATOM    223  HB2 ALA A  20     -15.546   0.322  71.611  1.00  0.00           H  
ATOM    224  HB3 ALA A  20     -15.050   1.973  72.053  1.00  0.00           H  
ATOM    225  N   LYS A  21     -18.404   1.094  70.995  1.00  0.00           N  
ATOM    226  CA  LYS A  21     -19.245   1.570  69.901  1.00  0.00           C  
ATOM    227  C   LYS A  21     -20.389   2.426  70.433  1.00  0.00           C  
ATOM    228  O   LYS A  21     -20.684   3.505  69.900  1.00  0.00           O  
ATOM    229  CB  LYS A  21     -19.790   0.370  69.124  1.00  0.00           C  
ATOM    230  CG  LYS A  21     -18.726  -0.614  68.640  1.00  0.00           C  
ATOM    231  CD  LYS A  21     -17.671   0.034  67.759  1.00  0.00           C  
ATOM    232  CE  LYS A  21     -18.284   0.657  66.517  1.00  0.00           C  
ATOM    233  NZ  LYS A  21     -17.245   1.284  65.655  1.00  0.00           N1+
ATOM    234  H   LYS A  21     -18.307   0.100  71.148  1.00  0.00           H  
ATOM    235  HA  LYS A  21     -18.646   2.190  69.234  1.00  0.00           H  
ATOM    236  HB2 LYS A  21     -20.481  -0.169  69.772  1.00  0.00           H  
ATOM    237  HB3 LYS A  21     -20.327   0.745  68.253  1.00  0.00           H  
ATOM    238  HG2 LYS A  21     -18.233  -1.047  69.510  1.00  0.00           H  
ATOM    239  HG3 LYS A  21     -19.217  -1.403  68.070  1.00  0.00           H  
ATOM    240  HD2 LYS A  21     -16.950  -0.725  67.455  1.00  0.00           H  
ATOM    241  HD3 LYS A  21     -17.162   0.811  68.330  1.00  0.00           H  
ATOM    242  HE2 LYS A  21     -19.001   1.420  66.820  1.00  0.00           H  
ATOM    243  HE3 LYS A  21     -18.797  -0.118  65.948  1.00  0.00           H  
ATOM    244  HZ1 LYS A  21     -16.768   2.007  66.174  1.00  0.00           H  
ATOM    245  HZ2 LYS A  21     -16.579   0.582  65.366  1.00  0.00           H  
ATOM    246  HZ3 LYS A  21     -17.683   1.688  64.840  1.00  0.00           H  
ATOM    247  N   ASP A  22     -21.054   1.945  71.487  1.00  0.00           N  
ATOM    248  CA  ASP A  22     -22.170   2.677  72.075  1.00  0.00           C  
ATOM    249  C   ASP A  22     -21.707   3.994  72.681  1.00  0.00           C  
ATOM    250  O   ASP A  22     -22.410   5.005  72.598  1.00  0.00           O  
ATOM    251  CB  ASP A  22     -22.855   1.815  73.134  1.00  0.00           C  
ATOM    252  CG  ASP A  22     -23.288   0.467  72.595  1.00  0.00           C  
ATOM    253  OD1 ASP A  22     -23.043  -0.553  73.275  1.00  0.00           O  
ATOM    254  OD2 ASP A  22     -23.870   0.428  71.490  1.00  0.00           O1-
ATOM    255  H   ASP A  22     -20.779   1.058  71.884  1.00  0.00           H  
ATOM    256  HA  ASP A  22     -22.884   2.908  71.284  1.00  0.00           H  
ATOM    257  HB2 ASP A  22     -23.735   2.344  73.499  1.00  0.00           H  
ATOM    258  HB3 ASP A  22     -22.159   1.655  73.958  1.00  0.00           H  
ATOM    259  N   ILE A  23     -20.531   3.994  73.311  1.00  0.00           N  
ATOM    260  CA  ILE A  23     -19.962   5.226  73.853  1.00  0.00           C  
ATOM    261  C   ILE A  23     -19.695   6.229  72.736  1.00  0.00           C  
ATOM    262  O   ILE A  23     -19.933   7.438  72.888  1.00  0.00           O  
ATOM    263  CB  ILE A  23     -18.682   4.898  74.646  1.00  0.00           C  
ATOM    264  CG1 ILE A  23     -19.027   4.149  75.935  1.00  0.00           C  
ATOM    265  CG2 ILE A  23     -17.886   6.148  74.929  1.00  0.00           C  
ATOM    266  CD1 ILE A  23     -19.967   4.906  76.846  1.00  0.00           C  
ATOM    267  H   ILE A  23     -20.025   3.126  73.415  1.00  0.00           H  
ATOM    268  HA  ILE A  23     -20.676   5.687  74.535  1.00  0.00           H  
ATOM    269  HB  ILE A  23     -18.057   4.245  74.037  1.00  0.00           H  
ATOM    270 HG12 ILE A  23     -19.496   3.202  75.668  1.00  0.00           H  
ATOM    271 HG13 ILE A  23     -18.102   3.956  76.479  1.00  0.00           H  
ATOM    272 HG21 ILE A  23     -17.628   6.635  73.989  1.00  0.00           H  
ATOM    273 HG22 ILE A  23     -18.481   6.827  75.539  1.00  0.00           H  
ATOM    274 HG23 ILE A  23     -16.974   5.884  75.464  1.00  0.00           H  
ATOM    275 HD11 ILE A  23     -19.505   5.848  77.143  1.00  0.00           H  
ATOM    276 HD12 ILE A  23     -20.899   5.109  76.319  1.00  0.00           H  
ATOM    277 HD13 ILE A  23     -20.174   4.307  77.733  1.00  0.00           H  
ATOM    278  N   LEU A  24     -19.191   5.743  71.601  1.00  0.00           N  
ATOM    279  CA  LEU A  24     -19.004   6.592  70.429  1.00  0.00           C  
ATOM    280  C   LEU A  24     -20.325   7.214  69.991  1.00  0.00           C  
ATOM    281  O   LEU A  24     -20.418   8.432  69.778  1.00  0.00           O  
ATOM    282  CB  LEU A  24     -18.400   5.760  69.299  1.00  0.00           C  
ATOM    283  CG  LEU A  24     -17.614   6.439  68.184  1.00  0.00           C  
ATOM    284  CD1 LEU A  24     -16.729   7.522  68.738  1.00  0.00           C  
ATOM    285  CD2 LEU A  24     -16.786   5.399  67.467  1.00  0.00           C  
ATOM    286  H   LEU A  24     -18.934   4.768  71.552  1.00  0.00           H  
ATOM    287  HA  LEU A  24     -18.325   7.406  70.683  1.00  0.00           H  
ATOM    288  HB2 LEU A  24     -17.727   5.040  69.764  1.00  0.00           H  
ATOM    289  HB3 LEU A  24     -19.225   5.230  68.823  1.00  0.00           H  
ATOM    290  HG  LEU A  24     -18.309   6.903  67.484  1.00  0.00           H  
ATOM    291 HD11 LEU A  24     -17.341   8.265  69.249  1.00  0.00           H  
ATOM    292 HD12 LEU A  24     -16.021   7.087  69.444  1.00  0.00           H  
ATOM    293 HD13 LEU A  24     -16.184   7.998  67.923  1.00  0.00           H  
ATOM    294 HD21 LEU A  24     -16.093   4.938  68.171  1.00  0.00           H  
ATOM    295 HD22 LEU A  24     -17.443   4.635  67.051  1.00  0.00           H  
ATOM    296 HD23 LEU A  24     -16.225   5.873  66.662  1.00  0.00           H  
ATOM    297  N   ASP A  25     -21.357   6.377  69.850  1.00  0.00           N  
ATOM    298  CA  ASP A  25     -22.681   6.871  69.480  1.00  0.00           C  
ATOM    299  C   ASP A  25     -23.165   7.932  70.460  1.00  0.00           C  
ATOM    300  O   ASP A  25     -23.712   8.964  70.053  1.00  0.00           O  
ATOM    301  CB  ASP A  25     -23.681   5.716  69.415  1.00  0.00           C  
ATOM    302  CG  ASP A  25     -23.412   4.772  68.259  1.00  0.00           C  
ATOM    303  OD1 ASP A  25     -22.370   4.926  67.588  1.00  0.00           O  
ATOM    304  OD2 ASP A  25     -24.249   3.876  68.019  1.00  0.00           O1-
ATOM    305  H   ASP A  25     -21.220   5.388  70.002  1.00  0.00           H  
ATOM    306  HA  ASP A  25     -22.606   7.329  68.494  1.00  0.00           H  
ATOM    307  HB2 ASP A  25     -24.683   6.129  69.302  1.00  0.00           H  
ATOM    308  HB3 ASP A  25     -23.623   5.152  70.346  1.00  0.00           H  
ATOM    309  N   GLN A  26     -22.974   7.687  71.758  1.00  0.00           N  
ATOM    310  CA  GLN A  26     -23.429   8.627  72.775  1.00  0.00           C  
ATOM    311  C   GLN A  26     -22.744   9.977  72.629  1.00  0.00           C  
ATOM    312  O   GLN A  26     -23.410  11.015  72.593  1.00  0.00           O  
ATOM    313  CB  GLN A  26     -23.177   8.058  74.170  1.00  0.00           C  
ATOM    314  CG  GLN A  26     -24.078   6.905  74.557  1.00  0.00           C  
ATOM    315  CD  GLN A  26     -23.767   6.388  75.944  1.00  0.00           C  
ATOM    316  NE2 GLN A  26     -23.201   7.103  76.771  1.00  0.00           N  
ATOM    317  OE1 GLN A  26     -24.133   5.141  76.207  1.00  0.00           O  
ATOM    318  H   GLN A  26     -22.507   6.837  72.040  1.00  0.00           H  
ATOM    319  HA  GLN A  26     -24.500   8.777  72.637  1.00  0.00           H  
ATOM    320  HB2 GLN A  26     -22.145   7.711  74.213  1.00  0.00           H  
ATOM    321  HB3 GLN A  26     -23.322   8.859  74.894  1.00  0.00           H  
ATOM    322  HG2 GLN A  26     -23.942   6.095  73.840  1.00  0.00           H  
ATOM    323  HG3 GLN A  26     -25.114   7.243  74.531  1.00  0.00           H  
ATOM    324 HE21 GLN A  26     -22.940   8.048  76.527  1.00  0.00           H  
ATOM    325 HE22 GLN A  26     -22.998   6.745  77.693  1.00  0.00           H  
ATOM    326  N   LYS A  27     -21.409   9.984  72.568  1.00  0.00           N  
ATOM    327  CA  LYS A  27     -20.685  11.250  72.461  1.00  0.00           C  
ATOM    328  C   LYS A  27     -21.096  12.000  71.195  1.00  0.00           C  
ATOM    329  O   LYS A  27     -21.301  13.226  71.219  1.00  0.00           O  
ATOM    330  CB  LYS A  27     -19.175  10.980  72.498  1.00  0.00           C  
ATOM    331  CG  LYS A  27     -18.242  12.184  72.748  1.00  0.00           C  
ATOM    332  CD  LYS A  27     -18.143  13.194  71.617  1.00  0.00           C  
ATOM    333  CE  LYS A  27     -17.034  14.203  71.893  1.00  0.00           C  
ATOM    334  NZ  LYS A  27     -17.159  14.840  73.237  1.00  0.00           N1+
ATOM    335  H   LYS A  27     -20.899   9.113  72.596  1.00  0.00           H  
ATOM    336  HA  LYS A  27     -20.940  11.888  73.308  1.00  0.00           H  
ATOM    337  HB2 LYS A  27     -18.992  10.255  73.291  1.00  0.00           H  
ATOM    338  HB3 LYS A  27     -18.897  10.546  71.538  1.00  0.00           H  
ATOM    339  HG2 LYS A  27     -18.603  12.708  73.633  1.00  0.00           H  
ATOM    340  HG3 LYS A  27     -17.241  11.797  72.938  1.00  0.00           H  
ATOM    341  HD2 LYS A  27     -19.092  13.722  71.524  1.00  0.00           H  
ATOM    342  HD3 LYS A  27     -17.926  12.669  70.686  1.00  0.00           H  
ATOM    343  HE2 LYS A  27     -17.074  14.982  71.132  1.00  0.00           H  
ATOM    344  HE3 LYS A  27     -16.074  13.690  71.838  1.00  0.00           H  
ATOM    345  HZ1 LYS A  27     -18.042  15.326  73.299  1.00  0.00           H  
ATOM    346  HZ2 LYS A  27     -17.116  14.128  73.952  1.00  0.00           H  
ATOM    347  HZ3 LYS A  27     -16.404  15.497  73.370  1.00  0.00           H  
ATOM    348  N   ILE A  28     -21.272  11.266  70.089  1.00  0.00           N  
ATOM    349  CA  ILE A  28     -21.663  11.892  68.828  1.00  0.00           C  
ATOM    350  C   ILE A  28     -23.037  12.539  68.959  1.00  0.00           C  
ATOM    351  O   ILE A  28     -23.251  13.676  68.522  1.00  0.00           O  
ATOM    352  CB  ILE A  28     -21.626  10.858  67.688  1.00  0.00           C  
ATOM    353  CG1 ILE A  28     -20.177  10.503  67.338  1.00  0.00           C  
ATOM    354  CG2 ILE A  28     -22.380  11.369  66.470  1.00  0.00           C  
ATOM    355  CD1 ILE A  28     -20.044   9.404  66.302  1.00  0.00           C  
ATOM    356  H   ILE A  28     -21.133  10.266  70.127  1.00  0.00           H  
ATOM    357  HA  ILE A  28     -20.951  12.681  68.585  1.00  0.00           H  
ATOM    358  HB  ILE A  28     -22.125   9.950  68.026  1.00  0.00           H  
ATOM    359 HG12 ILE A  28     -19.688  11.398  66.953  1.00  0.00           H  
ATOM    360 HG13 ILE A  28     -19.674  10.178  68.249  1.00  0.00           H  
ATOM    361 HG21 ILE A  28     -23.413  11.582  66.745  1.00  0.00           H  
ATOM    362 HG22 ILE A  28     -21.906  12.280  66.105  1.00  0.00           H  
ATOM    363 HG23 ILE A  28     -22.361  10.611  65.687  1.00  0.00           H  
ATOM    364 HD11 ILE A  28     -20.506   8.492  66.679  1.00  0.00           H  
ATOM    365 HD12 ILE A  28     -20.541   9.710  65.382  1.00  0.00           H  
ATOM    366 HD13 ILE A  28     -18.989   9.220  66.101  1.00  0.00           H  
ATOM    367  N   ASN A  29     -23.991  11.823  69.563  1.00  0.00           N  
ATOM    368  CA  ASN A  29     -25.313  12.404  69.779  1.00  0.00           C  
ATOM    369  C   ASN A  29     -25.246  13.604  70.717  1.00  0.00           C  
ATOM    370  O   ASN A  29     -26.019  14.556  70.564  1.00  0.00           O  
ATOM    371  CB  ASN A  29     -26.267  11.347  70.336  1.00  0.00           C  
ATOM    372  CG  ASN A  29     -26.419  10.155  69.412  1.00  0.00           C  
ATOM    373  OD1 ASN A  29     -26.154  10.245  68.213  1.00  0.00           O  
ATOM    374  ND2 ASN A  29     -26.842   9.025  69.969  1.00  0.00           N  
ATOM    375  H   ASN A  29     -23.797  10.880  69.870  1.00  0.00           H  
ATOM    376  HA  ASN A  29     -25.689  12.753  68.817  1.00  0.00           H  
ATOM    377  HB2 ASN A  29     -27.246  11.803  70.482  1.00  0.00           H  
ATOM    378  HB3 ASN A  29     -25.882  10.999  71.294  1.00  0.00           H  
ATOM    379 HD21 ASN A  29     -27.048   8.995  70.957  1.00  0.00           H  
ATOM    380 HD22 ASN A  29     -26.957   8.196  69.404  1.00  0.00           H  
ATOM    381  N   GLU A  30     -24.332  13.573  71.689  1.00  0.00           N  
ATOM    382  CA  GLU A  30     -24.219  14.668  72.647  1.00  0.00           C  
ATOM    383  C   GLU A  30     -23.710  15.942  71.988  1.00  0.00           C  
ATOM    384  O   GLU A  30     -24.110  17.043  72.383  1.00  0.00           O  
ATOM    385  CB  GLU A  30     -23.308  14.276  73.810  1.00  0.00           C  
ATOM    386  CG  GLU A  30     -23.845  13.145  74.669  1.00  0.00           C  
ATOM    387  CD  GLU A  30     -25.205  13.449  75.263  1.00  0.00           C  
ATOM    388  OE1 GLU A  30     -25.429  14.603  75.685  1.00  0.00           O  
ATOM    389  OE2 GLU A  30     -26.050  12.530  75.304  1.00  0.00           O1-
ATOM    390  H   GLU A  30     -23.710  12.781  71.763  1.00  0.00           H  
ATOM    391  HA  GLU A  30     -25.219  14.867  73.032  1.00  0.00           H  
ATOM    392  HB2 GLU A  30     -22.346  13.967  73.401  1.00  0.00           H  
ATOM    393  HB3 GLU A  30     -23.169  15.151  74.445  1.00  0.00           H  
ATOM    394  HG2 GLU A  30     -23.143  12.963  75.483  1.00  0.00           H  
ATOM    395  HG3 GLU A  30     -23.927  12.249  74.053  1.00  0.00           H  
ATOM    396  N   VAL A  31     -22.831  15.822  70.998  1.00  0.00           N  
ATOM    397  CA  VAL A  31     -22.280  16.996  70.326  1.00  0.00           C  
ATOM    398  C   VAL A  31     -23.050  17.325  69.045  1.00  0.00           C  
ATOM    399  O   VAL A  31     -22.521  18.006  68.166  1.00  0.00           O  
ATOM    400  CB  VAL A  31     -20.778  16.835  70.042  1.00  0.00           C  
ATOM    401  CG1 VAL A  31     -19.991  16.790  71.344  1.00  0.00           C  
ATOM    402  CG2 VAL A  31     -20.523  15.594  69.202  1.00  0.00           C  
ATOM    403  H   VAL A  31     -22.538  14.901  70.705  1.00  0.00           H  
ATOM    404  HA  VAL A  31     -22.398  17.838  71.008  1.00  0.00           H  
ATOM    405  HB  VAL A  31     -20.437  17.700  69.473  1.00  0.00           H  
ATOM    406 HG11 VAL A  31     -20.169  17.706  71.908  1.00  0.00           H  
ATOM    407 HG12 VAL A  31     -20.313  15.932  71.934  1.00  0.00           H  
ATOM    408 HG13 VAL A  31     -18.927  16.700  71.123  1.00  0.00           H  
ATOM    409 HG21 VAL A  31     -20.856  14.711  69.748  1.00  0.00           H  
ATOM    410 HG22 VAL A  31     -21.074  15.670  68.264  1.00  0.00           H  
ATOM    411 HG23 VAL A  31     -19.457  15.511  68.991  1.00  0.00           H  
ATOM    412  N   SER A  32     -24.293  16.847  68.924  1.00  0.00           N  
ATOM    413  CA  SER A  32     -25.029  16.981  67.669  1.00  0.00           C  
ATOM    414  C   SER A  32     -25.218  18.440  67.262  1.00  0.00           C  
ATOM    415  O   SER A  32     -25.096  18.778  66.079  1.00  0.00           O  
ATOM    416  CB  SER A  32     -26.385  16.284  67.789  1.00  0.00           C  
ATOM    417  OG  SER A  32     -27.046  16.229  66.538  1.00  0.00           O  
ATOM    418  H   SER A  32     -24.729  16.387  69.711  1.00  0.00           H  
ATOM    419  HA  SER A  32     -24.438  16.505  66.887  1.00  0.00           H  
ATOM    420  HB2 SER A  32     -27.006  16.835  68.495  1.00  0.00           H  
ATOM    421  HB3 SER A  32     -26.232  15.269  68.155  1.00  0.00           H  
ATOM    422  HG  SER A  32     -27.886  15.784  66.673  1.00  0.00           H  
ATOM    423  N   SER A  33     -25.523  19.322  68.217  1.00  0.00           N  
ATOM    424  CA  SER A  33     -25.762  20.728  67.902  1.00  0.00           C  
ATOM    425  C   SER A  33     -24.808  21.658  68.644  1.00  0.00           C  
ATOM    426  O   SER A  33     -25.125  22.835  68.843  1.00  0.00           O  
ATOM    427  CB  SER A  33     -27.213  21.109  68.208  1.00  0.00           C  
ATOM    428  OG  SER A  33     -27.664  20.495  69.403  1.00  0.00           O  
ATOM    429  H   SER A  33     -25.590  19.011  69.176  1.00  0.00           H  
ATOM    430  HA  SER A  33     -25.575  20.851  66.835  1.00  0.00           H  
ATOM    431  HB2 SER A  33     -27.847  20.787  67.382  1.00  0.00           H  
ATOM    432  HB3 SER A  33     -27.281  22.191  68.317  1.00  0.00           H  
ATOM    433  HG  SER A  33     -27.600  19.545  69.283  1.00  0.00           H  
ATOM    434  N   SER A  34     -23.641  21.157  69.051  1.00  0.00           N  
ATOM    435  CA  SER A  34     -22.672  21.990  69.754  1.00  0.00           C  
ATOM    436  C   SER A  34     -21.804  22.806  68.801  1.00  0.00           C  
ATOM    437  O   SER A  34     -21.392  23.918  69.152  1.00  0.00           O  
ATOM    438  CB  SER A  34     -21.812  21.120  70.667  1.00  0.00           C  
ATOM    439  OG  SER A  34     -21.315  21.868  71.763  1.00  0.00           O  
ATOM    440  H   SER A  34     -23.425  20.187  68.870  1.00  0.00           H  
ATOM    441  HA  SER A  34     -23.227  22.709  70.357  1.00  0.00           H  
ATOM    442  HB2 SER A  34     -20.972  20.725  70.095  1.00  0.00           H  
ATOM    443  HB3 SER A  34     -22.415  20.294  71.044  1.00  0.00           H  
ATOM    444  HG  SER A  34     -20.356  21.841  71.722  1.00  0.00           H  
ATOM    445  N   ASP A  35     -21.501  22.261  67.621  1.00  0.00           N  
ATOM    446  CA  ASP A  35     -20.658  22.787  66.537  1.00  0.00           C  
ATOM    447  C   ASP A  35     -19.163  22.590  66.839  1.00  0.00           C  
ATOM    448  O   ASP A  35     -18.329  22.918  65.992  1.00  0.00           O  
ATOM    449  CB  ASP A  35     -20.946  24.277  66.258  1.00  0.00           C  
ATOM    450  CG  ASP A  35     -20.250  24.819  65.006  1.00  0.00           C  
ATOM    451  OD1 ASP A  35     -19.579  24.059  64.276  1.00  0.00           O  
ATOM    452  OD2 ASP A  35     -20.367  26.040  64.762  1.00  0.00           O1-
ATOM    453  H   ASP A  35     -21.911  21.354  67.447  1.00  0.00           H  
ATOM    454  HA  ASP A  35     -20.910  22.217  65.643  1.00  0.00           H  
ATOM    455  HB2 ASP A  35     -20.610  24.858  67.117  1.00  0.00           H  
ATOM    456  HB3 ASP A  35     -22.022  24.401  66.134  1.00  0.00           H  
ATOM    457  N   ASP A  36     -18.788  22.032  67.988  1.00  0.00           N  
ATOM    458  CA  ASP A  36     -17.399  21.628  68.218  1.00  0.00           C  
ATOM    459  C   ASP A  36     -17.317  20.138  67.895  1.00  0.00           C  
ATOM    460  O   ASP A  36     -17.606  19.282  68.735  1.00  0.00           O  
ATOM    461  CB  ASP A  36     -16.919  21.965  69.631  1.00  0.00           C  
ATOM    462  CG  ASP A  36     -17.797  21.383  70.728  1.00  0.00           C  
ATOM    463  OD1 ASP A  36     -18.862  20.820  70.421  1.00  0.00           O  
ATOM    464  OD2 ASP A  36     -17.412  21.489  71.912  1.00  0.00           O1-
ATOM    465  H   ASP A  36     -19.474  21.885  68.715  1.00  0.00           H  
ATOM    466  HA  ASP A  36     -16.722  22.187  67.571  1.00  0.00           H  
ATOM    467  HB2 ASP A  36     -16.904  23.049  69.740  1.00  0.00           H  
ATOM    468  HB3 ASP A  36     -15.909  21.574  69.754  1.00  0.00           H  
ATOM    469  N   LYS A  37     -16.898  19.829  66.672  1.00  0.00           N  
ATOM    470  CA  LYS A  37     -16.948  18.455  66.194  1.00  0.00           C  
ATOM    471  C   LYS A  37     -15.571  17.996  65.743  1.00  0.00           C  
ATOM    472  O   LYS A  37     -15.411  17.448  64.648  1.00  0.00           O  
ATOM    473  CB  LYS A  37     -17.971  18.325  65.063  1.00  0.00           C  
ATOM    474  CG  LYS A  37     -19.386  18.681  65.497  1.00  0.00           C  
ATOM    475  CD  LYS A  37     -20.390  18.544  64.367  1.00  0.00           C  
ATOM    476  CE  LYS A  37     -21.800  18.797  64.875  1.00  0.00           C  
ATOM    477  NZ  LYS A  37     -22.840  18.171  64.013  1.00  0.00           N1+
ATOM    478  H   LYS A  37     -16.541  20.555  66.068  1.00  0.00           H  
ATOM    479  HA  LYS A  37     -17.263  17.809  67.014  1.00  0.00           H  
ATOM    480  HB2 LYS A  37     -17.678  18.992  64.252  1.00  0.00           H  
ATOM    481  HB3 LYS A  37     -17.966  17.295  64.707  1.00  0.00           H  
ATOM    482  HG2 LYS A  37     -19.681  18.017  66.309  1.00  0.00           H  
ATOM    483  HG3 LYS A  37     -19.395  19.712  65.850  1.00  0.00           H  
ATOM    484  HD2 LYS A  37     -20.332  17.536  63.956  1.00  0.00           H  
ATOM    485  HD3 LYS A  37     -20.154  19.268  63.588  1.00  0.00           H  
ATOM    486  HE2 LYS A  37     -21.973  19.873  64.905  1.00  0.00           H  
ATOM    487  HE3 LYS A  37     -21.887  18.387  65.881  1.00  0.00           H  
ATOM    488  HZ1 LYS A  37     -22.775  18.549  63.079  1.00  0.00           H  
ATOM    489  HZ2 LYS A  37     -22.696  17.172  63.983  1.00  0.00           H  
ATOM    490  HZ3 LYS A  37     -23.755  18.368  64.393  1.00  0.00           H  
ATOM    491  N   ASP A  38     -14.573  18.232  66.590  1.00  0.00           N  
ATOM    492  CA  ASP A  38     -13.232  17.741  66.324  1.00  0.00           C  
ATOM    493  C   ASP A  38     -13.230  16.217  66.324  1.00  0.00           C  
ATOM    494  O   ASP A  38     -14.033  15.572  67.004  1.00  0.00           O  
ATOM    495  CB  ASP A  38     -12.256  18.262  67.379  1.00  0.00           C  
ATOM    496  CG  ASP A  38     -12.167  19.774  67.399  1.00  0.00           C  
ATOM    497  OD1 ASP A  38     -12.417  20.400  66.346  1.00  0.00           O  
ATOM    498  OD2 ASP A  38     -11.849  20.337  68.469  1.00  0.00           O1-
ATOM    499  H   ASP A  38     -14.750  18.761  67.432  1.00  0.00           H  
ATOM    500  HA  ASP A  38     -12.914  18.101  65.345  1.00  0.00           H  
ATOM    501  HB2 ASP A  38     -11.266  17.857  67.168  1.00  0.00           H  
ATOM    502  HB3 ASP A  38     -12.587  17.919  68.359  1.00  0.00           H  
ATOM    503  N   ALA A  39     -12.325  15.642  65.538  1.00  0.00           N  
ATOM    504  CA  ALA A  39     -12.166  14.196  65.532  1.00  0.00           C  
ATOM    505  C   ALA A  39     -11.671  13.725  66.894  1.00  0.00           C  
ATOM    506  O   ALA A  39     -10.977  14.451  67.610  1.00  0.00           O  
ATOM    507  CB  ALA A  39     -11.186  13.774  64.438  1.00  0.00           C  
ATOM    508  H   ALA A  39     -11.744  16.213  64.941  1.00  0.00           H  
ATOM    509  HA  ALA A  39     -13.132  13.735  65.327  1.00  0.00           H  
ATOM    510  HB1 ALA A  39     -11.558  14.106  63.469  1.00  0.00           H  
ATOM    511  HB2 ALA A  39     -10.213  14.227  64.628  1.00  0.00           H  
ATOM    512  HB3 ALA A  39     -11.088  12.688  64.437  1.00  0.00           H  
ATOM    513  N   PHE A  40     -12.050  12.505  67.269  1.00  0.00           N  
ATOM    514  CA  PHE A  40     -11.625  11.990  68.562  1.00  0.00           C  
ATOM    515  C   PHE A  40     -11.553  10.470  68.527  1.00  0.00           C  
ATOM    516  O   PHE A  40     -12.223   9.809  67.732  1.00  0.00           O  
ATOM    517  CB  PHE A  40     -12.553  12.463  69.688  1.00  0.00           C  
ATOM    518  CG  PHE A  40     -13.957  11.947  69.579  1.00  0.00           C  
ATOM    519  CD1 PHE A  40     -14.883  12.583  68.769  1.00  0.00           C  
ATOM    520  CD2 PHE A  40     -14.358  10.837  70.301  1.00  0.00           C  
ATOM    521  CE1 PHE A  40     -16.177  12.112  68.669  1.00  0.00           C  
ATOM    522  CE2 PHE A  40     -15.648  10.365  70.208  1.00  0.00           C  
ATOM    523  CZ  PHE A  40     -16.559  11.001  69.389  1.00  0.00           C  
ATOM    524  H   PHE A  40     -12.628  11.942  66.661  1.00  0.00           H  
ATOM    525  HA  PHE A  40     -10.630  12.384  68.770  1.00  0.00           H  
ATOM    526  HB2 PHE A  40     -12.137  12.128  70.638  1.00  0.00           H  
ATOM    527  HB3 PHE A  40     -12.586  13.552  69.670  1.00  0.00           H  
ATOM    528  HD1 PHE A  40     -14.589  13.458  68.209  1.00  0.00           H  
ATOM    529  HD2 PHE A  40     -13.651  10.335  70.945  1.00  0.00           H  
ATOM    530  HE1 PHE A  40     -16.888  12.613  68.028  1.00  0.00           H  
ATOM    531  HE2 PHE A  40     -15.947   9.497  70.776  1.00  0.00           H  
ATOM    532  HZ  PHE A  40     -17.570  10.628  69.313  1.00  0.00           H  
ATOM    533  N   TYR A  41     -10.735   9.929  69.422  1.00  0.00           N  
ATOM    534  CA  TYR A  41     -10.579   8.496  69.616  1.00  0.00           C  
ATOM    535  C   TYR A  41     -11.371   8.022  70.823  1.00  0.00           C  
ATOM    536  O   TYR A  41     -11.493   8.729  71.825  1.00  0.00           O  
ATOM    537  CB  TYR A  41      -9.110   8.127  69.825  1.00  0.00           C  
ATOM    538  CG  TYR A  41      -8.298   8.043  68.564  1.00  0.00           C  
ATOM    539  CD1 TYR A  41      -8.262   6.871  67.823  1.00  0.00           C  
ATOM    540  CD2 TYR A  41      -7.552   9.125  68.122  1.00  0.00           C  
ATOM    541  CE1 TYR A  41      -7.515   6.781  66.672  1.00  0.00           C  
ATOM    542  CE2 TYR A  41      -6.803   9.045  66.969  1.00  0.00           C  
ATOM    543  CZ  TYR A  41      -6.788   7.869  66.250  1.00  0.00           C  
ATOM    544  OH  TYR A  41      -6.046   7.772  65.102  1.00  0.00           O  
ATOM    545  H   TYR A  41     -10.189  10.549  70.002  1.00  0.00           H  
ATOM    546  HA  TYR A  41     -10.954   8.009  68.716  1.00  0.00           H  
ATOM    547  HB2 TYR A  41      -8.659   8.881  70.470  1.00  0.00           H  
ATOM    548  HB3 TYR A  41      -9.071   7.156  70.319  1.00  0.00           H  
ATOM    549  HD1 TYR A  41      -8.830   6.015  68.156  1.00  0.00           H  
ATOM    550  HD2 TYR A  41      -7.558  10.044  68.690  1.00  0.00           H  
ATOM    551  HE1 TYR A  41      -7.499   5.863  66.104  1.00  0.00           H  
ATOM    552  HE2 TYR A  41      -6.232   9.897  66.631  1.00  0.00           H  
ATOM    553  HH  TYR A  41      -5.563   8.566  64.863  1.00  0.00           H  
ATOM    554  N   VAL A  42     -11.899   6.807  70.720  1.00  0.00           N  
ATOM    555  CA  VAL A  42     -12.357   6.039  71.870  1.00  0.00           C  
ATOM    556  C   VAL A  42     -11.418   4.849  72.016  1.00  0.00           C  
ATOM    557  O   VAL A  42     -11.287   4.037  71.089  1.00  0.00           O  
ATOM    558  CB  VAL A  42     -13.816   5.585  71.715  1.00  0.00           C  
ATOM    559  CG1 VAL A  42     -14.197   4.641  72.844  1.00  0.00           C  
ATOM    560  CG2 VAL A  42     -14.743   6.792  71.689  1.00  0.00           C  
ATOM    561  H   VAL A  42     -11.987   6.397  69.801  1.00  0.00           H  
ATOM    562  HA  VAL A  42     -12.336   6.659  72.766  1.00  0.00           H  
ATOM    563  HB  VAL A  42     -13.919   5.051  70.771  1.00  0.00           H  
ATOM    564 HG11 VAL A  42     -13.536   3.774  72.832  1.00  0.00           H  
ATOM    565 HG12 VAL A  42     -14.100   5.158  73.799  1.00  0.00           H  
ATOM    566 HG13 VAL A  42     -15.228   4.314  72.711  1.00  0.00           H  
ATOM    567 HG21 VAL A  42     -14.653   7.339  72.627  1.00  0.00           H  
ATOM    568 HG22 VAL A  42     -14.467   7.444  70.860  1.00  0.00           H  
ATOM    569 HG23 VAL A  42     -15.772   6.457  71.561  1.00  0.00           H  
ATOM    570  N   ALA A  43     -10.752   4.758  73.168  1.00  0.00           N  
ATOM    571  CA  ALA A  43      -9.757   3.723  73.434  1.00  0.00           C  
ATOM    572  C   ALA A  43     -10.248   2.845  74.577  1.00  0.00           C  
ATOM    573  O   ALA A  43     -10.361   3.307  75.718  1.00  0.00           O  
ATOM    574  CB  ALA A  43      -8.399   4.340  73.762  1.00  0.00           C  
ATOM    575  H   ALA A  43     -10.945   5.437  73.890  1.00  0.00           H  
ATOM    576  HA  ALA A  43      -9.626   3.112  72.541  1.00  0.00           H  
ATOM    577  HB1 ALA A  43      -8.066   4.952  72.924  1.00  0.00           H  
ATOM    578  HB2 ALA A  43      -8.488   4.962  74.653  1.00  0.00           H  
ATOM    579  HB3 ALA A  43      -7.674   3.547  73.943  1.00  0.00           H  
ATOM    580  N   ASP A  44     -10.540   1.583  74.268  1.00  0.00           N  
ATOM    581  CA  ASP A  44     -11.040   0.621  75.249  1.00  0.00           C  
ATOM    582  C   ASP A  44      -9.865  -0.174  75.808  1.00  0.00           C  
ATOM    583  O   ASP A  44      -9.340  -1.074  75.150  1.00  0.00           O  
ATOM    584  CB  ASP A  44     -12.080  -0.296  74.615  1.00  0.00           C  
ATOM    585  CG  ASP A  44     -12.741  -1.219  75.625  1.00  0.00           C  
ATOM    586  OD1 ASP A  44     -12.441  -1.103  76.834  1.00  0.00           O  
ATOM    587  OD2 ASP A  44     -13.557  -2.067  75.204  1.00  0.00           O1-
ATOM    588  H   ASP A  44     -10.410   1.277  73.314  1.00  0.00           H  
ATOM    589  HA  ASP A  44     -11.529   1.149  76.067  1.00  0.00           H  
ATOM    590  HB2 ASP A  44     -11.591  -0.904  73.854  1.00  0.00           H  
ATOM    591  HB3 ASP A  44     -12.850   0.319  74.149  1.00  0.00           H  
ATOM    592  N   LEU A  45      -9.447   0.163  77.031  1.00  0.00           N  
ATOM    593  CA  LEU A  45      -8.376  -0.584  77.687  1.00  0.00           C  
ATOM    594  C   LEU A  45      -8.794  -2.023  77.981  1.00  0.00           C  
ATOM    595  O   LEU A  45      -7.944  -2.928  78.027  1.00  0.00           O  
ATOM    596  CB  LEU A  45      -7.965   0.139  78.970  1.00  0.00           C  
ATOM    597  CG  LEU A  45      -7.579   1.609  78.766  1.00  0.00           C  
ATOM    598  CD1 LEU A  45      -7.300   2.311  80.091  1.00  0.00           C  
ATOM    599  CD2 LEU A  45      -6.385   1.723  77.828  1.00  0.00           C  
ATOM    600  H   LEU A  45      -9.876   0.943  77.508  1.00  0.00           H  
ATOM    601  HA  LEU A  45      -7.521  -0.632  77.012  1.00  0.00           H  
ATOM    602  HB2 LEU A  45      -8.801   0.099  79.668  1.00  0.00           H  
ATOM    603  HB3 LEU A  45      -7.109  -0.383  79.398  1.00  0.00           H  
ATOM    604  HG  LEU A  45      -8.430   2.113  78.307  1.00  0.00           H  
ATOM    605 HD11 LEU A  45      -8.179   2.240  80.732  1.00  0.00           H  
ATOM    606 HD12 LEU A  45      -6.452   1.835  80.583  1.00  0.00           H  
ATOM    607 HD13 LEU A  45      -7.070   3.360  79.905  1.00  0.00           H  
ATOM    608 HD21 LEU A  45      -5.524   1.223  78.273  1.00  0.00           H  
ATOM    609 HD22 LEU A  45      -6.626   1.252  76.875  1.00  0.00           H  
ATOM    610 HD23 LEU A  45      -6.150   2.775  77.665  1.00  0.00           H  
ATOM    611  N   GLY A  46     -10.093  -2.252  78.186  1.00  0.00           N  
ATOM    612  CA  GLY A  46     -10.580  -3.610  78.354  1.00  0.00           C  
ATOM    613  C   GLY A  46     -10.274  -4.490  77.160  1.00  0.00           C  
ATOM    614  O   GLY A  46     -10.055  -5.694  77.311  1.00  0.00           O  
ATOM    615  H   GLY A  46     -10.740  -1.477  78.224  1.00  0.00           H  
ATOM    616  HA2 GLY A  46     -10.109  -4.043  79.237  1.00  0.00           H  
ATOM    617  HA3 GLY A  46     -11.660  -3.578  78.497  1.00  0.00           H  
ATOM    618  N   ASP A  47     -10.238  -3.903  75.963  1.00  0.00           N  
ATOM    619  CA  ASP A  47      -9.824  -4.661  74.789  1.00  0.00           C  
ATOM    620  C   ASP A  47      -8.369  -5.095  74.909  1.00  0.00           C  
ATOM    621  O   ASP A  47      -8.003  -6.197  74.483  1.00  0.00           O  
ATOM    622  CB  ASP A  47     -10.038  -3.831  73.524  1.00  0.00           C  
ATOM    623  CG  ASP A  47      -9.892  -4.652  72.260  1.00  0.00           C  
ATOM    624  OD1 ASP A  47     -10.668  -5.615  72.087  1.00  0.00           O  
ATOM    625  OD2 ASP A  47      -9.001  -4.335  71.444  1.00  0.00           O1-
ATOM    626  H   ASP A  47     -10.498  -2.932  75.870  1.00  0.00           H  
ATOM    627  HA  ASP A  47     -10.437  -5.560  74.724  1.00  0.00           H  
ATOM    628  HB2 ASP A  47      -9.303  -3.027  73.505  1.00  0.00           H  
ATOM    629  HB3 ASP A  47     -11.041  -3.406  73.551  1.00  0.00           H  
ATOM    630  N   ILE A  48      -7.525  -4.246  75.499  1.00  0.00           N  
ATOM    631  CA  ILE A  48      -6.131  -4.616  75.722  1.00  0.00           C  
ATOM    632  C   ILE A  48      -6.035  -5.767  76.715  1.00  0.00           C  
ATOM    633  O   ILE A  48      -5.237  -6.697  76.536  1.00  0.00           O  
ATOM    634  CB  ILE A  48      -5.328  -3.393  76.195  1.00  0.00           C  
ATOM    635  CG1 ILE A  48      -5.363  -2.295  75.135  1.00  0.00           C  
ATOM    636  CG2 ILE A  48      -3.897  -3.782  76.514  1.00  0.00           C  
ATOM    637  CD1 ILE A  48      -4.801  -0.986  75.619  1.00  0.00           C  
ATOM    638  H   ILE A  48      -7.854  -3.338  75.794  1.00  0.00           H  
ATOM    639  HA  ILE A  48      -5.700  -4.958  74.781  1.00  0.00           H  
ATOM    640  HB  ILE A  48      -5.787  -3.010  77.107  1.00  0.00           H  
ATOM    641 HG12 ILE A  48      -4.781  -2.625  74.275  1.00  0.00           H  
ATOM    642 HG13 ILE A  48      -6.399  -2.137  74.834  1.00  0.00           H  
ATOM    643 HG21 ILE A  48      -3.893  -4.550  77.287  1.00  0.00           H  
ATOM    644 HG22 ILE A  48      -3.417  -4.169  75.615  1.00  0.00           H  
ATOM    645 HG23 ILE A  48      -3.353  -2.907  76.869  1.00  0.00           H  
ATOM    646 HD11 ILE A  48      -5.385  -0.632  76.468  1.00  0.00           H  
ATOM    647 HD12 ILE A  48      -3.764  -1.127  75.925  1.00  0.00           H  
ATOM    648 HD13 ILE A  48      -4.846  -0.252  74.815  1.00  0.00           H  
ATOM    649  N   LEU A  49      -6.841  -5.726  77.780  1.00  0.00           N  
ATOM    650  CA  LEU A  49      -6.846  -6.846  78.721  1.00  0.00           C  
ATOM    651  C   LEU A  49      -7.328  -8.131  78.053  1.00  0.00           C  
ATOM    652  O   LEU A  49      -6.793  -9.219  78.312  1.00  0.00           O  
ATOM    653  CB  LEU A  49      -7.720  -6.520  79.928  1.00  0.00           C  
ATOM    654  CG  LEU A  49      -7.235  -5.397  80.839  1.00  0.00           C  
ATOM    655  CD1 LEU A  49      -8.320  -5.099  81.835  1.00  0.00           C  
ATOM    656  CD2 LEU A  49      -5.940  -5.763  81.541  1.00  0.00           C  
ATOM    657  H   LEU A  49      -7.442  -4.929  77.934  1.00  0.00           H  
ATOM    658  HA  LEU A  49      -5.821  -7.005  79.056  1.00  0.00           H  
ATOM    659  HB2 LEU A  49      -8.706  -6.242  79.557  1.00  0.00           H  
ATOM    660  HB3 LEU A  49      -7.801  -7.424  80.532  1.00  0.00           H  
ATOM    661  HG  LEU A  49      -7.023  -4.512  80.239  1.00  0.00           H  
ATOM    662 HD11 LEU A  49      -9.225  -4.799  81.307  1.00  0.00           H  
ATOM    663 HD12 LEU A  49      -8.523  -5.990  82.428  1.00  0.00           H  
ATOM    664 HD13 LEU A  49      -7.998  -4.291  82.492  1.00  0.00           H  
ATOM    665 HD21 LEU A  49      -6.099  -6.647  82.158  1.00  0.00           H  
ATOM    666 HD22 LEU A  49      -5.170  -5.972  80.798  1.00  0.00           H  
ATOM    667 HD23 LEU A  49      -5.621  -4.933  82.171  1.00  0.00           H  
ATOM    668  N   LYS A  50      -8.343  -8.022  77.191  1.00  0.00           N  
ATOM    669  CA  LYS A  50      -8.803  -9.177  76.427  1.00  0.00           C  
ATOM    670  C   LYS A  50      -7.685  -9.740  75.560  1.00  0.00           C  
ATOM    671  O   LYS A  50      -7.489 -10.961  75.493  1.00  0.00           O  
ATOM    672  CB  LYS A  50      -9.995  -8.785  75.554  1.00  0.00           C  
ATOM    673  CG  LYS A  50     -11.349  -8.802  76.242  1.00  0.00           C  
ATOM    674  CD  LYS A  50     -12.437  -8.385  75.260  1.00  0.00           C  
ATOM    675  CE  LYS A  50     -13.818  -8.407  75.893  1.00  0.00           C  
ATOM    676  NZ  LYS A  50     -14.320  -9.792  76.103  1.00  0.00           N1+
ATOM    677  H   LYS A  50      -8.798  -7.129  77.067  1.00  0.00           H  
ATOM    678  HA  LYS A  50      -9.111  -9.951  77.131  1.00  0.00           H  
ATOM    679  HB2 LYS A  50      -9.821  -7.775  75.183  1.00  0.00           H  
ATOM    680  HB3 LYS A  50     -10.037  -9.478  74.714  1.00  0.00           H  
ATOM    681  HG2 LYS A  50     -11.557  -9.808  76.605  1.00  0.00           H  
ATOM    682  HG3 LYS A  50     -11.336  -8.108  77.082  1.00  0.00           H  
ATOM    683  HD2 LYS A  50     -12.428  -9.071  74.413  1.00  0.00           H  
ATOM    684  HD3 LYS A  50     -12.227  -7.374  74.911  1.00  0.00           H  
ATOM    685  HE2 LYS A  50     -14.512  -7.878  75.240  1.00  0.00           H  
ATOM    686  HE3 LYS A  50     -13.770  -7.901  76.857  1.00  0.00           H  
ATOM    687  HZ1 LYS A  50     -14.375 -10.268  75.214  1.00  0.00           H  
ATOM    688  HZ2 LYS A  50     -13.688 -10.290  76.713  1.00  0.00           H  
ATOM    689  HZ3 LYS A  50     -15.237  -9.757  76.524  1.00  0.00           H  
ATOM    690  N   LYS A  51      -6.948  -8.858  74.880  1.00  0.00           N  
ATOM    691  CA  LYS A  51      -5.832  -9.294  74.049  1.00  0.00           C  
ATOM    692  C   LYS A  51      -4.767  -9.998  74.879  1.00  0.00           C  
ATOM    693  O   LYS A  51      -4.183 -10.993  74.435  1.00  0.00           O  
ATOM    694  CB  LYS A  51      -5.228  -8.102  73.306  1.00  0.00           C  
ATOM    695  CG  LYS A  51      -6.137  -7.499  72.248  1.00  0.00           C  
ATOM    696  CD  LYS A  51      -6.345  -8.448  71.080  1.00  0.00           C  
ATOM    697  CE  LYS A  51      -7.167  -7.795  69.980  1.00  0.00           C  
ATOM    698  NZ  LYS A  51      -6.470  -6.620  69.391  1.00  0.00           N1+
ATOM    699  H   LYS A  51      -7.167  -7.874  74.942  1.00  0.00           H  
ATOM    700  HA  LYS A  51      -6.214 -10.009  73.320  1.00  0.00           H  
ATOM    701  HB2 LYS A  51      -4.994  -7.328  74.036  1.00  0.00           H  
ATOM    702  HB3 LYS A  51      -4.310  -8.432  72.820  1.00  0.00           H  
ATOM    703  HG2 LYS A  51      -7.104  -7.276  72.699  1.00  0.00           H  
ATOM    704  HG3 LYS A  51      -5.687  -6.578  71.879  1.00  0.00           H  
ATOM    705  HD2 LYS A  51      -6.867  -9.337  71.433  1.00  0.00           H  
ATOM    706  HD3 LYS A  51      -5.373  -8.733  70.676  1.00  0.00           H  
ATOM    707  HE2 LYS A  51      -8.119  -7.467  70.398  1.00  0.00           H  
ATOM    708  HE3 LYS A  51      -7.349  -8.528  69.194  1.00  0.00           H  
ATOM    709  HZ1 LYS A  51      -5.579  -6.493  69.849  1.00  0.00           H  
ATOM    710  HZ2 LYS A  51      -6.322  -6.776  68.404  1.00  0.00           H  
ATOM    711  HZ3 LYS A  51      -7.036  -5.793  69.520  1.00  0.00           H  
ATOM    712  N   HIS A  52      -4.491  -9.490  76.083  1.00  0.00           N  
ATOM    713  CA  HIS A  52      -3.497 -10.148  76.929  1.00  0.00           C  
ATOM    714  C   HIS A  52      -3.961 -11.533  77.365  1.00  0.00           C  
ATOM    715  O   HIS A  52      -3.162 -12.477  77.396  1.00  0.00           O  
ATOM    716  CB  HIS A  52      -3.165  -9.307  78.156  1.00  0.00           C  
ATOM    717  CG  HIS A  52      -2.064  -9.892  78.984  1.00  0.00           C  
ATOM    718  ND1 HIS A  52      -0.734  -9.776  78.641  1.00  0.00           N  
ATOM    719  CD2 HIS A  52      -2.098 -10.646  80.108  1.00  0.00           C  
ATOM    720  CE1 HIS A  52       0.006 -10.405  79.536  1.00  0.00           C  
ATOM    721  NE2 HIS A  52      -0.797 -10.941  80.438  1.00  0.00           N  
ATOM    722  H   HIS A  52      -4.965  -8.659  76.406  1.00  0.00           H  
ATOM    723  HA  HIS A  52      -2.595 -10.258  76.326  1.00  0.00           H  
ATOM    724  HB2 HIS A  52      -4.059  -9.226  78.774  1.00  0.00           H  
ATOM    725  HB3 HIS A  52      -2.861  -8.314  77.825  1.00  0.00           H  
ATOM    726  HD2 HIS A  52      -2.982 -10.957  80.645  1.00  0.00           H  
ATOM    727  HE2 HIS A  52      -0.503 -11.480  81.240  1.00  0.00           H  
ATOM    728  HE1 HIS A  52       1.084 -10.470  79.531  1.00  0.00           H  
ATOM    729  N   LEU A  53      -5.231 -11.665  77.757  1.00  0.00           N  
ATOM    730  CA  LEU A  53      -5.760 -12.989  78.083  1.00  0.00           C  
ATOM    731  C   LEU A  53      -5.613 -13.936  76.899  1.00  0.00           C  
ATOM    732  O   LEU A  53      -5.184 -15.090  77.049  1.00  0.00           O  
ATOM    733  CB  LEU A  53      -7.229 -12.894  78.494  1.00  0.00           C  
ATOM    734  CG  LEU A  53      -7.597 -12.444  79.904  1.00  0.00           C  
ATOM    735  CD1 LEU A  53      -9.109 -12.397  80.027  1.00  0.00           C  
ATOM    736  CD2 LEU A  53      -6.999 -13.384  80.935  1.00  0.00           C  
ATOM    737  H   LEU A  53      -5.825 -10.851  77.828  1.00  0.00           H  
ATOM    738  HA  LEU A  53      -5.184 -13.385  78.920  1.00  0.00           H  
ATOM    739  HB2 LEU A  53      -7.704 -12.195  77.806  1.00  0.00           H  
ATOM    740  HB3 LEU A  53      -7.659 -13.886  78.358  1.00  0.00           H  
ATOM    741  HG  LEU A  53      -7.191 -11.450  80.089  1.00  0.00           H  
ATOM    742 HD11 LEU A  53      -9.511 -11.696  79.296  1.00  0.00           H  
ATOM    743 HD12 LEU A  53      -9.520 -13.390  79.843  1.00  0.00           H  
ATOM    744 HD13 LEU A  53      -9.382 -12.072  81.031  1.00  0.00           H  
ATOM    745 HD21 LEU A  53      -7.387 -14.390  80.777  1.00  0.00           H  
ATOM    746 HD22 LEU A  53      -5.914 -13.392  80.833  1.00  0.00           H  
ATOM    747 HD23 LEU A  53      -7.267 -13.044  81.935  1.00  0.00           H  
ATOM    748  N   ARG A  54      -5.967 -13.453  75.708  1.00  0.00           N  
ATOM    749  CA  ARG A  54      -5.869 -14.266  74.501  1.00  0.00           C  
ATOM    750  C   ARG A  54      -4.429 -14.691  74.236  1.00  0.00           C  
ATOM    751  O   ARG A  54      -4.173 -15.834  73.841  1.00  0.00           O  
ATOM    752  CB  ARG A  54      -6.439 -13.475  73.326  1.00  0.00           C  
ATOM    753  CG  ARG A  54      -6.605 -14.232  72.029  1.00  0.00           C  
ATOM    754  CD  ARG A  54      -7.373 -13.361  71.049  1.00  0.00           C  
ATOM    755  NE  ARG A  54      -7.372 -13.882  69.687  1.00  0.00           N  
ATOM    756  CZ  ARG A  54      -7.744 -13.176  68.625  1.00  0.00           C  
ATOM    757  NH1 ARG A  54      -7.716 -13.721  67.418  1.00  0.00           N  
ATOM    758  NH2 ARG A  54      -8.141 -11.919  68.770  1.00  0.00           N1+
ATOM    759  H   ARG A  54      -6.310 -12.505  75.640  1.00  0.00           H  
ATOM    760  HA  ARG A  54      -6.447 -15.180  74.634  1.00  0.00           H  
ATOM    761  HB2 ARG A  54      -7.420 -13.102  73.621  1.00  0.00           H  
ATOM    762  HB3 ARG A  54      -5.772 -12.634  73.137  1.00  0.00           H  
ATOM    763  HG2 ARG A  54      -7.158 -15.154  72.211  1.00  0.00           H  
ATOM    764  HG3 ARG A  54      -5.625 -14.471  71.616  1.00  0.00           H  
ATOM    765  HD2 ARG A  54      -6.920 -12.369  71.040  1.00  0.00           H  
ATOM    766  HD3 ARG A  54      -8.406 -13.286  71.389  1.00  0.00           H  
ATOM    767  HE  ARG A  54      -7.071 -14.835  69.543  1.00  0.00           H  
ATOM    768 HH11 ARG A  54      -7.996 -13.180  66.613  1.00  0.00           H  
ATOM    769 HH12 ARG A  54      -7.414 -14.678  67.303  1.00  0.00           H  
ATOM    770 HH21 ARG A  54      -8.161 -11.498  69.688  1.00  0.00           H  
ATOM    771 HH22 ARG A  54      -8.424 -11.382  67.962  1.00  0.00           H  
ATOM    772  N   TRP A  55      -3.474 -13.783  74.459  1.00  0.00           N  
ATOM    773  CA  TRP A  55      -2.065 -14.117  74.278  1.00  0.00           C  
ATOM    774  C   TRP A  55      -1.621 -15.176  75.278  1.00  0.00           C  
ATOM    775  O   TRP A  55      -0.973 -16.161  74.906  1.00  0.00           O  
ATOM    776  CB  TRP A  55      -1.204 -12.860  74.406  1.00  0.00           C  
ATOM    777  CG  TRP A  55       0.274 -13.117  74.291  1.00  0.00           C  
ATOM    778  CD1 TRP A  55       1.103 -13.610  75.259  1.00  0.00           C  
ATOM    779  CD2 TRP A  55       1.094 -12.896  73.138  1.00  0.00           C  
ATOM    780  NE1 TRP A  55       2.386 -13.708  74.780  1.00  0.00           N  
ATOM    781  CE2 TRP A  55       2.408 -13.275  73.480  1.00  0.00           C  
ATOM    782  CE3 TRP A  55       0.845 -12.413  71.849  1.00  0.00           C  
ATOM    783  CZ2 TRP A  55       3.467 -13.187  72.581  1.00  0.00           C  
ATOM    784  CZ3 TRP A  55       1.898 -12.326  70.958  1.00  0.00           C  
ATOM    785  CH2 TRP A  55       3.192 -12.711  71.328  1.00  0.00           C  
ATOM    786  H   TRP A  55      -3.731 -12.853  74.757  1.00  0.00           H  
ATOM    787  HA  TRP A  55      -1.937 -14.529  73.277  1.00  0.00           H  
ATOM    788  HB2 TRP A  55      -1.493 -12.165  73.618  1.00  0.00           H  
ATOM    789  HB3 TRP A  55      -1.399 -12.409  75.379  1.00  0.00           H  
ATOM    790  HD1 TRP A  55       0.794 -13.883  76.257  1.00  0.00           H  
ATOM    791  HE1 TRP A  55       3.183 -14.044  75.301  1.00  0.00           H  
ATOM    792  HE3 TRP A  55      -0.150 -12.114  71.556  1.00  0.00           H  
ATOM    793  HZ2 TRP A  55       4.467 -13.483  72.862  1.00  0.00           H  
ATOM    794  HZ3 TRP A  55       1.720 -11.955  69.960  1.00  0.00           H  
ATOM    795  HH2 TRP A  55       3.992 -12.630  70.607  1.00  0.00           H  
ATOM    796  N   LEU A  56      -1.941 -14.976  76.560  1.00  0.00           N  
ATOM    797  CA  LEU A  56      -1.609 -15.973  77.572  1.00  0.00           C  
ATOM    798  C   LEU A  56      -2.174 -17.339  77.215  1.00  0.00           C  
ATOM    799  O   LEU A  56      -1.540 -18.365  77.489  1.00  0.00           O  
ATOM    800  CB  LEU A  56      -2.124 -15.537  78.945  1.00  0.00           C  
ATOM    801  CG  LEU A  56      -1.488 -14.301  79.582  1.00  0.00           C  
ATOM    802  CD1 LEU A  56      -2.131 -14.014  80.927  1.00  0.00           C  
ATOM    803  CD2 LEU A  56       0.017 -14.485  79.728  1.00  0.00           C  
ATOM    804  H   LEU A  56      -2.417 -14.127  76.831  1.00  0.00           H  
ATOM    805  HA  LEU A  56      -0.523 -16.054  77.608  1.00  0.00           H  
ATOM    806  HB2 LEU A  56      -3.191 -15.339  78.845  1.00  0.00           H  
ATOM    807  HB3 LEU A  56      -1.972 -16.371  79.630  1.00  0.00           H  
ATOM    808  HG  LEU A  56      -1.660 -13.446  78.929  1.00  0.00           H  
ATOM    809 HD11 LEU A  56      -3.201 -13.857  80.792  1.00  0.00           H  
ATOM    810 HD12 LEU A  56      -1.969 -14.860  81.595  1.00  0.00           H  
ATOM    811 HD13 LEU A  56      -1.684 -13.119  81.360  1.00  0.00           H  
ATOM    812 HD21 LEU A  56       0.218 -15.336  80.378  1.00  0.00           H  
ATOM    813 HD22 LEU A  56       0.458 -14.665  78.748  1.00  0.00           H  
ATOM    814 HD23 LEU A  56       0.453 -13.585  80.163  1.00  0.00           H  
ATOM    815  N   LYS A  57      -3.353 -17.371  76.595  1.00  0.00           N  
ATOM    816  CA  LYS A  57      -3.948 -18.650  76.230  1.00  0.00           C  
ATOM    817  C   LYS A  57      -3.292 -19.259  74.994  1.00  0.00           C  
ATOM    818  O   LYS A  57      -3.137 -20.483  74.916  1.00  0.00           O  
ATOM    819  CB  LYS A  57      -5.448 -18.482  75.995  1.00  0.00           C  
ATOM    820  CG  LYS A  57      -6.173 -19.787  75.721  1.00  0.00           C  
ATOM    821  CD  LYS A  57      -7.635 -19.552  75.404  1.00  0.00           C  
ATOM    822  CE  LYS A  57      -8.329 -20.854  75.058  1.00  0.00           C  
ATOM    823  NZ  LYS A  57      -9.770 -20.642  74.749  1.00  0.00           N1+
ATOM    824  H   LYS A  57      -3.834 -16.510  76.378  1.00  0.00           H  
ATOM    825  HA  LYS A  57      -3.781 -19.336  77.061  1.00  0.00           H  
ATOM    826  HB2 LYS A  57      -5.886 -18.025  76.882  1.00  0.00           H  
ATOM    827  HB3 LYS A  57      -5.590 -17.823  75.139  1.00  0.00           H  
ATOM    828  HG2 LYS A  57      -5.702 -20.283  74.873  1.00  0.00           H  
ATOM    829  HG3 LYS A  57      -6.099 -20.425  76.602  1.00  0.00           H  
ATOM    830  HD2 LYS A  57      -7.711 -18.871  74.557  1.00  0.00           H  
ATOM    831  HD3 LYS A  57      -8.122 -19.108  76.272  1.00  0.00           H  
ATOM    832  HE2 LYS A  57      -8.245 -21.535  75.905  1.00  0.00           H  
ATOM    833  HE3 LYS A  57      -7.842 -21.294  74.188  1.00  0.00           H  
ATOM    834  HZ1 LYS A  57     -10.231 -20.239  75.552  1.00  0.00           H  
ATOM    835  HZ2 LYS A  57      -9.857 -20.016  73.962  1.00  0.00           H  
ATOM    836  HZ3 LYS A  57     -10.200 -21.528  74.524  1.00  0.00           H  
ATOM    837  N   ALA A  58      -2.885 -18.431  74.029  1.00  0.00           N  
ATOM    838  CA  ALA A  58      -2.398 -18.946  72.754  1.00  0.00           C  
ATOM    839  C   ALA A  58      -0.905 -19.248  72.746  1.00  0.00           C  
ATOM    840  O   ALA A  58      -0.479 -20.193  72.073  1.00  0.00           O  
ATOM    841  CB  ALA A  58      -2.715 -17.955  71.630  1.00  0.00           C  
ATOM    842  H   ALA A  58      -2.915 -17.433  74.184  1.00  0.00           H  
ATOM    843  HA  ALA A  58      -2.916 -19.892  72.595  1.00  0.00           H  
ATOM    844  HB1 ALA A  58      -3.788 -17.767  71.603  1.00  0.00           H  
ATOM    845  HB2 ALA A  58      -2.186 -17.019  71.811  1.00  0.00           H  
ATOM    846  HB3 ALA A  58      -2.396 -18.374  70.676  1.00  0.00           H  
ATOM    847  N   LEU A  59      -0.099 -18.478  73.474  1.00  0.00           N  
ATOM    848  CA  LEU A  59       1.355 -18.641  73.492  1.00  0.00           C  
ATOM    849  C   LEU A  59       1.828 -18.726  74.937  1.00  0.00           C  
ATOM    850  O   LEU A  59       2.502 -17.819  75.441  1.00  0.00           O  
ATOM    851  CB  LEU A  59       2.042 -17.491  72.753  1.00  0.00           C  
ATOM    852  CG  LEU A  59       1.832 -17.432  71.239  1.00  0.00           C  
ATOM    853  CD1 LEU A  59       2.345 -16.115  70.680  1.00  0.00           C  
ATOM    854  CD2 LEU A  59       2.510 -18.608  70.552  1.00  0.00           C  
ATOM    855  H   LEU A  59      -0.510 -17.749  74.039  1.00  0.00           H  
ATOM    856  HA  LEU A  59       1.622 -19.562  72.974  1.00  0.00           H  
ATOM    857  HB2 LEU A  59       1.671 -16.557  73.176  1.00  0.00           H  
ATOM    858  HB3 LEU A  59       3.113 -17.573  72.936  1.00  0.00           H  
ATOM    859  HG  LEU A  59       0.762 -17.496  71.041  1.00  0.00           H  
ATOM    860 HD11 LEU A  59       1.826 -15.288  71.164  1.00  0.00           H  
ATOM    861 HD12 LEU A  59       3.415 -16.033  70.869  1.00  0.00           H  
ATOM    862 HD13 LEU A  59       2.162 -16.080  69.606  1.00  0.00           H  
ATOM    863 HD21 LEU A  59       3.584 -18.566  70.736  1.00  0.00           H  
ATOM    864 HD22 LEU A  59       2.109 -19.541  70.949  1.00  0.00           H  
ATOM    865 HD23 LEU A  59       2.323 -18.559  69.479  1.00  0.00           H  
ATOM    866  N   PRO A  60       1.490 -19.814  75.636  1.00  0.00           N  
ATOM    867  CA  PRO A  60       1.807 -19.890  77.073  1.00  0.00           C  
ATOM    868  C   PRO A  60       3.294 -19.872  77.377  1.00  0.00           C  
ATOM    869  O   PRO A  60       3.675 -19.525  78.502  1.00  0.00           O  
ATOM    870  CB  PRO A  60       1.167 -21.217  77.505  1.00  0.00           C  
ATOM    871  CG  PRO A  60       1.073 -22.023  76.254  1.00  0.00           C  
ATOM    872  CD  PRO A  60       0.856 -21.047  75.137  1.00  0.00           C  
ATOM    873  HA  PRO A  60       1.429 -19.020  77.609  1.00  0.00           H  
ATOM    874  HB2 PRO A  60       1.792 -21.723  78.241  1.00  0.00           H  
ATOM    875  HB3 PRO A  60       0.176 -21.046  77.926  1.00  0.00           H  
ATOM    876  HG2 PRO A  60       0.236 -22.718  76.315  1.00  0.00           H  
ATOM    877  HG3 PRO A  60       1.996 -22.580  76.094  1.00  0.00           H  
ATOM    878  HD2 PRO A  60      -0.207 -20.893  74.954  1.00  0.00           H  
ATOM    879  HD3 PRO A  60       1.336 -21.390  74.220  1.00  0.00           H  
ATOM    880  N   ARG A  61       4.144 -20.234  76.421  1.00  0.00           N  
ATOM    881  CA  ARG A  61       5.585 -20.266  76.631  1.00  0.00           C  
ATOM    882  C   ARG A  61       6.279 -18.961  76.264  1.00  0.00           C  
ATOM    883  O   ARG A  61       7.492 -18.846  76.468  1.00  0.00           O  
ATOM    884  CB  ARG A  61       6.209 -21.410  75.825  1.00  0.00           C  
ATOM    885  CG  ARG A  61       5.733 -22.796  76.218  1.00  0.00           C  
ATOM    886  CD  ARG A  61       6.511 -23.842  75.448  1.00  0.00           C  
ATOM    887  NE  ARG A  61       7.940 -23.741  75.727  1.00  0.00           N  
ATOM    888  CZ  ARG A  61       8.891 -24.220  74.932  1.00  0.00           C  
ATOM    889  NH1 ARG A  61       8.565 -24.832  73.801  1.00  0.00           N  
ATOM    890  NH2 ARG A  61      10.166 -24.082  75.264  1.00  0.00           N1+
ATOM    891  H   ARG A  61       3.778 -20.496  75.517  1.00  0.00           H  
ATOM    892  HA  ARG A  61       5.733 -20.421  77.700  1.00  0.00           H  
ATOM    893  HB2 ARG A  61       5.969 -21.254  74.773  1.00  0.00           H  
ATOM    894  HB3 ARG A  61       7.290 -21.371  75.961  1.00  0.00           H  
ATOM    895  HG2 ARG A  61       4.672 -22.893  75.989  1.00  0.00           H  
ATOM    896  HG3 ARG A  61       5.889 -22.943  77.287  1.00  0.00           H  
ATOM    897  HD2 ARG A  61       6.345 -23.696  74.381  1.00  0.00           H  
ATOM    898  HD3 ARG A  61       6.160 -24.832  75.738  1.00  0.00           H  
ATOM    899  HE  ARG A  61       8.224 -23.278  76.578  1.00  0.00           H  
ATOM    900 HH11 ARG A  61       7.593 -24.938  73.546  1.00  0.00           H  
ATOM    901 HH12 ARG A  61       9.288 -25.192  73.195  1.00  0.00           H  
ATOM    902 HH21 ARG A  61      10.416 -23.612  76.122  1.00  0.00           H  
ATOM    903 HH22 ARG A  61      10.888 -24.447  74.659  1.00  0.00           H  
ATOM    904  N   VAL A  62       5.551 -17.979  75.740  1.00  0.00           N  
ATOM    905  CA  VAL A  62       6.143 -16.777  75.163  1.00  0.00           C  
ATOM    906  C   VAL A  62       5.739 -15.578  76.009  1.00  0.00           C  
ATOM    907  O   VAL A  62       4.547 -15.272  76.136  1.00  0.00           O  
ATOM    908  CB  VAL A  62       5.716 -16.587  73.700  1.00  0.00           C  
ATOM    909  CG1 VAL A  62       6.489 -15.441  73.070  1.00  0.00           C  
ATOM    910  CG2 VAL A  62       5.919 -17.874  72.914  1.00  0.00           C  
ATOM    911  H   VAL A  62       4.545 -18.069  75.742  1.00  0.00           H  
ATOM    912  HA  VAL A  62       7.228 -16.877  75.164  1.00  0.00           H  
ATOM    913  HB  VAL A  62       4.655 -16.339  73.675  1.00  0.00           H  
ATOM    914 HG11 VAL A  62       6.306 -14.526  73.634  1.00  0.00           H  
ATOM    915 HG12 VAL A  62       7.555 -15.670  73.085  1.00  0.00           H  
ATOM    916 HG13 VAL A  62       6.161 -15.305  72.040  1.00  0.00           H  
ATOM    917 HG21 VAL A  62       6.975 -18.143  72.924  1.00  0.00           H  
ATOM    918 HG22 VAL A  62       5.336 -18.674  73.370  1.00  0.00           H  
ATOM    919 HG23 VAL A  62       5.592 -17.727  71.885  1.00  0.00           H  
ATOM    920  N   THR A  63       6.730 -14.901  76.582  1.00  0.00           N  
ATOM    921  CA  THR A  63       6.478 -13.691  77.358  1.00  0.00           C  
ATOM    922  C   THR A  63       6.385 -12.491  76.423  1.00  0.00           C  
ATOM    923  O   THR A  63       7.332 -12.228  75.674  1.00  0.00           O  
ATOM    924  CB  THR A  63       7.585 -13.472  78.382  1.00  0.00           C  
ATOM    925  OG1 THR A  63       7.697 -14.627  79.223  1.00  0.00           O  
ATOM    926  CG2 THR A  63       7.278 -12.256  79.244  1.00  0.00           C  
ATOM    927  H   THR A  63       7.679 -15.232  76.478  1.00  0.00           H  
ATOM    928  HA  THR A  63       5.534 -13.806  77.891  1.00  0.00           H  
ATOM    929  HB  THR A  63       8.522 -13.306  77.851  1.00  0.00           H  
ATOM    930 HG21 THR A  63       7.189 -11.374  78.610  1.00  0.00           H  
ATOM    931 HG22 THR A  63       6.341 -12.416  79.778  1.00  0.00           H  
ATOM    932 HG23 THR A  63       8.084 -12.107  79.962  1.00  0.00           H  
ATOM    933  HG1 THR A  63       7.906 -15.376  78.661  1.00  0.00           H  
ATOM    934  N   PRO A  64       5.281 -11.742  76.432  1.00  0.00           N  
ATOM    935  CA  PRO A  64       5.141 -10.608  75.505  1.00  0.00           C  
ATOM    936  C   PRO A  64       5.858  -9.363  76.015  1.00  0.00           C  
ATOM    937  O   PRO A  64       5.736  -8.994  77.186  1.00  0.00           O  
ATOM    938  CB  PRO A  64       3.625 -10.392  75.441  1.00  0.00           C  
ATOM    939  CG  PRO A  64       3.136 -10.871  76.768  1.00  0.00           C  
ATOM    940  CD  PRO A  64       4.038 -12.010  77.175  1.00  0.00           C  
ATOM    941  HA  PRO A  64       5.588 -10.805  74.531  1.00  0.00           H  
ATOM    942  HB2 PRO A  64       3.389  -9.337  75.299  1.00  0.00           H  
ATOM    943  HB3 PRO A  64       3.184 -10.975  74.632  1.00  0.00           H  
ATOM    944  HG2 PRO A  64       2.106 -11.218  76.686  1.00  0.00           H  
ATOM    945  HG3 PRO A  64       3.191 -10.067  77.502  1.00  0.00           H  
ATOM    946  HD2 PRO A  64       3.610 -12.970  76.886  1.00  0.00           H  
ATOM    947  HD3 PRO A  64       4.217 -12.001  78.250  1.00  0.00           H  
ATOM    948  N   PHE A  65       6.619  -8.724  75.126  1.00  0.00           N  
ATOM    949  CA  PHE A  65       7.230  -7.420  75.376  1.00  0.00           C  
ATOM    950  C   PHE A  65       6.613  -6.413  74.410  1.00  0.00           C  
ATOM    951  O   PHE A  65       6.878  -6.461  73.205  1.00  0.00           O  
ATOM    952  CB  PHE A  65       8.747  -7.477  75.214  1.00  0.00           C  
ATOM    953  CG  PHE A  65       9.465  -8.029  76.410  1.00  0.00           C  
ATOM    954  CD1 PHE A  65       9.252  -9.332  76.823  1.00  0.00           C  
ATOM    955  CD2 PHE A  65      10.350  -7.242  77.125  1.00  0.00           C  
ATOM    956  CE1 PHE A  65       9.913  -9.841  77.925  1.00  0.00           C  
ATOM    957  CE2 PHE A  65      11.011  -7.744  78.231  1.00  0.00           C  
ATOM    958  CZ  PHE A  65      10.794  -9.046  78.629  1.00  0.00           C  
ATOM    959  H   PHE A  65       6.782  -9.165  74.232  1.00  0.00           H  
ATOM    960  HA  PHE A  65       7.037  -7.115  76.405  1.00  0.00           H  
ATOM    961  HB2 PHE A  65       8.977  -8.107  74.355  1.00  0.00           H  
ATOM    962  HB3 PHE A  65       9.111  -6.466  75.031  1.00  0.00           H  
ATOM    963  HD1 PHE A  65       8.561  -9.959  76.278  1.00  0.00           H  
ATOM    964  HD2 PHE A  65      10.527  -6.223  76.815  1.00  0.00           H  
ATOM    965  HE1 PHE A  65       9.740 -10.861  78.235  1.00  0.00           H  
ATOM    966  HE2 PHE A  65      11.696  -7.117  78.782  1.00  0.00           H  
ATOM    967  HZ  PHE A  65      11.312  -9.443  79.490  1.00  0.00           H  
ATOM    968  N   TYR A  66       5.795  -5.506  74.936  1.00  0.00           N  
ATOM    969  CA  TYR A  66       5.070  -4.570  74.086  1.00  0.00           C  
ATOM    970  C   TYR A  66       6.024  -3.625  73.363  1.00  0.00           C  
ATOM    971  O   TYR A  66       6.906  -3.020  73.980  1.00  0.00           O  
ATOM    972  CB  TYR A  66       4.072  -3.768  74.915  1.00  0.00           C  
ATOM    973  CG  TYR A  66       3.391  -2.666  74.138  1.00  0.00           C  
ATOM    974  CD1 TYR A  66       2.545  -2.960  73.076  1.00  0.00           C  
ATOM    975  CD2 TYR A  66       3.586  -1.334  74.472  1.00  0.00           C  
ATOM    976  CE1 TYR A  66       1.918  -1.956  72.365  1.00  0.00           C  
ATOM    977  CE2 TYR A  66       2.961  -0.323  73.768  1.00  0.00           C  
ATOM    978  CZ  TYR A  66       2.130  -0.640  72.715  1.00  0.00           C  
ATOM    979  OH  TYR A  66       1.508   0.364  72.012  1.00  0.00           O  
ATOM    980  H   TYR A  66       5.675  -5.465  75.938  1.00  0.00           H  
ATOM    981  HA  TYR A  66       4.531  -5.149  73.336  1.00  0.00           H  
ATOM    982  HB2 TYR A  66       3.308  -4.449  75.289  1.00  0.00           H  
ATOM    983  HB3 TYR A  66       4.603  -3.320  75.755  1.00  0.00           H  
ATOM    984  HD1 TYR A  66       2.375  -3.991  72.802  1.00  0.00           H  
ATOM    985  HD2 TYR A  66       4.237  -1.083  75.296  1.00  0.00           H  
ATOM    986  HE1 TYR A  66       1.266  -2.200  71.540  1.00  0.00           H  
ATOM    987  HE2 TYR A  66       3.122   0.709  74.041  1.00  0.00           H  
ATOM    988  HH  TYR A  66       1.704   1.253  72.316  1.00  0.00           H  
ATOM    989  N   ALA A  67       5.839  -3.498  72.051  1.00  0.00           N  
ATOM    990  CA  ALA A  67       6.631  -2.586  71.229  1.00  0.00           C  
ATOM    991  C   ALA A  67       6.072  -1.178  71.396  1.00  0.00           C  
ATOM    992  O   ALA A  67       5.055  -0.825  70.795  1.00  0.00           O  
ATOM    993  CB  ALA A  67       6.614  -3.026  69.770  1.00  0.00           C  
ATOM    994  H   ALA A  67       5.123  -4.054  71.606  1.00  0.00           H  
ATOM    995  HA  ALA A  67       7.672  -2.598  71.552  1.00  0.00           H  
ATOM    996  HB1 ALA A  67       7.032  -4.030  69.688  1.00  0.00           H  
ATOM    997  HB2 ALA A  67       5.588  -3.029  69.403  1.00  0.00           H  
ATOM    998  HB3 ALA A  67       7.211  -2.335  69.175  1.00  0.00           H  
ATOM    999  N   VAL A  68       6.738  -0.371  72.228  1.00  0.00           N  
ATOM   1000  CA  VAL A  68       6.229   0.952  72.586  1.00  0.00           C  
ATOM   1001  C   VAL A  68       6.043   1.836  71.360  1.00  0.00           C  
ATOM   1002  O   VAL A  68       5.101   2.638  71.300  1.00  0.00           O  
ATOM   1003  CB  VAL A  68       7.171   1.611  73.615  1.00  0.00           C  
ATOM   1004  CG1 VAL A  68       6.737   3.041  73.906  1.00  0.00           C  
ATOM   1005  CG2 VAL A  68       7.207   0.794  74.895  1.00  0.00           C  
ATOM   1006  H   VAL A  68       7.615  -0.683  72.619  1.00  0.00           H  
ATOM   1007  HA  VAL A  68       5.244   0.831  73.037  1.00  0.00           H  
ATOM   1008  HB  VAL A  68       8.175   1.641  73.192  1.00  0.00           H  
ATOM   1009 HG11 VAL A  68       6.738   3.616  72.980  1.00  0.00           H  
ATOM   1010 HG12 VAL A  68       5.733   3.037  74.330  1.00  0.00           H  
ATOM   1011 HG13 VAL A  68       7.430   3.494  74.616  1.00  0.00           H  
ATOM   1012 HG21 VAL A  68       6.208   0.755  75.330  1.00  0.00           H  
ATOM   1013 HG22 VAL A  68       7.545  -0.218  74.671  1.00  0.00           H  
ATOM   1014 HG23 VAL A  68       7.894   1.258  75.603  1.00  0.00           H  
ATOM   1015  N   LYS A  69       6.917   1.700  70.360  1.00  0.00           N  
ATOM   1016  CA  LYS A  69       6.851   2.569  69.189  1.00  0.00           C  
ATOM   1017  C   LYS A  69       5.530   2.439  68.442  1.00  0.00           C  
ATOM   1018  O   LYS A  69       5.174   3.340  67.675  1.00  0.00           O  
ATOM   1019  CB  LYS A  69       8.039   2.297  68.266  1.00  0.00           C  
ATOM   1020  CG  LYS A  69       8.049   0.978  67.526  1.00  0.00           C  
ATOM   1021  CD  LYS A  69       9.352   0.867  66.746  1.00  0.00           C  
ATOM   1022  CE  LYS A  69       9.286  -0.172  65.655  1.00  0.00           C  
ATOM   1023  NZ  LYS A  69       8.280   0.203  64.628  1.00  0.00           N1+
ATOM   1024  H   LYS A  69       7.632   0.988  70.414  1.00  0.00           H  
ATOM   1025  HA  LYS A  69       6.905   3.600  69.539  1.00  0.00           H  
ATOM   1026  HB2 LYS A  69       8.064   3.092  67.521  1.00  0.00           H  
ATOM   1027  HB3 LYS A  69       8.943   2.340  68.873  1.00  0.00           H  
ATOM   1028  HG2 LYS A  69       7.977   0.157  68.239  1.00  0.00           H  
ATOM   1029  HG3 LYS A  69       7.205   0.937  66.838  1.00  0.00           H  
ATOM   1030  HD2 LYS A  69      10.151   0.598  67.437  1.00  0.00           H  
ATOM   1031  HD3 LYS A  69       9.572   1.834  66.294  1.00  0.00           H  
ATOM   1032  HE2 LYS A  69       9.010  -1.132  66.092  1.00  0.00           H  
ATOM   1033  HE3 LYS A  69      10.265  -0.256  65.182  1.00  0.00           H  
ATOM   1034  HZ1 LYS A  69       7.370   0.279  65.060  1.00  0.00           H  
ATOM   1035  HZ2 LYS A  69       8.533   1.090  64.217  1.00  0.00           H  
ATOM   1036  HZ3 LYS A  69       8.253  -0.506  63.909  1.00  0.00           H  
ATOM   1037  N   CYS A  70       4.796   1.345  68.651  1.00  0.00           N  
ATOM   1038  CA  CYS A  70       3.507   1.184  67.989  1.00  0.00           C  
ATOM   1039  C   CYS A  70       2.498   2.207  68.494  1.00  0.00           C  
ATOM   1040  O   CYS A  70       1.752   2.794  67.702  1.00  0.00           O  
ATOM   1041  CB  CYS A  70       2.983  -0.235  68.205  1.00  0.00           C  
ATOM   1042  SG  CYS A  70       1.317  -0.527  67.565  1.00  0.00           S  
ATOM   1043  H   CYS A  70       5.135   0.624  69.272  1.00  0.00           H  
ATOM   1044  HA  CYS A  70       3.647   1.353  66.921  1.00  0.00           H  
ATOM   1045  HB2 CYS A  70       2.976  -0.435  69.276  1.00  0.00           H  
ATOM   1046  HB3 CYS A  70       3.664  -0.928  67.710  1.00  0.00           H  
ATOM   1047  HG  CYS A  70       1.301  -0.304  66.248  1.00  0.00           H  
ATOM   1048  N   ASN A  71       2.459   2.434  69.807  1.00  0.00           N  
ATOM   1049  CA  ASN A  71       1.567   3.435  70.388  1.00  0.00           C  
ATOM   1050  C   ASN A  71       2.135   3.792  71.755  1.00  0.00           C  
ATOM   1051  O   ASN A  71       2.093   2.968  72.674  1.00  0.00           O  
ATOM   1052  CB  ASN A  71       0.139   2.904  70.492  1.00  0.00           C  
ATOM   1053  CG  ASN A  71      -0.865   3.980  70.886  1.00  0.00           C  
ATOM   1054  OD1 ASN A  71      -0.555   4.895  71.649  1.00  0.00           O  
ATOM   1055  ND2 ASN A  71      -2.079   3.869  70.360  1.00  0.00           N  
ATOM   1056  H   ASN A  71       3.062   1.900  70.416  1.00  0.00           H  
ATOM   1057  HA  ASN A  71       1.513   4.322  69.757  1.00  0.00           H  
ATOM   1058  HB2 ASN A  71       0.115   2.114  71.243  1.00  0.00           H  
ATOM   1059  HB3 ASN A  71      -0.151   2.495  69.524  1.00  0.00           H  
ATOM   1060 HD21 ASN A  71      -2.790   4.551  70.582  1.00  0.00           H  
ATOM   1061 HD22 ASN A  71      -2.292   3.102  69.738  1.00  0.00           H  
ATOM   1062  N   ASP A  72       2.659   5.010  71.890  1.00  0.00           N  
ATOM   1063  CA  ASP A  72       3.338   5.434  73.107  1.00  0.00           C  
ATOM   1064  C   ASP A  72       2.411   6.130  74.102  1.00  0.00           C  
ATOM   1065  O   ASP A  72       2.893   6.879  74.960  1.00  0.00           O  
ATOM   1066  CB  ASP A  72       4.515   6.348  72.758  1.00  0.00           C  
ATOM   1067  CG  ASP A  72       4.093   7.563  71.956  1.00  0.00           C  
ATOM   1068  OD1 ASP A  72       2.998   7.527  71.354  1.00  0.00           O  
ATOM   1069  OD2 ASP A  72       4.857   8.552  71.926  1.00  0.00           O1-
ATOM   1070  H   ASP A  72       2.583   5.661  71.122  1.00  0.00           H  
ATOM   1071  HA  ASP A  72       3.699   4.529  73.596  1.00  0.00           H  
ATOM   1072  HB2 ASP A  72       5.238   5.778  72.174  1.00  0.00           H  
ATOM   1073  HB3 ASP A  72       4.981   6.686  73.684  1.00  0.00           H  
ATOM   1074  N   SER A  73       1.101   5.910  74.002  1.00  0.00           N  
ATOM   1075  CA  SER A  73       0.169   6.509  74.948  1.00  0.00           C  
ATOM   1076  C   SER A  73       0.463   6.032  76.365  1.00  0.00           C  
ATOM   1077  O   SER A  73       0.603   4.831  76.614  1.00  0.00           O  
ATOM   1078  CB  SER A  73      -1.270   6.167  74.564  1.00  0.00           C  
ATOM   1079  OG  SER A  73      -1.601   6.692  73.292  1.00  0.00           O  
ATOM   1080  H   SER A  73       0.749   5.321  73.261  1.00  0.00           H  
ATOM   1081  HA  SER A  73       0.293   7.591  74.915  1.00  0.00           H  
ATOM   1082  HB2 SER A  73      -1.946   6.588  75.309  1.00  0.00           H  
ATOM   1083  HB3 SER A  73      -1.384   5.083  74.541  1.00  0.00           H  
ATOM   1084  HG  SER A  73      -0.998   6.306  72.653  1.00  0.00           H  
ATOM   1085  N   LYS A  74       0.559   6.987  77.295  1.00  0.00           N  
ATOM   1086  CA  LYS A  74       0.936   6.664  78.667  1.00  0.00           C  
ATOM   1087  C   LYS A  74      -0.088   5.761  79.343  1.00  0.00           C  
ATOM   1088  O   LYS A  74       0.282   4.909  80.159  1.00  0.00           O  
ATOM   1089  CB  LYS A  74       1.132   7.954  79.466  1.00  0.00           C  
ATOM   1090  CG  LYS A  74       2.327   8.765  78.991  1.00  0.00           C  
ATOM   1091  CD  LYS A  74       2.511  10.056  79.770  1.00  0.00           C  
ATOM   1092  CE  LYS A  74       3.630  10.889  79.162  1.00  0.00           C  
ATOM   1093  NZ  LYS A  74       3.906  12.127  79.937  1.00  0.00           N1+
ATOM   1094  H   LYS A  74       0.368   7.947  77.044  1.00  0.00           H  
ATOM   1095  HA  LYS A  74       1.875   6.112  78.637  1.00  0.00           H  
ATOM   1096  HB2 LYS A  74       0.235   8.565  79.367  1.00  0.00           H  
ATOM   1097  HB3 LYS A  74       1.281   7.695  80.514  1.00  0.00           H  
ATOM   1098  HG2 LYS A  74       3.226   8.159  79.104  1.00  0.00           H  
ATOM   1099  HG3 LYS A  74       2.185   9.011  77.939  1.00  0.00           H  
ATOM   1100  HD2 LYS A  74       2.761   9.819  80.804  1.00  0.00           H  
ATOM   1101  HD3 LYS A  74       1.583  10.627  79.743  1.00  0.00           H  
ATOM   1102  HE2 LYS A  74       3.346  11.168  78.147  1.00  0.00           H  
ATOM   1103  HE3 LYS A  74       4.538  10.286  79.132  1.00  0.00           H  
ATOM   1104  HZ1 LYS A  74       3.074  12.699  79.966  1.00  0.00           H  
ATOM   1105  HZ2 LYS A  74       4.178  11.881  80.878  1.00  0.00           H  
ATOM   1106  HZ3 LYS A  74       4.653  12.642  79.494  1.00  0.00           H  
ATOM   1107  N   ALA A  75      -1.374   5.929  79.022  1.00  0.00           N  
ATOM   1108  CA  ALA A  75      -2.397   5.051  79.585  1.00  0.00           C  
ATOM   1109  C   ALA A  75      -2.191   3.605  79.149  1.00  0.00           C  
ATOM   1110  O   ALA A  75      -2.314   2.680  79.962  1.00  0.00           O  
ATOM   1111  CB  ALA A  75      -3.787   5.540  79.179  1.00  0.00           C  
ATOM   1112  H   ALA A  75      -1.640   6.667  78.386  1.00  0.00           H  
ATOM   1113  HA  ALA A  75      -2.311   5.083  80.671  1.00  0.00           H  
ATOM   1114  HB1 ALA A  75      -3.929   6.563  79.528  1.00  0.00           H  
ATOM   1115  HB2 ALA A  75      -3.880   5.510  78.093  1.00  0.00           H  
ATOM   1116  HB3 ALA A  75      -4.544   4.895  79.626  1.00  0.00           H  
ATOM   1117  N   ILE A  76      -1.875   3.392  77.868  1.00  0.00           N  
ATOM   1118  CA  ILE A  76      -1.651   2.039  77.361  1.00  0.00           C  
ATOM   1119  C   ILE A  76      -0.475   1.391  78.083  1.00  0.00           C  
ATOM   1120  O   ILE A  76      -0.554   0.242  78.538  1.00  0.00           O  
ATOM   1121  CB  ILE A  76      -1.419   2.068  75.840  1.00  0.00           C  
ATOM   1122  CG1 ILE A  76      -2.485   2.919  75.146  1.00  0.00           C  
ATOM   1123  CG2 ILE A  76      -1.401   0.653  75.271  1.00  0.00           C  
ATOM   1124  CD1 ILE A  76      -3.870   2.346  75.182  1.00  0.00           C  
ATOM   1125  H   ILE A  76      -1.790   4.178  77.240  1.00  0.00           H  
ATOM   1126  HA  ILE A  76      -2.540   1.439  77.555  1.00  0.00           H  
ATOM   1127  HB  ILE A  76      -0.446   2.523  75.652  1.00  0.00           H  
ATOM   1128 HG12 ILE A  76      -2.509   3.894  75.632  1.00  0.00           H  
ATOM   1129 HG13 ILE A  76      -2.195   3.040  74.102  1.00  0.00           H  
ATOM   1130 HG21 ILE A  76      -0.616   0.075  75.759  1.00  0.00           H  
ATOM   1131 HG22 ILE A  76      -2.366   0.178  75.448  1.00  0.00           H  
ATOM   1132 HG23 ILE A  76      -1.208   0.695  74.199  1.00  0.00           H  
ATOM   1133 HD11 ILE A  76      -3.877   1.381  74.676  1.00  0.00           H  
ATOM   1134 HD12 ILE A  76      -4.182   2.216  76.218  1.00  0.00           H  
ATOM   1135 HD13 ILE A  76      -4.557   3.025  74.678  1.00  0.00           H  
ATOM   1136  N   VAL A  77       0.642   2.117  78.178  1.00  0.00           N  
ATOM   1137  CA  VAL A  77       1.840   1.565  78.801  1.00  0.00           C  
ATOM   1138  C   VAL A  77       1.594   1.295  80.280  1.00  0.00           C  
ATOM   1139  O   VAL A  77       2.062   0.290  80.825  1.00  0.00           O  
ATOM   1140  CB  VAL A  77       3.036   2.511  78.584  1.00  0.00           C  
ATOM   1141  CG1 VAL A  77       4.296   1.941  79.219  1.00  0.00           C  
ATOM   1142  CG2 VAL A  77       3.247   2.762  77.100  1.00  0.00           C  
ATOM   1143  H   VAL A  77       0.657   3.059  77.814  1.00  0.00           H  
ATOM   1144  HA  VAL A  77       2.081   0.612  78.330  1.00  0.00           H  
ATOM   1145  HB  VAL A  77       2.816   3.463  79.067  1.00  0.00           H  
ATOM   1146 HG11 VAL A  77       4.130   1.792  80.286  1.00  0.00           H  
ATOM   1147 HG12 VAL A  77       4.538   0.986  78.752  1.00  0.00           H  
ATOM   1148 HG13 VAL A  77       5.123   2.637  79.074  1.00  0.00           H  
ATOM   1149 HG21 VAL A  77       3.468   1.819  76.600  1.00  0.00           H  
ATOM   1150 HG22 VAL A  77       2.343   3.196  76.673  1.00  0.00           H  
ATOM   1151 HG23 VAL A  77       4.081   3.451  76.963  1.00  0.00           H  
ATOM   1152  N   LYS A  78       0.843   2.174  80.948  1.00  0.00           N  
ATOM   1153  CA  LYS A  78       0.529   1.949  82.356  1.00  0.00           C  
ATOM   1154  C   LYS A  78      -0.327   0.701  82.534  1.00  0.00           C  
ATOM   1155  O   LYS A  78      -0.077  -0.112  83.433  1.00  0.00           O  
ATOM   1156  CB  LYS A  78      -0.163   3.179  82.945  1.00  0.00           C  
ATOM   1157  CG  LYS A  78      -0.433   3.084  84.440  1.00  0.00           C  
ATOM   1158  CD  LYS A  78      -1.212   4.290  84.941  1.00  0.00           C  
ATOM   1159  CE  LYS A  78      -1.447   4.221  86.444  1.00  0.00           C  
ATOM   1160  NZ  LYS A  78      -2.128   5.442  86.963  1.00  0.00           N1+
ATOM   1161  H   LYS A  78       0.491   2.996  80.478  1.00  0.00           H  
ATOM   1162  HA  LYS A  78       1.462   1.786  82.896  1.00  0.00           H  
ATOM   1163  HB2 LYS A  78       0.471   4.047  82.766  1.00  0.00           H  
ATOM   1164  HB3 LYS A  78      -1.116   3.314  82.433  1.00  0.00           H  
ATOM   1165  HG2 LYS A  78      -1.010   2.181  84.639  1.00  0.00           H  
ATOM   1166  HG3 LYS A  78       0.518   3.031  84.970  1.00  0.00           H  
ATOM   1167  HD2 LYS A  78      -2.176   4.324  84.433  1.00  0.00           H  
ATOM   1168  HD3 LYS A  78      -0.649   5.195  84.712  1.00  0.00           H  
ATOM   1169  HE2 LYS A  78      -0.485   4.115  86.945  1.00  0.00           H  
ATOM   1170  HE3 LYS A  78      -2.068   3.352  86.663  1.00  0.00           H  
ATOM   1171  HZ1 LYS A  78      -1.557   6.253  86.771  1.00  0.00           H  
ATOM   1172  HZ2 LYS A  78      -3.024   5.546  86.509  1.00  0.00           H  
ATOM   1173  HZ3 LYS A  78      -2.263   5.354  87.960  1.00  0.00           H  
ATOM   1174  N   THR A  79      -1.349   0.536  81.689  1.00  0.00           N  
ATOM   1175  CA  THR A  79      -2.191  -0.653  81.760  1.00  0.00           C  
ATOM   1176  C   THR A  79      -1.373  -1.919  81.541  1.00  0.00           C  
ATOM   1177  O   THR A  79      -1.507  -2.899  82.285  1.00  0.00           O  
ATOM   1178  CB  THR A  79      -3.316  -0.561  80.728  1.00  0.00           C  
ATOM   1179  OG1 THR A  79      -4.061   0.646  80.931  1.00  0.00           O  
ATOM   1180  CG2 THR A  79      -4.248  -1.757  80.847  1.00  0.00           C  
ATOM   1181  H   THR A  79      -1.541   1.243  80.993  1.00  0.00           H  
ATOM   1182  HA  THR A  79      -2.627  -0.704  82.758  1.00  0.00           H  
ATOM   1183  HB  THR A  79      -2.874  -0.556  79.732  1.00  0.00           H  
ATOM   1184 HG21 THR A  79      -3.682  -2.675  80.690  1.00  0.00           H  
ATOM   1185 HG22 THR A  79      -4.696  -1.771  81.841  1.00  0.00           H  
ATOM   1186 HG23 THR A  79      -5.034  -1.682  80.095  1.00  0.00           H  
ATOM   1187  HG1 THR A  79      -3.454   1.383  80.828  1.00  0.00           H  
ATOM   1188  N   LEU A  80      -0.510  -1.914  80.523  1.00  0.00           N  
ATOM   1189  CA  LEU A  80       0.287  -3.100  80.226  1.00  0.00           C  
ATOM   1190  C   LEU A  80       1.294  -3.390  81.332  1.00  0.00           C  
ATOM   1191  O   LEU A  80       1.563  -4.557  81.641  1.00  0.00           O  
ATOM   1192  CB  LEU A  80       0.988  -2.935  78.879  1.00  0.00           C  
ATOM   1193  CG  LEU A  80       0.063  -3.064  77.669  1.00  0.00           C  
ATOM   1194  CD1 LEU A  80       0.815  -2.789  76.382  1.00  0.00           C  
ATOM   1195  CD2 LEU A  80      -0.556  -4.451  77.637  1.00  0.00           C  
ATOM   1196  H   LEU A  80      -0.408  -1.085  79.955  1.00  0.00           H  
ATOM   1197  HA  LEU A  80      -0.386  -3.956  80.170  1.00  0.00           H  
ATOM   1198  HB2 LEU A  80       1.449  -1.948  78.853  1.00  0.00           H  
ATOM   1199  HB3 LEU A  80       1.761  -3.699  78.801  1.00  0.00           H  
ATOM   1200  HG  LEU A  80      -0.731  -2.323  77.759  1.00  0.00           H  
ATOM   1201 HD11 LEU A  80       1.238  -1.785  76.416  1.00  0.00           H  
ATOM   1202 HD12 LEU A  80       1.617  -3.518  76.267  1.00  0.00           H  
ATOM   1203 HD13 LEU A  80       0.130  -2.866  75.537  1.00  0.00           H  
ATOM   1204 HD21 LEU A  80       0.232  -5.199  77.547  1.00  0.00           H  
ATOM   1205 HD22 LEU A  80      -1.115  -4.621  78.557  1.00  0.00           H  
ATOM   1206 HD23 LEU A  80      -1.230  -4.529  76.784  1.00  0.00           H  
ATOM   1207  N   ALA A  81       1.864  -2.345  81.938  1.00  0.00           N  
ATOM   1208  CA  ALA A  81       2.772  -2.545  83.062  1.00  0.00           C  
ATOM   1209  C   ALA A  81       2.042  -3.147  84.253  1.00  0.00           C  
ATOM   1210  O   ALA A  81       2.565  -4.048  84.920  1.00  0.00           O  
ATOM   1211  CB  ALA A  81       3.432  -1.221  83.445  1.00  0.00           C  
ATOM   1212  H   ALA A  81       1.665  -1.409  81.615  1.00  0.00           H  
ATOM   1213  HA  ALA A  81       3.548  -3.248  82.758  1.00  0.00           H  
ATOM   1214  HB1 ALA A  81       3.975  -0.824  82.587  1.00  0.00           H  
ATOM   1215  HB2 ALA A  81       2.666  -0.509  83.752  1.00  0.00           H  
ATOM   1216  HB3 ALA A  81       4.126  -1.386  84.269  1.00  0.00           H  
ATOM   1217  N   ALA A  82       0.832  -2.658  84.541  1.00  0.00           N  
ATOM   1218  CA  ALA A  82       0.014  -3.283  85.575  1.00  0.00           C  
ATOM   1219  C   ALA A  82      -0.270  -4.739  85.241  1.00  0.00           C  
ATOM   1220  O   ALA A  82      -0.344  -5.585  86.141  1.00  0.00           O  
ATOM   1221  CB  ALA A  82      -1.295  -2.513  85.754  1.00  0.00           C  
ATOM   1222  H   ALA A  82       0.483  -1.853  84.041  1.00  0.00           H  
ATOM   1223  HA  ALA A  82       0.571  -3.253  86.512  1.00  0.00           H  
ATOM   1224  HB1 ALA A  82      -1.075  -1.479  86.020  1.00  0.00           H  
ATOM   1225  HB2 ALA A  82      -1.860  -2.536  84.822  1.00  0.00           H  
ATOM   1226  HB3 ALA A  82      -1.883  -2.975  86.547  1.00  0.00           H  
ATOM   1227  N   THR A  83      -0.426  -5.048  83.953  1.00  0.00           N  
ATOM   1228  CA  THR A  83      -0.632  -6.424  83.521  1.00  0.00           C  
ATOM   1229  C   THR A  83       0.621  -7.277  83.717  1.00  0.00           C  
ATOM   1230  O   THR A  83       0.510  -8.499  83.873  1.00  0.00           O  
ATOM   1231  CB  THR A  83      -1.081  -6.421  82.054  1.00  0.00           C  
ATOM   1232  OG1 THR A  83      -2.392  -5.848  81.954  1.00  0.00           O  
ATOM   1233  CG2 THR A  83      -1.125  -7.812  81.485  1.00  0.00           C  
ATOM   1234  H   THR A  83      -0.401  -4.312  83.262  1.00  0.00           H  
ATOM   1235  HA  THR A  83      -1.409  -6.875  84.138  1.00  0.00           H  
ATOM   1236  HB  THR A  83      -0.357  -5.834  81.489  1.00  0.00           H  
ATOM   1237 HG21 THR A  83      -0.138  -8.268  81.563  1.00  0.00           H  
ATOM   1238 HG22 THR A  83      -1.846  -8.410  82.042  1.00  0.00           H  
ATOM   1239 HG23 THR A  83      -1.423  -7.767  80.437  1.00  0.00           H  
ATOM   1240  HG1 THR A  83      -2.343  -4.950  82.290  1.00  0.00           H  
ATOM   1241  N   GLY A  84       1.798  -6.659  83.775  1.00  0.00           N  
ATOM   1242  CA  GLY A  84       3.033  -7.391  83.983  1.00  0.00           C  
ATOM   1243  C   GLY A  84       3.770  -7.802  82.729  1.00  0.00           C  
ATOM   1244  O   GLY A  84       4.655  -8.663  82.804  1.00  0.00           O  
ATOM   1245  H   GLY A  84       1.832  -5.655  83.672  1.00  0.00           H  
ATOM   1246  HA2 GLY A  84       3.700  -6.762  84.573  1.00  0.00           H  
ATOM   1247  HA3 GLY A  84       2.796  -8.295  84.544  1.00  0.00           H  
ATOM   1248  N   THR A  85       3.437  -7.221  81.580  1.00  0.00           N  
ATOM   1249  CA  THR A  85       4.176  -7.501  80.360  1.00  0.00           C  
ATOM   1250  C   THR A  85       5.535  -6.804  80.380  1.00  0.00           C  
ATOM   1251  O   THR A  85       5.792  -5.901  81.182  1.00  0.00           O  
ATOM   1252  CB  THR A  85       3.387  -7.045  79.130  1.00  0.00           C  
ATOM   1253  OG1 THR A  85       3.409  -5.615  79.045  1.00  0.00           O  
ATOM   1254  CG2 THR A  85       1.943  -7.515  79.215  1.00  0.00           C  
ATOM   1255  H   THR A  85       2.660  -6.576  81.555  1.00  0.00           H  
ATOM   1256  HA  THR A  85       4.329  -8.579  80.304  1.00  0.00           H  
ATOM   1257  HB  THR A  85       3.851  -7.478  78.244  1.00  0.00           H  
ATOM   1258 HG21 THR A  85       1.918  -8.603  79.282  1.00  0.00           H  
ATOM   1259 HG22 THR A  85       1.473  -7.085  80.099  1.00  0.00           H  
ATOM   1260 HG23 THR A  85       1.403  -7.194  78.324  1.00  0.00           H  
ATOM   1261  HG1 THR A  85       4.327  -5.343  78.972  1.00  0.00           H  
ATOM   1262  N   GLY A  86       6.413  -7.242  79.478  1.00  0.00           N  
ATOM   1263  CA  GLY A  86       7.652  -6.542  79.225  1.00  0.00           C  
ATOM   1264  C   GLY A  86       7.453  -5.401  78.250  1.00  0.00           C  
ATOM   1265  O   GLY A  86       6.353  -5.137  77.766  1.00  0.00           O  
ATOM   1266  H   GLY A  86       6.208  -8.084  78.959  1.00  0.00           H  
ATOM   1267  HA2 GLY A  86       8.032  -6.143  80.165  1.00  0.00           H  
ATOM   1268  HA3 GLY A  86       8.376  -7.242  78.808  1.00  0.00           H  
ATOM   1269  N   PHE A  87       8.550  -4.710  77.950  1.00  0.00           N  
ATOM   1270  CA  PHE A  87       8.493  -3.587  77.023  1.00  0.00           C  
ATOM   1271  C   PHE A  87       9.718  -3.566  76.122  1.00  0.00           C  
ATOM   1272  O   PHE A  87      10.853  -3.641  76.602  1.00  0.00           O  
ATOM   1273  CB  PHE A  87       8.366  -2.261  77.780  1.00  0.00           C  
ATOM   1274  CG  PHE A  87       7.077  -2.124  78.536  1.00  0.00           C  
ATOM   1275  CD1 PHE A  87       5.941  -1.642  77.907  1.00  0.00           C  
ATOM   1276  CD2 PHE A  87       6.998  -2.480  79.872  1.00  0.00           C  
ATOM   1277  CE1 PHE A  87       4.749  -1.519  78.595  1.00  0.00           C  
ATOM   1278  CE2 PHE A  87       5.809  -2.357  80.567  1.00  0.00           C  
ATOM   1279  CZ  PHE A  87       4.683  -1.876  79.927  1.00  0.00           C  
ATOM   1280  H   PHE A  87       9.432  -4.967  78.370  1.00  0.00           H  
ATOM   1281  HA  PHE A  87       7.609  -3.713  76.399  1.00  0.00           H  
ATOM   1282  HB2 PHE A  87       9.191  -2.188  78.489  1.00  0.00           H  
ATOM   1283  HB3 PHE A  87       8.432  -1.445  77.060  1.00  0.00           H  
ATOM   1284  HD1 PHE A  87       5.987  -1.359  76.866  1.00  0.00           H  
ATOM   1285  HD2 PHE A  87       7.875  -2.858  80.377  1.00  0.00           H  
ATOM   1286  HE1 PHE A  87       3.870  -1.144  78.091  1.00  0.00           H  
ATOM   1287  HE2 PHE A  87       5.761  -2.637  81.609  1.00  0.00           H  
ATOM   1288  HZ  PHE A  87       3.753  -1.779  80.468  1.00  0.00           H  
ATOM   1289  N   ASP A  88       9.470  -3.447  74.819  1.00  0.00           N  
ATOM   1290  CA  ASP A  88      10.509  -3.277  73.808  1.00  0.00           C  
ATOM   1291  C   ASP A  88      10.643  -1.786  73.516  1.00  0.00           C  
ATOM   1292  O   ASP A  88       9.709  -1.161  73.002  1.00  0.00           O  
ATOM   1293  CB  ASP A  88      10.154  -4.067  72.549  1.00  0.00           C  
ATOM   1294  CG  ASP A  88      10.889  -3.577  71.309  1.00  0.00           C  
ATOM   1295  OD1 ASP A  88      12.009  -3.038  71.431  1.00  0.00           O  
ATOM   1296  OD2 ASP A  88      10.333  -3.731  70.200  1.00  0.00           O1-
ATOM   1297  H   ASP A  88       8.508  -3.476  74.513  1.00  0.00           H  
ATOM   1298  HA  ASP A  88      11.464  -3.661  74.168  1.00  0.00           H  
ATOM   1299  HB2 ASP A  88       9.082  -3.978  72.374  1.00  0.00           H  
ATOM   1300  HB3 ASP A  88      10.410  -5.114  72.713  1.00  0.00           H  
ATOM   1301  N   CYS A  89      11.800  -1.220  73.843  1.00  0.00           N  
ATOM   1302  CA  CYS A  89      12.075   0.195  73.645  1.00  0.00           C  
ATOM   1303  C   CYS A  89      13.169   0.369  72.601  1.00  0.00           C  
ATOM   1304  O   CYS A  89      14.146  -0.385  72.579  1.00  0.00           O  
ATOM   1305  CB  CYS A  89      12.490   0.859  74.957  1.00  0.00           C  
ATOM   1306  SG  CYS A  89      11.209   0.830  76.224  1.00  0.00           S  
ATOM   1307  H   CYS A  89      12.522  -1.799  74.248  1.00  0.00           H  
ATOM   1308  HA  CYS A  89      11.163   0.677  73.293  1.00  0.00           H  
ATOM   1309  HB2 CYS A  89      12.745   1.898  74.750  1.00  0.00           H  
ATOM   1310  HB3 CYS A  89      13.367   0.339  75.343  1.00  0.00           H  
ATOM   1311  HG  CYS A  89      10.889  -0.436  76.505  1.00  0.00           H  
ATOM   1312  N   ALA A  90      12.995   1.362  71.730  1.00  0.00           N  
ATOM   1313  CA  ALA A  90      13.939   1.614  70.654  1.00  0.00           C  
ATOM   1314  C   ALA A  90      14.754   2.886  70.836  1.00  0.00           C  
ATOM   1315  O   ALA A  90      15.652   3.141  70.026  1.00  0.00           O  
ATOM   1316  CB  ALA A  90      13.207   1.673  69.306  1.00  0.00           C  
ATOM   1317  H   ALA A  90      12.184   1.957  71.820  1.00  0.00           H  
ATOM   1318  HA  ALA A  90      14.641   0.781  70.676  1.00  0.00           H  
ATOM   1319  HB1 ALA A  90      12.657   0.745  69.150  1.00  0.00           H  
ATOM   1320  HB2 ALA A  90      12.511   2.512  69.307  1.00  0.00           H  
ATOM   1321  HB3 ALA A  90      13.933   1.804  68.504  1.00  0.00           H  
ATOM   1322  N   SER A  91      14.476   3.689  71.860  1.00  0.00           N  
ATOM   1323  CA  SER A  91      15.155   4.969  72.009  1.00  0.00           C  
ATOM   1324  C   SER A  91      15.147   5.377  73.476  1.00  0.00           C  
ATOM   1325  O   SER A  91      14.483   4.764  74.314  1.00  0.00           O  
ATOM   1326  CB  SER A  91      14.504   6.050  71.141  1.00  0.00           C  
ATOM   1327  OG  SER A  91      13.232   6.411  71.649  1.00  0.00           O  
ATOM   1328  H   SER A  91      13.786   3.408  72.542  1.00  0.00           H  
ATOM   1329  HA  SER A  91      16.185   4.860  71.671  1.00  0.00           H  
ATOM   1330  HB2 SER A  91      14.388   5.670  70.126  1.00  0.00           H  
ATOM   1331  HB3 SER A  91      15.146   6.931  71.128  1.00  0.00           H  
ATOM   1332  HG  SER A  91      12.583   6.225  70.966  1.00  0.00           H  
ATOM   1333  N   LYS A  92      15.909   6.434  73.767  1.00  0.00           N  
ATOM   1334  CA  LYS A  92      15.998   6.960  75.127  1.00  0.00           C  
ATOM   1335  C   LYS A  92      14.641   7.426  75.640  1.00  0.00           C  
ATOM   1336  O   LYS A  92      14.306   7.213  76.812  1.00  0.00           O  
ATOM   1337  CB  LYS A  92      17.013   8.103  75.165  1.00  0.00           C  
ATOM   1338  CG  LYS A  92      16.885   9.051  76.346  1.00  0.00           C  
ATOM   1339  CD  LYS A  92      17.923  10.164  76.251  1.00  0.00           C  
ATOM   1340  CE  LYS A  92      17.765  11.181  77.372  1.00  0.00           C  
ATOM   1341  NZ  LYS A  92      18.807  12.244  77.308  1.00  0.00           N1+
ATOM   1342  H   LYS A  92      16.436   6.880  73.030  1.00  0.00           H  
ATOM   1343  HA  LYS A  92      16.331   6.158  75.786  1.00  0.00           H  
ATOM   1344  HB2 LYS A  92      18.011   7.665  75.192  1.00  0.00           H  
ATOM   1345  HB3 LYS A  92      16.897   8.686  74.252  1.00  0.00           H  
ATOM   1346  HG2 LYS A  92      15.887   9.490  76.347  1.00  0.00           H  
ATOM   1347  HG3 LYS A  92      17.039   8.495  77.271  1.00  0.00           H  
ATOM   1348  HD2 LYS A  92      17.808  10.673  75.294  1.00  0.00           H  
ATOM   1349  HD3 LYS A  92      18.918   9.724  76.311  1.00  0.00           H  
ATOM   1350  HE2 LYS A  92      17.845  10.666  78.329  1.00  0.00           H  
ATOM   1351  HE3 LYS A  92      16.782  11.645  77.291  1.00  0.00           H  
ATOM   1352  HZ1 LYS A  92      19.722  11.824  77.389  1.00  0.00           H  
ATOM   1353  HZ2 LYS A  92      18.737  12.732  76.426  1.00  0.00           H  
ATOM   1354  HZ3 LYS A  92      18.669  12.897  78.066  1.00  0.00           H  
ATOM   1355  N   THR A  93      13.848   8.070  74.779  1.00  0.00           N  
ATOM   1356  CA  THR A  93      12.558   8.603  75.208  1.00  0.00           C  
ATOM   1357  C   THR A  93      11.612   7.488  75.641  1.00  0.00           C  
ATOM   1358  O   THR A  93      10.892   7.627  76.636  1.00  0.00           O  
ATOM   1359  CB  THR A  93      11.935   9.431  74.081  1.00  0.00           C  
ATOM   1360  OG1 THR A  93      12.756  10.574  73.814  1.00  0.00           O  
ATOM   1361  CG2 THR A  93      10.538   9.902  74.461  1.00  0.00           C  
ATOM   1362  H   THR A  93      14.144   8.190  73.821  1.00  0.00           H  
ATOM   1363  HA  THR A  93      12.725   9.246  76.072  1.00  0.00           H  
ATOM   1364  HB  THR A  93      11.866   8.802  73.193  1.00  0.00           H  
ATOM   1365 HG21 THR A  93       9.907   9.038  74.670  1.00  0.00           H  
ATOM   1366 HG22 THR A  93      10.596  10.532  75.348  1.00  0.00           H  
ATOM   1367 HG23 THR A  93      10.110  10.473  73.637  1.00  0.00           H  
ATOM   1368  HG1 THR A  93      12.340  11.071  73.106  1.00  0.00           H  
ATOM   1369  N   GLU A  94      11.606   6.370  74.912  1.00  0.00           N  
ATOM   1370  CA  GLU A  94      10.721   5.266  75.272  1.00  0.00           C  
ATOM   1371  C   GLU A  94      11.152   4.616  76.583  1.00  0.00           C  
ATOM   1372  O   GLU A  94      10.305   4.226  77.395  1.00  0.00           O  
ATOM   1373  CB  GLU A  94      10.673   4.242  74.138  1.00  0.00           C  
ATOM   1374  CG  GLU A  94       9.996   4.777  72.882  1.00  0.00           C  
ATOM   1375  CD  GLU A  94       9.891   3.750  71.771  1.00  0.00           C  
ATOM   1376  OE1 GLU A  94      10.486   2.658  71.900  1.00  0.00           O  
ATOM   1377  OE2 GLU A  94       9.217   4.045  70.761  1.00  0.00           O1-
ATOM   1378  H   GLU A  94      12.215   6.288  74.110  1.00  0.00           H  
ATOM   1379  HA  GLU A  94       9.717   5.664  75.423  1.00  0.00           H  
ATOM   1380  HB2 GLU A  94      11.694   3.954  73.887  1.00  0.00           H  
ATOM   1381  HB3 GLU A  94      10.123   3.367  74.483  1.00  0.00           H  
ATOM   1382  HG2 GLU A  94      10.572   5.626  72.514  1.00  0.00           H  
ATOM   1383  HG3 GLU A  94       8.991   5.106  73.145  1.00  0.00           H  
ATOM   1384  N   ILE A  95      12.463   4.486  76.804  1.00  0.00           N  
ATOM   1385  CA  ILE A  95      12.953   3.985  78.087  1.00  0.00           C  
ATOM   1386  C   ILE A  95      12.538   4.920  79.216  1.00  0.00           C  
ATOM   1387  O   ILE A  95      12.119   4.471  80.291  1.00  0.00           O  
ATOM   1388  CB  ILE A  95      14.481   3.794  78.041  1.00  0.00           C  
ATOM   1389  CG1 ILE A  95      14.855   2.720  77.019  1.00  0.00           C  
ATOM   1390  CG2 ILE A  95      15.015   3.418  79.416  1.00  0.00           C  
ATOM   1391  CD1 ILE A  95      16.348   2.551  76.828  1.00  0.00           C  
ATOM   1392  H   ILE A  95      13.121   4.736  76.079  1.00  0.00           H  
ATOM   1393  HA  ILE A  95      12.504   3.011  78.282  1.00  0.00           H  
ATOM   1394  HB  ILE A  95      14.934   4.738  77.738  1.00  0.00           H  
ATOM   1395 HG12 ILE A  95      14.442   1.769  77.353  1.00  0.00           H  
ATOM   1396 HG13 ILE A  95      14.414   2.990  76.059  1.00  0.00           H  
ATOM   1397 HG21 ILE A  95      14.758   4.199  80.132  1.00  0.00           H  
ATOM   1398 HG22 ILE A  95      14.570   2.475  79.733  1.00  0.00           H  
ATOM   1399 HG23 ILE A  95      16.099   3.311  79.368  1.00  0.00           H  
ATOM   1400 HD11 ILE A  95      16.777   3.487  76.471  1.00  0.00           H  
ATOM   1401 HD12 ILE A  95      16.807   2.280  77.779  1.00  0.00           H  
ATOM   1402 HD13 ILE A  95      16.534   1.764  76.097  1.00  0.00           H  
ATOM   1403  N   GLN A  96      12.664   6.234  78.999  1.00  0.00           N  
ATOM   1404  CA  GLN A  96      12.214   7.205  79.994  1.00  0.00           C  
ATOM   1405  C   GLN A  96      10.734   7.022  80.301  1.00  0.00           C  
ATOM   1406  O   GLN A  96      10.323   7.019  81.466  1.00  0.00           O  
ATOM   1407  CB  GLN A  96      12.480   8.630  79.505  1.00  0.00           C  
ATOM   1408  CG  GLN A  96      13.917   9.083  79.649  1.00  0.00           C  
ATOM   1409  CD  GLN A  96      14.148  10.482  79.114  1.00  0.00           C  
ATOM   1410  OE1 GLN A  96      13.458  10.931  78.199  1.00  0.00           O  
ATOM   1411  NE2 GLN A  96      15.126  11.180  79.682  1.00  0.00           N  
ATOM   1412  H   GLN A  96      13.076   6.559  78.136  1.00  0.00           H  
ATOM   1413  HA  GLN A  96      12.777   7.036  80.912  1.00  0.00           H  
ATOM   1414  HB2 GLN A  96      12.210   8.685  78.451  1.00  0.00           H  
ATOM   1415  HB3 GLN A  96      11.849   9.310  80.077  1.00  0.00           H  
ATOM   1416  HG2 GLN A  96      14.557   8.391  79.102  1.00  0.00           H  
ATOM   1417  HG3 GLN A  96      14.183   9.066  80.706  1.00  0.00           H  
ATOM   1418 HE21 GLN A  96      15.327  12.118  79.365  1.00  0.00           H  
ATOM   1419 HE22 GLN A  96      15.668  10.773  80.431  1.00  0.00           H  
ATOM   1420  N   LEU A  97       9.920   6.877  79.256  1.00  0.00           N  
ATOM   1421  CA  LEU A  97       8.484   6.699  79.437  1.00  0.00           C  
ATOM   1422  C   LEU A  97       8.181   5.444  80.246  1.00  0.00           C  
ATOM   1423  O   LEU A  97       7.365   5.470  81.174  1.00  0.00           O  
ATOM   1424  CB  LEU A  97       7.797   6.639  78.074  1.00  0.00           C  
ATOM   1425  CG  LEU A  97       6.329   6.215  78.072  1.00  0.00           C  
ATOM   1426  CD1 LEU A  97       5.495   7.208  78.857  1.00  0.00           C  
ATOM   1427  CD2 LEU A  97       5.814   6.072  76.648  1.00  0.00           C  
ATOM   1428  H   LEU A  97      10.304   6.891  78.322  1.00  0.00           H  
ATOM   1429  HA  LEU A  97       8.097   7.551  79.995  1.00  0.00           H  
ATOM   1430  HB2 LEU A  97       7.856   7.632  77.629  1.00  0.00           H  
ATOM   1431  HB3 LEU A  97       8.348   5.930  77.456  1.00  0.00           H  
ATOM   1432  HG  LEU A  97       6.246   5.242  78.556  1.00  0.00           H  
ATOM   1433 HD11 LEU A  97       5.866   7.266  79.880  1.00  0.00           H  
ATOM   1434 HD12 LEU A  97       5.564   8.190  78.390  1.00  0.00           H  
ATOM   1435 HD13 LEU A  97       4.455   6.882  78.866  1.00  0.00           H  
ATOM   1436 HD21 LEU A  97       5.885   7.032  76.138  1.00  0.00           H  
ATOM   1437 HD22 LEU A  97       6.414   5.333  76.117  1.00  0.00           H  
ATOM   1438 HD23 LEU A  97       4.773   5.748  76.669  1.00  0.00           H  
ATOM   1439  N   VAL A  98       8.826   4.329  79.899  1.00  0.00           N  
ATOM   1440  CA  VAL A  98       8.532   3.065  80.566  1.00  0.00           C  
ATOM   1441  C   VAL A  98       8.979   3.102  82.025  1.00  0.00           C  
ATOM   1442  O   VAL A  98       8.242   2.673  82.921  1.00  0.00           O  
ATOM   1443  CB  VAL A  98       9.176   1.900  79.793  1.00  0.00           C  
ATOM   1444  CG1 VAL A  98       9.082   0.615  80.590  1.00  0.00           C  
ATOM   1445  CG2 VAL A  98       8.494   1.737  78.448  1.00  0.00           C  
ATOM   1446  H   VAL A  98       9.523   4.360  79.169  1.00  0.00           H  
ATOM   1447  HA  VAL A  98       7.454   2.907  80.570  1.00  0.00           H  
ATOM   1448  HB  VAL A  98      10.230   2.125  79.633  1.00  0.00           H  
ATOM   1449 HG11 VAL A  98       9.587   0.743  81.547  1.00  0.00           H  
ATOM   1450 HG12 VAL A  98       8.034   0.370  80.762  1.00  0.00           H  
ATOM   1451 HG13 VAL A  98       9.557  -0.193  80.034  1.00  0.00           H  
ATOM   1452 HG21 VAL A  98       7.439   1.511  78.601  1.00  0.00           H  
ATOM   1453 HG22 VAL A  98       8.589   2.661  77.878  1.00  0.00           H  
ATOM   1454 HG23 VAL A  98       8.964   0.921  77.899  1.00  0.00           H  
ATOM   1455  N   GLN A  99      10.185   3.614  82.292  1.00  0.00           N  
ATOM   1456  CA  GLN A  99      10.673   3.662  83.667  1.00  0.00           C  
ATOM   1457  C   GLN A  99       9.901   4.666  84.514  1.00  0.00           C  
ATOM   1458  O   GLN A  99       9.738   4.457  85.721  1.00  0.00           O  
ATOM   1459  CB  GLN A  99      12.165   3.994  83.689  1.00  0.00           C  
ATOM   1460  CG  GLN A  99      13.058   2.881  83.173  1.00  0.00           C  
ATOM   1461  CD  GLN A  99      14.517   3.097  83.522  1.00  0.00           C  
ATOM   1462  OE1 GLN A  99      15.075   4.169  83.282  1.00  0.00           O  
ATOM   1463  NE2 GLN A  99      15.144   2.076  84.099  1.00  0.00           N  
ATOM   1464  H   GLN A  99      10.760   3.968  81.541  1.00  0.00           H  
ATOM   1465  HA  GLN A  99      10.515   2.675  84.102  1.00  0.00           H  
ATOM   1466  HB2 GLN A  99      12.328   4.877  83.071  1.00  0.00           H  
ATOM   1467  HB3 GLN A  99      12.451   4.213  84.718  1.00  0.00           H  
ATOM   1468  HG2 GLN A  99      12.962   2.831  82.088  1.00  0.00           H  
ATOM   1469  HG3 GLN A  99      12.730   1.938  83.611  1.00  0.00           H  
ATOM   1470 HE21 GLN A  99      14.648   1.215  84.278  1.00  0.00           H  
ATOM   1471 HE22 GLN A  99      16.116   2.162  84.359  1.00  0.00           H  
ATOM   1472  N   SER A 100       9.435   5.763  83.909  1.00  0.00           N  
ATOM   1473  CA  SER A 100       8.662   6.756  84.651  1.00  0.00           C  
ATOM   1474  C   SER A 100       7.391   6.159  85.241  1.00  0.00           C  
ATOM   1475  O   SER A 100       6.927   6.606  86.296  1.00  0.00           O  
ATOM   1476  CB  SER A 100       8.328   7.940  83.743  1.00  0.00           C  
ATOM   1477  OG  SER A 100       7.238   7.640  82.890  1.00  0.00           O  
ATOM   1478  H   SER A 100       9.620   5.907  82.927  1.00  0.00           H  
ATOM   1479  HA  SER A 100       9.273   7.103  85.484  1.00  0.00           H  
ATOM   1480  HB2 SER A 100       9.200   8.179  83.135  1.00  0.00           H  
ATOM   1481  HB3 SER A 100       8.070   8.800  84.361  1.00  0.00           H  
ATOM   1482  HG  SER A 100       7.489   6.884  82.354  1.00  0.00           H  
ATOM   1483  N   LEU A 101       6.816   5.156  84.582  1.00  0.00           N  
ATOM   1484  CA  LEU A 101       5.626   4.489  85.090  1.00  0.00           C  
ATOM   1485  C   LEU A 101       5.940   3.422  86.132  1.00  0.00           C  
ATOM   1486  O   LEU A 101       5.019   2.734  86.585  1.00  0.00           O  
ATOM   1487  CB  LEU A 101       4.837   3.874  83.932  1.00  0.00           C  
ATOM   1488  CG  LEU A 101       4.187   4.894  82.995  1.00  0.00           C  
ATOM   1489  CD1 LEU A 101       3.410   4.204  81.889  1.00  0.00           C  
ATOM   1490  CD2 LEU A 101       3.285   5.838  83.776  1.00  0.00           C  
ATOM   1491  H   LEU A 101       7.216   4.850  83.707  1.00  0.00           H  
ATOM   1492  HA  LEU A 101       5.026   5.250  85.589  1.00  0.00           H  
ATOM   1493  HB2 LEU A 101       5.518   3.258  83.345  1.00  0.00           H  
ATOM   1494  HB3 LEU A 101       4.050   3.247  84.351  1.00  0.00           H  
ATOM   1495  HG  LEU A 101       4.981   5.479  82.531  1.00  0.00           H  
ATOM   1496 HD11 LEU A 101       4.079   3.553  81.327  1.00  0.00           H  
ATOM   1497 HD12 LEU A 101       2.607   3.610  82.325  1.00  0.00           H  
ATOM   1498 HD13 LEU A 101       2.986   4.953  81.221  1.00  0.00           H  
ATOM   1499 HD21 LEU A 101       2.484   5.268  84.247  1.00  0.00           H  
ATOM   1500 HD22 LEU A 101       3.869   6.347  84.543  1.00  0.00           H  
ATOM   1501 HD23 LEU A 101       2.856   6.575  83.097  1.00  0.00           H  
ATOM   1502  N   GLY A 102       7.204   3.258  86.510  1.00  0.00           N  
ATOM   1503  CA  GLY A 102       7.580   2.346  87.569  1.00  0.00           C  
ATOM   1504  C   GLY A 102       8.065   0.984  87.132  1.00  0.00           C  
ATOM   1505  O   GLY A 102       8.162   0.085  87.975  1.00  0.00           O  
ATOM   1506  H   GLY A 102       7.926   3.788  86.043  1.00  0.00           H  
ATOM   1507  HA2 GLY A 102       8.378   2.815  88.145  1.00  0.00           H  
ATOM   1508  HA3 GLY A 102       6.709   2.200  88.208  1.00  0.00           H  
ATOM   1509  N   VAL A 103       8.378   0.800  85.857  1.00  0.00           N  
ATOM   1510  CA  VAL A 103       8.802  -0.511  85.363  1.00  0.00           C  
ATOM   1511  C   VAL A 103      10.293  -0.688  85.646  1.00  0.00           C  
ATOM   1512  O   VAL A 103      11.090   0.197  85.298  1.00  0.00           O  
ATOM   1513  CB  VAL A 103       8.509  -0.646  83.873  1.00  0.00           C  
ATOM   1514  CG1 VAL A 103       9.029  -1.974  83.340  1.00  0.00           C  
ATOM   1515  CG2 VAL A 103       7.016  -0.510  83.607  1.00  0.00           C  
ATOM   1516  H   VAL A 103       8.323   1.578  85.215  1.00  0.00           H  
ATOM   1517  HA  VAL A 103       8.243  -1.293  85.877  1.00  0.00           H  
ATOM   1518  HB  VAL A 103       9.026   0.158  83.349  1.00  0.00           H  
ATOM   1519 HG11 VAL A 103      10.102  -2.041  83.517  1.00  0.00           H  
ATOM   1520 HG12 VAL A 103       8.524  -2.794  83.851  1.00  0.00           H  
ATOM   1521 HG13 VAL A 103       8.833  -2.038  82.270  1.00  0.00           H  
ATOM   1522 HG21 VAL A 103       6.481  -1.307  84.124  1.00  0.00           H  
ATOM   1523 HG22 VAL A 103       6.669   0.457  83.971  1.00  0.00           H  
ATOM   1524 HG23 VAL A 103       6.830  -0.583  82.535  1.00  0.00           H  
ATOM   1525  N   PRO A 104      10.701  -1.791  86.264  1.00  0.00           N  
ATOM   1526  CA  PRO A 104      12.125  -2.019  86.524  1.00  0.00           C  
ATOM   1527  C   PRO A 104      12.870  -2.318  85.235  1.00  0.00           C  
ATOM   1528  O   PRO A 104      12.258  -2.716  84.231  1.00  0.00           O  
ATOM   1529  CB  PRO A 104      12.119  -3.232  87.466  1.00  0.00           C  
ATOM   1530  CG  PRO A 104      10.854  -3.948  87.135  1.00  0.00           C  
ATOM   1531  CD  PRO A 104       9.858  -2.872  86.803  1.00  0.00           C  
ATOM   1532  HA  PRO A 104      12.630  -1.154  86.954  1.00  0.00           H  
ATOM   1533  HB2 PRO A 104      12.984  -3.869  87.281  1.00  0.00           H  
ATOM   1534  HB3 PRO A 104      12.120  -2.912  88.508  1.00  0.00           H  
ATOM   1535  HG2 PRO A 104      10.513  -4.533  87.989  1.00  0.00           H  
ATOM   1536  HG3 PRO A 104      11.002  -4.607  86.280  1.00  0.00           H  
ATOM   1537  HD2 PRO A 104       9.324  -2.544  87.695  1.00  0.00           H  
ATOM   1538  HD3 PRO A 104       9.142  -3.218  86.058  1.00  0.00           H  
ATOM   1539  N   PRO A 105      14.193  -2.131  85.216  1.00  0.00           N  
ATOM   1540  CA  PRO A 105      14.932  -2.294  83.954  1.00  0.00           C  
ATOM   1541  C   PRO A 105      14.923  -3.714  83.410  1.00  0.00           C  
ATOM   1542  O   PRO A 105      15.051  -3.893  82.193  1.00  0.00           O  
ATOM   1543  CB  PRO A 105      16.354  -1.840  84.317  1.00  0.00           C  
ATOM   1544  CG  PRO A 105      16.196  -1.010  85.549  1.00  0.00           C  
ATOM   1545  CD  PRO A 105      15.050  -1.614  86.296  1.00  0.00           C  
ATOM   1546  HA  PRO A 105      14.476  -1.717  83.149  1.00  0.00           H  
ATOM   1547  HB2 PRO A 105      16.992  -2.701  84.515  1.00  0.00           H  
ATOM   1548  HB3 PRO A 105      16.784  -1.248  83.509  1.00  0.00           H  
ATOM   1549  HG2 PRO A 105      15.976   0.024  85.285  1.00  0.00           H  
ATOM   1550  HG3 PRO A 105      17.104  -1.046  86.151  1.00  0.00           H  
ATOM   1551  HD2 PRO A 105      14.527  -0.862  86.887  1.00  0.00           H  
ATOM   1552  HD3 PRO A 105      15.387  -2.419  86.949  1.00  0.00           H  
ATOM   1553  N   GLU A 106      14.779  -4.729  84.265  1.00  0.00           N  
ATOM   1554  CA  GLU A 106      14.799  -6.107  83.786  1.00  0.00           C  
ATOM   1555  C   GLU A 106      13.553  -6.479  82.992  1.00  0.00           C  
ATOM   1556  O   GLU A 106      13.508  -7.576  82.426  1.00  0.00           O  
ATOM   1557  CB  GLU A 106      14.972  -7.077  84.958  1.00  0.00           C  
ATOM   1558  CG  GLU A 106      13.841  -7.052  85.972  1.00  0.00           C  
ATOM   1559  CD  GLU A 106      14.086  -6.059  87.091  1.00  0.00           C  
ATOM   1560  OE1 GLU A 106      13.459  -6.205  88.162  1.00  0.00           O  
ATOM   1561  OE2 GLU A 106      14.911  -5.138  86.903  1.00  0.00           O1-
ATOM   1562  H   GLU A 106      14.655  -4.542  85.250  1.00  0.00           H  
ATOM   1563  HA  GLU A 106      15.649  -6.186  83.108  1.00  0.00           H  
ATOM   1564  HB2 GLU A 106      15.045  -8.087  84.555  1.00  0.00           H  
ATOM   1565  HB3 GLU A 106      15.898  -6.824  85.475  1.00  0.00           H  
ATOM   1566  HG2 GLU A 106      13.737  -8.047  86.404  1.00  0.00           H  
ATOM   1567  HG3 GLU A 106      12.918  -6.780  85.460  1.00  0.00           H  
ATOM   1568  N   ARG A 107      12.546  -5.606  82.943  1.00  0.00           N  
ATOM   1569  CA  ARG A 107      11.387  -5.787  82.081  1.00  0.00           C  
ATOM   1570  C   ARG A 107      11.461  -4.917  80.829  1.00  0.00           C  
ATOM   1571  O   ARG A 107      10.438  -4.691  80.174  1.00  0.00           O  
ATOM   1572  CB  ARG A 107      10.102  -5.492  82.856  1.00  0.00           C  
ATOM   1573  CG  ARG A 107       9.731  -6.552  83.880  1.00  0.00           C  
ATOM   1574  CD  ARG A 107       8.605  -6.075  84.783  1.00  0.00           C  
ATOM   1575  NE  ARG A 107       7.385  -5.796  84.033  1.00  0.00           N  
ATOM   1576  CZ  ARG A 107       6.330  -5.163  84.535  1.00  0.00           C  
ATOM   1577  NH1 ARG A 107       6.346  -4.738  85.792  1.00  0.00           N  
ATOM   1578  NH2 ARG A 107       5.260  -4.950  83.780  1.00  0.00           N1+
ATOM   1579  H   ARG A 107      12.589  -4.784  83.529  1.00  0.00           H  
ATOM   1580  HA  ARG A 107      11.382  -6.827  81.754  1.00  0.00           H  
ATOM   1581  HB2 ARG A 107      10.228  -4.543  83.377  1.00  0.00           H  
ATOM   1582  HB3 ARG A 107       9.284  -5.407  82.141  1.00  0.00           H  
ATOM   1583  HG2 ARG A 107      10.605  -6.777  84.491  1.00  0.00           H  
ATOM   1584  HG3 ARG A 107       9.410  -7.454  83.358  1.00  0.00           H  
ATOM   1585  HD2 ARG A 107       8.922  -5.164  85.290  1.00  0.00           H  
ATOM   1586  HD3 ARG A 107       8.395  -6.848  85.522  1.00  0.00           H  
ATOM   1587  HE  ARG A 107       7.339  -6.103  83.072  1.00  0.00           H  
ATOM   1588 HH11 ARG A 107       7.159  -4.899  86.369  1.00  0.00           H  
ATOM   1589 HH12 ARG A 107       5.545  -4.254  86.172  1.00  0.00           H  
ATOM   1590 HH21 ARG A 107       5.246  -5.269  82.822  1.00  0.00           H  
ATOM   1591 HH22 ARG A 107       4.459  -4.469  84.163  1.00  0.00           H  
ATOM   1592  N   ILE A 108      12.651  -4.429  80.485  1.00  0.00           N  
ATOM   1593  CA  ILE A 108      12.862  -3.564  79.330  1.00  0.00           C  
ATOM   1594  C   ILE A 108      13.929  -4.192  78.448  1.00  0.00           C  
ATOM   1595  O   ILE A 108      14.990  -4.591  78.942  1.00  0.00           O  
ATOM   1596  CB  ILE A 108      13.286  -2.146  79.755  1.00  0.00           C  
ATOM   1597  CG1 ILE A 108      12.184  -1.469  80.570  1.00  0.00           C  
ATOM   1598  CG2 ILE A 108      13.653  -1.310  78.538  1.00  0.00           C  
ATOM   1599  CD1 ILE A 108      12.603  -0.136  81.150  1.00  0.00           C  
ATOM   1600  H   ILE A 108      13.450  -4.671  81.054  1.00  0.00           H  
ATOM   1601  HA  ILE A 108      11.925  -3.468  78.781  1.00  0.00           H  
ATOM   1602  HB  ILE A 108      14.168  -2.230  80.389  1.00  0.00           H  
ATOM   1603 HG12 ILE A 108      11.323  -1.309  79.922  1.00  0.00           H  
ATOM   1604 HG13 ILE A 108      11.904  -2.130  81.390  1.00  0.00           H  
ATOM   1605 HG21 ILE A 108      14.461  -1.797  77.993  1.00  0.00           H  
ATOM   1606 HG22 ILE A 108      12.783  -1.213  77.888  1.00  0.00           H  
ATOM   1607 HG23 ILE A 108      13.977  -0.321  78.861  1.00  0.00           H  
ATOM   1608 HD11 ILE A 108      13.452  -0.281  81.818  1.00  0.00           H  
ATOM   1609 HD12 ILE A 108      12.887   0.539  80.342  1.00  0.00           H  
ATOM   1610 HD13 ILE A 108      11.772   0.295  81.708  1.00  0.00           H  
ATOM   1611  N   ILE A 109      13.650  -4.284  77.150  1.00  0.00           N  
ATOM   1612  CA  ILE A 109      14.639  -4.707  76.166  1.00  0.00           C  
ATOM   1613  C   ILE A 109      14.859  -3.577  75.173  1.00  0.00           C  
ATOM   1614  O   ILE A 109      13.901  -3.072  74.577  1.00  0.00           O  
ATOM   1615  CB  ILE A 109      14.209  -5.993  75.442  1.00  0.00           C  
ATOM   1616  CG1 ILE A 109      14.083  -7.131  76.448  1.00  0.00           C  
ATOM   1617  CG2 ILE A 109      15.205  -6.351  74.351  1.00  0.00           C  
ATOM   1618  CD1 ILE A 109      13.451  -8.341  75.872  1.00  0.00           C  
ATOM   1619  H   ILE A 109      12.719  -4.052  76.835  1.00  0.00           H  
ATOM   1620  HA  ILE A 109      15.572  -4.933  76.681  1.00  0.00           H  
ATOM   1621  HB  ILE A 109      13.240  -5.827  74.972  1.00  0.00           H  
ATOM   1622 HG12 ILE A 109      15.080  -7.394  76.802  1.00  0.00           H  
ATOM   1623 HG13 ILE A 109      13.478  -6.788  77.287  1.00  0.00           H  
ATOM   1624 HG21 ILE A 109      15.269  -5.532  73.635  1.00  0.00           H  
ATOM   1625 HG22 ILE A 109      16.185  -6.522  74.796  1.00  0.00           H  
ATOM   1626 HG23 ILE A 109      14.875  -7.256  73.840  1.00  0.00           H  
ATOM   1627 HD11 ILE A 109      12.445  -8.097  75.529  1.00  0.00           H  
ATOM   1628 HD12 ILE A 109      14.046  -8.696  75.030  1.00  0.00           H  
ATOM   1629 HD13 ILE A 109      13.397  -9.120  76.633  1.00  0.00           H  
ATOM   1630  N   TYR A 110      16.125  -3.204  74.980  1.00  0.00           N  
ATOM   1631  CA  TYR A 110      16.509  -2.154  74.038  1.00  0.00           C  
ATOM   1632  C   TYR A 110      16.739  -2.814  72.681  1.00  0.00           C  
ATOM   1633  O   TYR A 110      17.867  -3.055  72.247  1.00  0.00           O  
ATOM   1634  CB  TYR A 110      17.747  -1.422  74.539  1.00  0.00           C  
ATOM   1635  CG  TYR A 110      18.051  -0.111  73.847  1.00  0.00           C  
ATOM   1636  CD1 TYR A 110      17.279   0.340  72.784  1.00  0.00           C  
ATOM   1637  CD2 TYR A 110      19.121   0.673  74.258  1.00  0.00           C  
ATOM   1638  CE1 TYR A 110      17.561   1.534  72.154  1.00  0.00           C  
ATOM   1639  CE2 TYR A 110      19.411   1.869  73.636  1.00  0.00           C  
ATOM   1640  CZ  TYR A 110      18.628   2.294  72.584  1.00  0.00           C  
ATOM   1641  OH  TYR A 110      18.916   3.485  71.960  1.00  0.00           O  
ATOM   1642  H   TYR A 110      16.851  -3.668  75.508  1.00  0.00           H  
ATOM   1643  HA  TYR A 110      15.724  -1.404  73.944  1.00  0.00           H  
ATOM   1644  HB2 TYR A 110      17.610  -1.218  75.601  1.00  0.00           H  
ATOM   1645  HB3 TYR A 110      18.605  -2.081  74.403  1.00  0.00           H  
ATOM   1646  HD1 TYR A 110      16.444  -0.255  72.445  1.00  0.00           H  
ATOM   1647  HD2 TYR A 110      19.737   0.340  75.080  1.00  0.00           H  
ATOM   1648  HE1 TYR A 110      16.950   1.871  71.330  1.00  0.00           H  
ATOM   1649  HE2 TYR A 110      20.245   2.468  73.970  1.00  0.00           H  
ATOM   1650  HH  TYR A 110      18.329   3.716  71.237  1.00  0.00           H  
ATOM   1651  N   ALA A 111      15.635  -3.106  71.999  1.00  0.00           N  
ATOM   1652  CA  ALA A 111      15.676  -3.894  70.768  1.00  0.00           C  
ATOM   1653  C   ALA A 111      15.809  -3.018  69.525  1.00  0.00           C  
ATOM   1654  O   ALA A 111      15.032  -3.126  68.577  1.00  0.00           O  
ATOM   1655  CB  ALA A 111      14.444  -4.785  70.681  1.00  0.00           C  
ATOM   1656  H   ALA A 111      14.744  -2.774  72.341  1.00  0.00           H  
ATOM   1657  HA  ALA A 111      16.567  -4.521  70.803  1.00  0.00           H  
ATOM   1658  HB1 ALA A 111      14.402  -5.434  71.556  1.00  0.00           H  
ATOM   1659  HB2 ALA A 111      13.549  -4.164  70.646  1.00  0.00           H  
ATOM   1660  HB3 ALA A 111      14.499  -5.395  69.779  1.00  0.00           H  
ATOM   1661  N   ASN A 112      16.804  -2.134  69.523  1.00  0.00           N  
ATOM   1662  CA  ASN A 112      17.148  -1.367  68.336  1.00  0.00           C  
ATOM   1663  C   ASN A 112      18.513  -1.838  67.865  1.00  0.00           C  
ATOM   1664  O   ASN A 112      19.495  -1.703  68.609  1.00  0.00           O  
ATOM   1665  CB  ASN A 112      17.162   0.136  68.631  1.00  0.00           C  
ATOM   1666  CG  ASN A 112      17.442   0.986  67.392  1.00  0.00           C  
ATOM   1667  OD1 ASN A 112      17.814   0.476  66.335  1.00  0.00           O  
ATOM   1668  ND2 ASN A 112      17.260   2.295  67.526  1.00  0.00           N  
ATOM   1669  H   ASN A 112      17.335  -1.992  70.370  1.00  0.00           H  
ATOM   1670  HA  ASN A 112      16.401  -1.527  67.559  1.00  0.00           H  
ATOM   1671  HB2 ASN A 112      17.936   0.337  69.372  1.00  0.00           H  
ATOM   1672  HB3 ASN A 112      16.190   0.420  69.034  1.00  0.00           H  
ATOM   1673 HD21 ASN A 112      17.428   2.911  66.743  1.00  0.00           H  
ATOM   1674 HD22 ASN A 112      16.954   2.674  68.411  1.00  0.00           H  
ATOM   1675  N   PRO A 113      18.627  -2.419  66.669  1.00  0.00           N  
ATOM   1676  CA  PRO A 113      19.922  -2.981  66.253  1.00  0.00           C  
ATOM   1677  C   PRO A 113      20.972  -1.931  65.933  1.00  0.00           C  
ATOM   1678  O   PRO A 113      22.163  -2.265  65.908  1.00  0.00           O  
ATOM   1679  CB  PRO A 113      19.564  -3.813  65.012  1.00  0.00           C  
ATOM   1680  CG  PRO A 113      18.072  -4.017  65.096  1.00  0.00           C  
ATOM   1681  CD  PRO A 113      17.546  -2.774  65.737  1.00  0.00           C  
ATOM   1682  HA  PRO A 113      20.381  -3.560  67.054  1.00  0.00           H  
ATOM   1683  HB2 PRO A 113      19.826  -3.275  64.101  1.00  0.00           H  
ATOM   1684  HB3 PRO A 113      20.083  -4.771  65.030  1.00  0.00           H  
ATOM   1685  HG2 PRO A 113      17.839  -4.890  65.705  1.00  0.00           H  
ATOM   1686  HG3 PRO A 113      17.646  -4.144  64.101  1.00  0.00           H  
ATOM   1687  HD2 PRO A 113      16.615  -2.968  66.269  1.00  0.00           H  
ATOM   1688  HD3 PRO A 113      17.386  -1.987  65.000  1.00  0.00           H  
ATOM   1689  N   CYS A 114      20.579  -0.681  65.685  1.00  0.00           N  
ATOM   1690  CA  CYS A 114      21.504   0.390  65.305  1.00  0.00           C  
ATOM   1691  C   CYS A 114      21.224   1.595  66.202  1.00  0.00           C  
ATOM   1692  O   CYS A 114      20.393   2.447  65.876  1.00  0.00           O  
ATOM   1693  CB  CYS A 114      21.367   0.732  63.824  1.00  0.00           C  
ATOM   1694  SG  CYS A 114      21.870  -0.600  62.705  1.00  0.00           S  
ATOM   1695  H   CYS A 114      19.596  -0.462  65.763  1.00  0.00           H  
ATOM   1696  HA  CYS A 114      22.536   0.069  65.447  1.00  0.00           H  
ATOM   1697  HB2 CYS A 114      21.986   1.605  63.616  1.00  0.00           H  
ATOM   1698  HB3 CYS A 114      20.323   0.971  63.623  1.00  0.00           H  
ATOM   1699  HG  CYS A 114      21.713  -0.202  61.439  1.00  0.00           H  
ATOM   1700  N   LYS A 115      21.924   1.661  67.331  1.00  0.00           N  
ATOM   1701  CA  LYS A 115      21.668   2.641  68.377  1.00  0.00           C  
ATOM   1702  C   LYS A 115      22.764   3.697  68.404  1.00  0.00           C  
ATOM   1703  O   LYS A 115      23.945   3.382  68.234  1.00  0.00           O  
ATOM   1704  CB  LYS A 115      21.581   1.966  69.748  1.00  0.00           C  
ATOM   1705  CG  LYS A 115      20.485   0.932  69.858  1.00  0.00           C  
ATOM   1706  CD  LYS A 115      20.724  -0.011  71.025  1.00  0.00           C  
ATOM   1707  CE  LYS A 115      21.925  -0.909  70.773  1.00  0.00           C  
ATOM   1708  NZ  LYS A 115      21.806  -1.660  69.491  1.00  0.00           N1+
ATOM   1709  H   LYS A 115      22.672   0.997  67.470  1.00  0.00           H  
ATOM   1710  HA  LYS A 115      20.714   3.119  68.155  1.00  0.00           H  
ATOM   1711  HB2 LYS A 115      22.534   1.477  69.950  1.00  0.00           H  
ATOM   1712  HB3 LYS A 115      21.401   2.736  70.498  1.00  0.00           H  
ATOM   1713  HG2 LYS A 115      19.532   1.440  70.003  1.00  0.00           H  
ATOM   1714  HG3 LYS A 115      20.451   0.352  68.936  1.00  0.00           H  
ATOM   1715  HD2 LYS A 115      19.840  -0.632  71.166  1.00  0.00           H  
ATOM   1716  HD3 LYS A 115      20.903   0.577  71.925  1.00  0.00           H  
ATOM   1717  HE2 LYS A 115      22.007  -1.623  71.592  1.00  0.00           H  
ATOM   1718  HE3 LYS A 115      22.823  -0.292  70.737  1.00  0.00           H  
ATOM   1719  HZ1 LYS A 115      20.936  -1.418  69.038  1.00  0.00           H  
ATOM   1720  HZ2 LYS A 115      22.579  -1.419  68.887  1.00  0.00           H  
ATOM   1721  HZ3 LYS A 115      21.823  -2.652  69.679  1.00  0.00           H  
ATOM   1722  N   GLN A 116      22.363   4.950  68.610  1.00  0.00           N  
ATOM   1723  CA  GLN A 116      23.329   6.020  68.820  1.00  0.00           C  
ATOM   1724  C   GLN A 116      24.107   5.778  70.109  1.00  0.00           C  
ATOM   1725  O   GLN A 116      23.560   5.279  71.097  1.00  0.00           O  
ATOM   1726  CB  GLN A 116      22.617   7.373  68.874  1.00  0.00           C  
ATOM   1727  CG  GLN A 116      23.554   8.566  68.955  1.00  0.00           C  
ATOM   1728  CD  GLN A 116      22.823   9.889  68.851  1.00  0.00           C  
ATOM   1729  OE1 GLN A 116      21.903  10.041  68.048  1.00  0.00           O  
ATOM   1730  NE2 GLN A 116      23.230  10.855  69.665  1.00  0.00           N  
ATOM   1731  H   GLN A 116      21.375   5.161  68.621  1.00  0.00           H  
ATOM   1732  HA  GLN A 116      24.030   6.030  67.985  1.00  0.00           H  
ATOM   1733  HB2 GLN A 116      22.009   7.476  67.975  1.00  0.00           H  
ATOM   1734  HB3 GLN A 116      21.971   7.385  69.752  1.00  0.00           H  
ATOM   1735  HG2 GLN A 116      24.274   8.500  68.140  1.00  0.00           H  
ATOM   1736  HG3 GLN A 116      24.081   8.532  69.909  1.00  0.00           H  
ATOM   1737 HE21 GLN A 116      23.990  10.686  70.309  1.00  0.00           H  
ATOM   1738 HE22 GLN A 116      22.780  11.759  69.641  1.00  0.00           H  
ATOM   1739  N   VAL A 117      25.398   6.123  70.085  1.00  0.00           N  
ATOM   1740  CA  VAL A 117      26.287   5.834  71.211  1.00  0.00           C  
ATOM   1741  C   VAL A 117      25.761   6.464  72.497  1.00  0.00           C  
ATOM   1742  O   VAL A 117      25.753   5.826  73.559  1.00  0.00           O  
ATOM   1743  CB  VAL A 117      27.719   6.306  70.893  1.00  0.00           C  
ATOM   1744  CG1 VAL A 117      28.609   6.194  72.123  1.00  0.00           C  
ATOM   1745  CG2 VAL A 117      28.298   5.508  69.735  1.00  0.00           C  
ATOM   1746  H   VAL A 117      25.768   6.594  69.272  1.00  0.00           H  
ATOM   1747  HA  VAL A 117      26.314   4.756  71.367  1.00  0.00           H  
ATOM   1748  HB  VAL A 117      27.677   7.355  70.600  1.00  0.00           H  
ATOM   1749 HG11 VAL A 117      28.189   6.793  72.931  1.00  0.00           H  
ATOM   1750 HG12 VAL A 117      28.667   5.152  72.436  1.00  0.00           H  
ATOM   1751 HG13 VAL A 117      29.608   6.557  71.883  1.00  0.00           H  
ATOM   1752 HG21 VAL A 117      28.348   4.454  70.009  1.00  0.00           H  
ATOM   1753 HG22 VAL A 117      27.661   5.626  68.858  1.00  0.00           H  
ATOM   1754 HG23 VAL A 117      29.300   5.872  69.508  1.00  0.00           H  
ATOM   1755  N   SER A 118      25.324   7.726  72.429  1.00  0.00           N  
ATOM   1756  CA  SER A 118      24.823   8.399  73.624  1.00  0.00           C  
ATOM   1757  C   SER A 118      23.598   7.693  74.191  1.00  0.00           C  
ATOM   1758  O   SER A 118      23.426   7.628  75.415  1.00  0.00           O  
ATOM   1759  CB  SER A 118      24.496   9.859  73.310  1.00  0.00           C  
ATOM   1760  OG  SER A 118      23.498   9.955  72.308  1.00  0.00           O  
ATOM   1761  H   SER A 118      25.341   8.216  71.546  1.00  0.00           H  
ATOM   1762  HA  SER A 118      25.607   8.363  74.381  1.00  0.00           H  
ATOM   1763  HB2 SER A 118      25.400  10.359  72.961  1.00  0.00           H  
ATOM   1764  HB3 SER A 118      24.138  10.346  74.217  1.00  0.00           H  
ATOM   1765  HG  SER A 118      23.333  10.888  72.151  1.00  0.00           H  
ATOM   1766  N   GLN A 119      22.762   7.120  73.325  1.00  0.00           N  
ATOM   1767  CA  GLN A 119      21.592   6.398  73.810  1.00  0.00           C  
ATOM   1768  C   GLN A 119      21.982   5.063  74.433  1.00  0.00           C  
ATOM   1769  O   GLN A 119      21.353   4.627  75.405  1.00  0.00           O  
ATOM   1770  CB  GLN A 119      20.597   6.197  72.667  1.00  0.00           C  
ATOM   1771  CG  GLN A 119      20.271   7.480  71.919  1.00  0.00           C  
ATOM   1772  CD  GLN A 119      18.788   7.653  71.661  1.00  0.00           C  
ATOM   1773  OE1 GLN A 119      17.983   6.780  71.982  1.00  0.00           O  
ATOM   1774  NE2 GLN A 119      18.418   8.790  71.082  1.00  0.00           N  
ATOM   1775  H   GLN A 119      22.939   7.186  72.333  1.00  0.00           H  
ATOM   1776  HA  GLN A 119      21.118   6.993  74.591  1.00  0.00           H  
ATOM   1777  HB2 GLN A 119      21.021   5.483  71.961  1.00  0.00           H  
ATOM   1778  HB3 GLN A 119      19.673   5.793  73.080  1.00  0.00           H  
ATOM   1779  HG2 GLN A 119      20.791   7.466  70.961  1.00  0.00           H  
ATOM   1780  HG3 GLN A 119      20.622   8.326  72.510  1.00  0.00           H  
ATOM   1781 HE21 GLN A 119      19.113   9.480  70.835  1.00  0.00           H  
ATOM   1782 HE22 GLN A 119      17.442   8.964  70.889  1.00  0.00           H  
ATOM   1783  N   ILE A 120      23.019   4.410  73.902  1.00  0.00           N  
ATOM   1784  CA  ILE A 120      23.563   3.223  74.556  1.00  0.00           C  
ATOM   1785  C   ILE A 120      24.074   3.572  75.948  1.00  0.00           C  
ATOM   1786  O   ILE A 120      23.849   2.830  76.915  1.00  0.00           O  
ATOM   1787  CB  ILE A 120      24.669   2.593  73.688  1.00  0.00           C  
ATOM   1788  CG1 ILE A 120      24.090   2.110  72.358  1.00  0.00           C  
ATOM   1789  CG2 ILE A 120      25.335   1.437  74.419  1.00  0.00           C  
ATOM   1790  CD1 ILE A 120      25.133   1.609  71.383  1.00  0.00           C  
ATOM   1791  H   ILE A 120      23.431   4.740  73.041  1.00  0.00           H  
ATOM   1792  HA  ILE A 120      22.769   2.485  74.670  1.00  0.00           H  
ATOM   1793  HB  ILE A 120      25.422   3.355  73.489  1.00  0.00           H  
ATOM   1794 HG12 ILE A 120      23.392   1.298  72.562  1.00  0.00           H  
ATOM   1795 HG13 ILE A 120      23.557   2.940  71.894  1.00  0.00           H  
ATOM   1796 HG21 ILE A 120      25.758   1.796  75.357  1.00  0.00           H  
ATOM   1797 HG22 ILE A 120      24.595   0.664  74.626  1.00  0.00           H  
ATOM   1798 HG23 ILE A 120      26.129   1.023  73.797  1.00  0.00           H  
ATOM   1799 HD11 ILE A 120      25.828   2.415  71.149  1.00  0.00           H  
ATOM   1800 HD12 ILE A 120      25.678   0.778  71.830  1.00  0.00           H  
ATOM   1801 HD13 ILE A 120      24.644   1.273  70.468  1.00  0.00           H  
ATOM   1802  N   LYS A 121      24.780   4.700  76.072  1.00  0.00           N  
ATOM   1803  CA  LYS A 121      25.260   5.119  77.385  1.00  0.00           C  
ATOM   1804  C   LYS A 121      24.100   5.396  78.334  1.00  0.00           C  
ATOM   1805  O   LYS A 121      24.163   5.043  79.516  1.00  0.00           O  
ATOM   1806  CB  LYS A 121      26.166   6.346  77.267  1.00  0.00           C  
ATOM   1807  CG  LYS A 121      26.879   6.678  78.574  1.00  0.00           C  
ATOM   1808  CD  LYS A 121      27.939   7.754  78.408  1.00  0.00           C  
ATOM   1809  CE  LYS A 121      27.313   9.123  78.204  1.00  0.00           C  
ATOM   1810  NZ  LYS A 121      28.334  10.207  78.245  1.00  0.00           N1+
ATOM   1811  H   LYS A 121      24.981   5.262  75.257  1.00  0.00           H  
ATOM   1812  HA  LYS A 121      25.846   4.299  77.802  1.00  0.00           H  
ATOM   1813  HB2 LYS A 121      26.916   6.154  76.500  1.00  0.00           H  
ATOM   1814  HB3 LYS A 121      25.558   7.202  76.974  1.00  0.00           H  
ATOM   1815  HG2 LYS A 121      26.140   7.025  79.296  1.00  0.00           H  
ATOM   1816  HG3 LYS A 121      27.357   5.773  78.950  1.00  0.00           H  
ATOM   1817  HD2 LYS A 121      28.556   7.514  77.542  1.00  0.00           H  
ATOM   1818  HD3 LYS A 121      28.562   7.779  79.302  1.00  0.00           H  
ATOM   1819  HE2 LYS A 121      26.581   9.298  78.992  1.00  0.00           H  
ATOM   1820  HE3 LYS A 121      26.815   9.143  77.234  1.00  0.00           H  
ATOM   1821  HZ1 LYS A 121      28.797  10.200  79.143  1.00  0.00           H  
ATOM   1822  HZ2 LYS A 121      29.014  10.056  77.514  1.00  0.00           H  
ATOM   1823  HZ3 LYS A 121      27.883  11.100  78.106  1.00  0.00           H  
ATOM   1824  N   TYR A 122      23.038   6.043  77.840  1.00  0.00           N  
ATOM   1825  CA  TYR A 122      21.863   6.254  78.683  1.00  0.00           C  
ATOM   1826  C   TYR A 122      21.271   4.929  79.144  1.00  0.00           C  
ATOM   1827  O   TYR A 122      20.905   4.779  80.316  1.00  0.00           O  
ATOM   1828  CB  TYR A 122      20.798   7.074  77.953  1.00  0.00           C  
ATOM   1829  CG  TYR A 122      19.557   7.275  78.799  1.00  0.00           C  
ATOM   1830  CD1 TYR A 122      19.441   8.365  79.649  1.00  0.00           C  
ATOM   1831  CD2 TYR A 122      18.508   6.359  78.762  1.00  0.00           C  
ATOM   1832  CE1 TYR A 122      18.318   8.541  80.432  1.00  0.00           C  
ATOM   1833  CE2 TYR A 122      17.384   6.527  79.544  1.00  0.00           C  
ATOM   1834  CZ  TYR A 122      17.294   7.621  80.374  1.00  0.00           C  
ATOM   1835  OH  TYR A 122      16.179   7.793  81.156  1.00  0.00           O  
ATOM   1836  H   TYR A 122      23.048   6.384  76.889  1.00  0.00           H  
ATOM   1837  HA  TYR A 122      22.191   6.812  79.560  1.00  0.00           H  
ATOM   1838  HB2 TYR A 122      21.215   8.049  77.703  1.00  0.00           H  
ATOM   1839  HB3 TYR A 122      20.519   6.553  77.037  1.00  0.00           H  
ATOM   1840  HD1 TYR A 122      20.242   9.088  79.699  1.00  0.00           H  
ATOM   1841  HD2 TYR A 122      18.576   5.501  78.109  1.00  0.00           H  
ATOM   1842  HE1 TYR A 122      18.242   9.396  81.087  1.00  0.00           H  
ATOM   1843  HE2 TYR A 122      16.581   5.806  79.505  1.00  0.00           H  
ATOM   1844  HH  TYR A 122      15.745   6.981  81.429  1.00  0.00           H  
ATOM   1845  N   ALA A 123      21.147   3.964  78.229  1.00  0.00           N  
ATOM   1846  CA  ALA A 123      20.616   2.657  78.601  1.00  0.00           C  
ATOM   1847  C   ALA A 123      21.478   2.007  79.674  1.00  0.00           C  
ATOM   1848  O   ALA A 123      20.959   1.379  80.604  1.00  0.00           O  
ATOM   1849  CB  ALA A 123      20.518   1.757  77.371  1.00  0.00           C  
ATOM   1850  H   ALA A 123      21.423   4.140  77.273  1.00  0.00           H  
ATOM   1851  HA  ALA A 123      19.616   2.796  79.011  1.00  0.00           H  
ATOM   1852  HB1 ALA A 123      19.874   2.227  76.627  1.00  0.00           H  
ATOM   1853  HB2 ALA A 123      21.512   1.609  76.949  1.00  0.00           H  
ATOM   1854  HB3 ALA A 123      20.098   0.793  77.659  1.00  0.00           H  
ATOM   1855  N   ALA A 124      22.800   2.139  79.554  1.00  0.00           N  
ATOM   1856  CA  ALA A 124      23.689   1.606  80.581  1.00  0.00           C  
ATOM   1857  C   ALA A 124      23.477   2.311  81.916  1.00  0.00           C  
ATOM   1858  O   ALA A 124      23.460   1.667  82.972  1.00  0.00           O  
ATOM   1859  CB  ALA A 124      25.144   1.729  80.130  1.00  0.00           C  
ATOM   1860  H   ALA A 124      23.187   2.610  78.749  1.00  0.00           H  
ATOM   1861  HA  ALA A 124      23.452   0.552  80.724  1.00  0.00           H  
ATOM   1862  HB1 ALA A 124      25.281   1.190  79.193  1.00  0.00           H  
ATOM   1863  HB2 ALA A 124      25.391   2.780  79.984  1.00  0.00           H  
ATOM   1864  HB3 ALA A 124      25.798   1.304  80.892  1.00  0.00           H  
ATOM   1865  N   ASN A 125      23.310   3.637  81.889  1.00  0.00           N  
ATOM   1866  CA  ASN A 125      23.169   4.405  83.122  1.00  0.00           C  
ATOM   1867  C   ASN A 125      21.911   4.033  83.897  1.00  0.00           C  
ATOM   1868  O   ASN A 125      21.873   4.190  85.123  1.00  0.00           O  
ATOM   1869  CB  ASN A 125      23.175   5.901  82.808  1.00  0.00           C  
ATOM   1870  CG  ASN A 125      24.544   6.396  82.389  1.00  0.00           C  
ATOM   1871  OD1 ASN A 125      25.549   5.712  82.585  1.00  0.00           O  
ATOM   1872  ND2 ASN A 125      24.590   7.586  81.803  1.00  0.00           N  
ATOM   1873  H   ASN A 125      23.281   4.116  81.000  1.00  0.00           H  
ATOM   1874  HA  ASN A 125      24.020   4.161  83.758  1.00  0.00           H  
ATOM   1875  HB2 ASN A 125      22.862   6.447  83.698  1.00  0.00           H  
ATOM   1876  HB3 ASN A 125      22.471   6.092  81.998  1.00  0.00           H  
ATOM   1877 HD21 ASN A 125      23.740   8.113  81.662  1.00  0.00           H  
ATOM   1878 HD22 ASN A 125      25.475   7.965  81.498  1.00  0.00           H  
ATOM   1879  N   ASN A 126      20.875   3.544  83.213  1.00  0.00           N  
ATOM   1880  CA  ASN A 126      19.598   3.243  83.849  1.00  0.00           C  
ATOM   1881  C   ASN A 126      19.361   1.745  84.014  1.00  0.00           C  
ATOM   1882  O   ASN A 126      18.228   1.326  84.270  1.00  0.00           O  
ATOM   1883  CB  ASN A 126      18.452   3.876  83.061  1.00  0.00           C  
ATOM   1884  CG  ASN A 126      18.418   5.384  83.197  1.00  0.00           C  
ATOM   1885  OD1 ASN A 126      17.691   5.927  84.029  1.00  0.00           O  
ATOM   1886  ND2 ASN A 126      19.216   6.070  82.388  1.00  0.00           N  
ATOM   1887  H   ASN A 126      20.979   3.377  82.222  1.00  0.00           H  
ATOM   1888  HA  ASN A 126      19.633   3.672  84.851  1.00  0.00           H  
ATOM   1889  HB2 ASN A 126      17.509   3.471  83.428  1.00  0.00           H  
ATOM   1890  HB3 ASN A 126      18.570   3.623  82.007  1.00  0.00           H  
ATOM   1891 HD21 ASN A 126      19.796   5.584  81.720  1.00  0.00           H  
ATOM   1892 HD22 ASN A 126      19.243   7.078  82.441  1.00  0.00           H  
ATOM   1893  N   GLY A 127      20.405   0.934  83.878  1.00  0.00           N  
ATOM   1894  CA  GLY A 127      20.324  -0.474  84.208  1.00  0.00           C  
ATOM   1895  C   GLY A 127      19.660  -1.359  83.180  1.00  0.00           C  
ATOM   1896  O   GLY A 127      19.367  -2.519  83.490  1.00  0.00           O  
ATOM   1897  H   GLY A 127      21.278   1.309  83.536  1.00  0.00           H  
ATOM   1898  HA2 GLY A 127      21.340  -0.840  84.357  1.00  0.00           H  
ATOM   1899  HA3 GLY A 127      19.764  -0.566  85.139  1.00  0.00           H  
ATOM   1900  N   VAL A 128      19.422  -0.863  81.969  1.00  0.00           N  
ATOM   1901  CA  VAL A 128      18.862  -1.686  80.902  1.00  0.00           C  
ATOM   1902  C   VAL A 128      20.008  -2.484  80.288  1.00  0.00           C  
ATOM   1903  O   VAL A 128      20.850  -1.934  79.575  1.00  0.00           O  
ATOM   1904  CB  VAL A 128      18.144  -0.836  79.849  1.00  0.00           C  
ATOM   1905  CG1 VAL A 128      17.653  -1.714  78.705  1.00  0.00           C  
ATOM   1906  CG2 VAL A 128      16.988  -0.078  80.487  1.00  0.00           C  
ATOM   1907  H   VAL A 128      19.634   0.107  81.783  1.00  0.00           H  
ATOM   1908  HA  VAL A 128      18.108  -2.360  81.308  1.00  0.00           H  
ATOM   1909  HB  VAL A 128      18.847  -0.110  79.441  1.00  0.00           H  
ATOM   1910 HG11 VAL A 128      18.501  -2.226  78.251  1.00  0.00           H  
ATOM   1911 HG12 VAL A 128      16.947  -2.450  79.089  1.00  0.00           H  
ATOM   1912 HG13 VAL A 128      17.160  -1.094  77.957  1.00  0.00           H  
ATOM   1913 HG21 VAL A 128      16.273  -0.788  80.901  1.00  0.00           H  
ATOM   1914 HG22 VAL A 128      17.368   0.561  81.284  1.00  0.00           H  
ATOM   1915 HG23 VAL A 128      16.495   0.536  79.733  1.00  0.00           H  
ATOM   1916  N   GLN A 129      20.041  -3.784  80.568  1.00  0.00           N  
ATOM   1917  CA  GLN A 129      21.195  -4.605  80.226  1.00  0.00           C  
ATOM   1918  C   GLN A 129      21.095  -5.256  78.854  1.00  0.00           C  
ATOM   1919  O   GLN A 129      22.124  -5.464  78.201  1.00  0.00           O  
ATOM   1920  CB  GLN A 129      21.386  -5.698  81.281  1.00  0.00           C  
ATOM   1921  CG  GLN A 129      21.560  -5.176  82.694  1.00  0.00           C  
ATOM   1922  CD  GLN A 129      22.721  -4.212  82.819  1.00  0.00           C  
ATOM   1923  OE1 GLN A 129      22.531  -2.997  82.900  1.00  0.00           O  
ATOM   1924  NE2 GLN A 129      23.936  -4.749  82.831  1.00  0.00           N  
ATOM   1925  H   GLN A 129      19.249  -4.211  81.027  1.00  0.00           H  
ATOM   1926  HA  GLN A 129      22.051  -3.930  80.200  1.00  0.00           H  
ATOM   1927  HB2 GLN A 129      20.511  -6.348  81.262  1.00  0.00           H  
ATOM   1928  HB3 GLN A 129      22.273  -6.275  81.018  1.00  0.00           H  
ATOM   1929  HG2 GLN A 129      21.735  -6.021  83.360  1.00  0.00           H  
ATOM   1930  HG3 GLN A 129      20.646  -4.662  82.992  1.00  0.00           H  
ATOM   1931 HE21 GLN A 129      24.750  -4.156  82.909  1.00  0.00           H  
ATOM   1932 HE22 GLN A 129      24.046  -5.751  82.762  1.00  0.00           H  
ATOM   1933  N   MET A 130      19.889  -5.583  78.403  1.00  0.00           N  
ATOM   1934  CA  MET A 130      19.684  -6.407  77.218  1.00  0.00           C  
ATOM   1935  C   MET A 130      19.457  -5.532  75.990  1.00  0.00           C  
ATOM   1936  O   MET A 130      18.547  -4.695  75.978  1.00  0.00           O  
ATOM   1937  CB  MET A 130      18.502  -7.345  77.445  1.00  0.00           C  
ATOM   1938  CG  MET A 130      18.401  -8.489  76.473  1.00  0.00           C  
ATOM   1939  SD  MET A 130      17.255  -9.698  77.136  1.00  0.00           S  
ATOM   1940  CE  MET A 130      18.232 -10.373  78.475  1.00  0.00           C  
ATOM   1941  H   MET A 130      19.079  -5.246  78.903  1.00  0.00           H  
ATOM   1942  HA  MET A 130      20.577  -7.005  77.040  1.00  0.00           H  
ATOM   1943  HB2 MET A 130      17.586  -6.758  77.373  1.00  0.00           H  
ATOM   1944  HB3 MET A 130      18.589  -7.761  78.449  1.00  0.00           H  
ATOM   1945  HG2 MET A 130      19.382  -8.946  76.340  1.00  0.00           H  
ATOM   1946  HG3 MET A 130      18.036  -8.125  75.513  1.00  0.00           H  
ATOM   1947  HE1 MET A 130      19.147 -10.809  78.073  1.00  0.00           H  
ATOM   1948  HE2 MET A 130      18.486  -9.578  79.176  1.00  0.00           H  
ATOM   1949  HE3 MET A 130      17.658 -11.143  78.991  1.00  0.00           H  
ATOM   1950  N   MET A 131      20.276  -5.736  74.958  1.00  0.00           N  
ATOM   1951  CA  MET A 131      20.166  -4.988  73.711  1.00  0.00           C  
ATOM   1952  C   MET A 131      20.373  -5.921  72.526  1.00  0.00           C  
ATOM   1953  O   MET A 131      21.090  -6.916  72.626  1.00  0.00           O  
ATOM   1954  CB  MET A 131      21.190  -3.848  73.630  1.00  0.00           C  
ATOM   1955  CG  MET A 131      21.240  -2.938  74.843  1.00  0.00           C  
ATOM   1956  SD  MET A 131      22.406  -1.587  74.602  1.00  0.00           S  
ATOM   1957  CE  MET A 131      23.916  -2.509  74.348  1.00  0.00           C  
ATOM   1958  H   MET A 131      21.000  -6.435  75.043  1.00  0.00           H  
ATOM   1959  HA  MET A 131      19.167  -4.553  73.684  1.00  0.00           H  
ATOM   1960  HB2 MET A 131      20.947  -3.238  72.760  1.00  0.00           H  
ATOM   1961  HB3 MET A 131      22.178  -4.290  73.499  1.00  0.00           H  
ATOM   1962  HG2 MET A 131      21.547  -3.521  75.711  1.00  0.00           H  
ATOM   1963  HG3 MET A 131      20.247  -2.523  75.016  1.00  0.00           H  
ATOM   1964  HE1 MET A 131      24.123  -3.117  75.228  1.00  0.00           H  
ATOM   1965  HE2 MET A 131      23.805  -3.156  73.478  1.00  0.00           H  
ATOM   1966  HE3 MET A 131      24.741  -1.816  74.183  1.00  0.00           H  
ATOM   1967  N   THR A 132      19.755  -5.584  71.398  1.00  0.00           N  
ATOM   1968  CA  THR A 132      19.933  -6.355  70.175  1.00  0.00           C  
ATOM   1969  C   THR A 132      21.040  -5.751  69.313  1.00  0.00           C  
ATOM   1970  O   THR A 132      21.420  -4.588  69.467  1.00  0.00           O  
ATOM   1971  CB  THR A 132      18.633  -6.425  69.371  1.00  0.00           C  
ATOM   1972  OG1 THR A 132      18.220  -5.101  69.009  1.00  0.00           O  
ATOM   1973  CG2 THR A 132      17.532  -7.095  70.182  1.00  0.00           C  
ATOM   1974  H   THR A 132      19.149  -4.776  71.389  1.00  0.00           H  
ATOM   1975  HA  THR A 132      20.217  -7.367  70.463  1.00  0.00           H  
ATOM   1976  HB  THR A 132      18.813  -7.015  68.473  1.00  0.00           H  
ATOM   1977 HG21 THR A 132      17.845  -8.102  70.457  1.00  0.00           H  
ATOM   1978 HG22 THR A 132      17.341  -6.514  71.085  1.00  0.00           H  
ATOM   1979 HG23 THR A 132      16.622  -7.148  69.585  1.00  0.00           H  
ATOM   1980  HG1 THR A 132      18.920  -4.713  68.479  1.00  0.00           H  
ATOM   1981  N   PHE A 133      21.547  -6.563  68.388  1.00  0.00           N  
ATOM   1982  CA  PHE A 133      22.593  -6.105  67.480  1.00  0.00           C  
ATOM   1983  C   PHE A 133      22.648  -7.015  66.260  1.00  0.00           C  
ATOM   1984  O   PHE A 133      22.239  -8.178  66.318  1.00  0.00           O  
ATOM   1985  CB  PHE A 133      23.961  -6.077  68.170  1.00  0.00           C  
ATOM   1986  CG  PHE A 133      24.621  -7.422  68.246  1.00  0.00           C  
ATOM   1987  CD1 PHE A 133      24.146  -8.395  69.110  1.00  0.00           C  
ATOM   1988  CD2 PHE A 133      25.708  -7.720  67.440  1.00  0.00           C  
ATOM   1989  CE1 PHE A 133      24.749  -9.637  69.174  1.00  0.00           C  
ATOM   1990  CE2 PHE A 133      26.314  -8.959  67.499  1.00  0.00           C  
ATOM   1991  CZ  PHE A 133      25.834  -9.918  68.367  1.00  0.00           C  
ATOM   1992  H   PHE A 133      21.203  -7.510  68.314  1.00  0.00           H  
ATOM   1993  HA  PHE A 133      22.352  -5.088  67.171  1.00  0.00           H  
ATOM   1994  HB2 PHE A 133      24.614  -5.403  67.615  1.00  0.00           H  
ATOM   1995  HB3 PHE A 133      23.828  -5.700  69.184  1.00  0.00           H  
ATOM   1996  HD1 PHE A 133      23.296  -8.181  69.740  1.00  0.00           H  
ATOM   1997  HD2 PHE A 133      26.086  -6.974  66.757  1.00  0.00           H  
ATOM   1998  HE1 PHE A 133      24.372 -10.387  69.854  1.00  0.00           H  
ATOM   1999  HE2 PHE A 133      27.162  -9.177  66.867  1.00  0.00           H  
ATOM   2000  HZ  PHE A 133      26.306 -10.888  68.415  1.00  0.00           H  
ATOM   2001  N   ASP A 134      23.144  -6.462  65.141  1.00  0.00           N  
ATOM   2002  CA  ASP A 134      23.363  -7.271  63.946  1.00  0.00           C  
ATOM   2003  C   ASP A 134      24.612  -6.874  63.156  1.00  0.00           C  
ATOM   2004  O   ASP A 134      24.711  -7.219  61.972  1.00  0.00           O  
ATOM   2005  CB  ASP A 134      22.136  -7.218  63.023  1.00  0.00           C  
ATOM   2006  CG  ASP A 134      21.835  -5.816  62.520  1.00  0.00           C  
ATOM   2007  OD1 ASP A 134      22.543  -4.864  62.914  1.00  0.00           O  
ATOM   2008  OD2 ASP A 134      20.887  -5.666  61.720  1.00  0.00           O1-
ATOM   2009  H   ASP A 134      23.368  -5.477  65.126  1.00  0.00           H  
ATOM   2010  HA  ASP A 134      23.522  -8.288  64.304  1.00  0.00           H  
ATOM   2011  HB2 ASP A 134      21.270  -7.583  63.575  1.00  0.00           H  
ATOM   2012  HB3 ASP A 134      22.319  -7.864  62.164  1.00  0.00           H  
ATOM   2013  N   SER A 135      25.567  -6.166  63.760  1.00  0.00           N  
ATOM   2014  CA  SER A 135      26.736  -5.717  63.012  1.00  0.00           C  
ATOM   2015  C   SER A 135      27.934  -5.563  63.940  1.00  0.00           C  
ATOM   2016  O   SER A 135      27.793  -5.442  65.160  1.00  0.00           O  
ATOM   2017  CB  SER A 135      26.460  -4.400  62.275  1.00  0.00           C  
ATOM   2018  OG  SER A 135      26.334  -3.318  63.181  1.00  0.00           O  
ATOM   2019  H   SER A 135      25.480  -5.939  64.740  1.00  0.00           H  
ATOM   2020  HA  SER A 135      26.963  -6.477  62.264  1.00  0.00           H  
ATOM   2021  HB2 SER A 135      25.534  -4.498  61.708  1.00  0.00           H  
ATOM   2022  HB3 SER A 135      27.284  -4.196  61.592  1.00  0.00           H  
ATOM   2023  HG  SER A 135      25.601  -3.516  63.769  1.00  0.00           H  
ATOM   2024  N   GLU A 136      29.126  -5.570  63.332  1.00  0.00           N  
ATOM   2025  CA  GLU A 136      30.372  -5.472  64.090  1.00  0.00           C  
ATOM   2026  C   GLU A 136      30.570  -4.079  64.678  1.00  0.00           C  
ATOM   2027  O   GLU A 136      31.071  -3.939  65.802  1.00  0.00           O  
ATOM   2028  CB  GLU A 136      31.557  -5.845  63.199  1.00  0.00           C  
ATOM   2029  CG  GLU A 136      31.584  -7.303  62.773  1.00  0.00           C  
ATOM   2030  CD  GLU A 136      32.823  -7.658  61.969  1.00  0.00           C  
ATOM   2031  OE1 GLU A 136      33.602  -6.739  61.638  1.00  0.00           O  
ATOM   2032  OE2 GLU A 136      33.017  -8.856  61.672  1.00  0.00           O1-
ATOM   2033  H   GLU A 136      29.166  -5.645  62.326  1.00  0.00           H  
ATOM   2034  HA  GLU A 136      30.311  -6.173  64.923  1.00  0.00           H  
ATOM   2035  HB2 GLU A 136      31.517  -5.228  62.301  1.00  0.00           H  
ATOM   2036  HB3 GLU A 136      32.476  -5.632  63.746  1.00  0.00           H  
ATOM   2037  HG2 GLU A 136      30.703  -7.504  62.163  1.00  0.00           H  
ATOM   2038  HG3 GLU A 136      31.558  -7.927  63.666  1.00  0.00           H  
ATOM   2039  N   VAL A 137      30.222  -3.036  63.919  1.00  0.00           N  
ATOM   2040  CA  VAL A 137      30.337  -1.671  64.427  1.00  0.00           C  
ATOM   2041  C   VAL A 137      29.505  -1.506  65.693  1.00  0.00           C  
ATOM   2042  O   VAL A 137      29.909  -0.817  66.641  1.00  0.00           O  
ATOM   2043  CB  VAL A 137      29.921  -0.666  63.336  1.00  0.00           C  
ATOM   2044  CG1 VAL A 137      29.809   0.736  63.912  1.00  0.00           C  
ATOM   2045  CG2 VAL A 137      30.905  -0.703  62.176  1.00  0.00           C  
ATOM   2046  H   VAL A 137      29.875  -3.193  62.983  1.00  0.00           H  
ATOM   2047  HA  VAL A 137      31.376  -1.469  64.688  1.00  0.00           H  
ATOM   2048  HB  VAL A 137      28.940  -0.952  62.958  1.00  0.00           H  
ATOM   2049 HG11 VAL A 137      29.078   0.739  64.720  1.00  0.00           H  
ATOM   2050 HG12 VAL A 137      30.779   1.049  64.299  1.00  0.00           H  
ATOM   2051 HG13 VAL A 137      29.490   1.426  63.130  1.00  0.00           H  
ATOM   2052 HG21 VAL A 137      31.896  -0.420  62.531  1.00  0.00           H  
ATOM   2053 HG22 VAL A 137      30.942  -1.711  61.763  1.00  0.00           H  
ATOM   2054 HG23 VAL A 137      30.582  -0.005  61.404  1.00  0.00           H  
ATOM   2055  N   GLU A 138      28.338  -2.154  65.735  1.00  0.00           N  
ATOM   2056  CA  GLU A 138      27.531  -2.144  66.948  1.00  0.00           C  
ATOM   2057  C   GLU A 138      28.268  -2.816  68.099  1.00  0.00           C  
ATOM   2058  O   GLU A 138      28.181  -2.367  69.246  1.00  0.00           O  
ATOM   2059  CB  GLU A 138      26.191  -2.835  66.691  1.00  0.00           C  
ATOM   2060  CG  GLU A 138      25.050  -2.352  67.578  1.00  0.00           C  
ATOM   2061  CD  GLU A 138      24.568  -0.954  67.221  1.00  0.00           C  
ATOM   2062  OE1 GLU A 138      24.990  -0.419  66.173  1.00  0.00           O  
ATOM   2063  OE2 GLU A 138      23.754  -0.395  67.987  1.00  0.00           O1-
ATOM   2064  H   GLU A 138      28.013  -2.654  64.920  1.00  0.00           H  
ATOM   2065  HA  GLU A 138      27.345  -1.108  67.230  1.00  0.00           H  
ATOM   2066  HB2 GLU A 138      25.912  -2.660  65.652  1.00  0.00           H  
ATOM   2067  HB3 GLU A 138      26.322  -3.904  66.857  1.00  0.00           H  
ATOM   2068  HG2 GLU A 138      25.393  -2.347  68.613  1.00  0.00           H  
ATOM   2069  HG3 GLU A 138      24.214  -3.044  67.476  1.00  0.00           H  
ATOM   2070  N   LEU A 139      29.006  -3.892  67.810  1.00  0.00           N  
ATOM   2071  CA  LEU A 139      29.795  -4.551  68.847  1.00  0.00           C  
ATOM   2072  C   LEU A 139      30.879  -3.628  69.389  1.00  0.00           C  
ATOM   2073  O   LEU A 139      31.113  -3.581  70.603  1.00  0.00           O  
ATOM   2074  CB  LEU A 139      30.415  -5.837  68.300  1.00  0.00           C  
ATOM   2075  CG  LEU A 139      29.485  -7.040  68.149  1.00  0.00           C  
ATOM   2076  CD1 LEU A 139      30.216  -8.194  67.487  1.00  0.00           C  
ATOM   2077  CD2 LEU A 139      28.944  -7.455  69.503  1.00  0.00           C  
ATOM   2078  H   LEU A 139      29.018  -4.252  66.867  1.00  0.00           H  
ATOM   2079  HA  LEU A 139      29.127  -4.801  69.671  1.00  0.00           H  
ATOM   2080  HB2 LEU A 139      30.826  -5.612  67.316  1.00  0.00           H  
ATOM   2081  HB3 LEU A 139      31.222  -6.126  68.973  1.00  0.00           H  
ATOM   2082  HG  LEU A 139      28.646  -6.758  67.513  1.00  0.00           H  
ATOM   2083 HD11 LEU A 139      30.578  -7.881  66.507  1.00  0.00           H  
ATOM   2084 HD12 LEU A 139      31.061  -8.493  68.108  1.00  0.00           H  
ATOM   2085 HD13 LEU A 139      29.535  -9.037  67.371  1.00  0.00           H  
ATOM   2086 HD21 LEU A 139      29.771  -7.741  70.153  1.00  0.00           H  
ATOM   2087 HD22 LEU A 139      28.403  -6.621  69.949  1.00  0.00           H  
ATOM   2088 HD23 LEU A 139      28.269  -8.302  69.380  1.00  0.00           H  
ATOM   2089  N   MET A 140      31.559  -2.896  68.504  1.00  0.00           N  
ATOM   2090  CA  MET A 140      32.546  -1.917  68.955  1.00  0.00           C  
ATOM   2091  C   MET A 140      31.906  -0.866  69.855  1.00  0.00           C  
ATOM   2092  O   MET A 140      32.419  -0.558  70.940  1.00  0.00           O  
ATOM   2093  CB  MET A 140      33.223  -1.256  67.753  1.00  0.00           C  
ATOM   2094  CG  MET A 140      34.067  -2.191  66.898  1.00  0.00           C  
ATOM   2095  SD  MET A 140      35.808  -2.201  67.385  1.00  0.00           S  
ATOM   2096  CE  MET A 140      35.797  -3.313  68.787  1.00  0.00           C  
ATOM   2097  H   MET A 140      31.390  -3.019  67.516  1.00  0.00           H  
ATOM   2098  HA  MET A 140      33.303  -2.441  69.539  1.00  0.00           H  
ATOM   2099  HB2 MET A 140      33.869  -0.460  68.124  1.00  0.00           H  
ATOM   2100  HB3 MET A 140      32.446  -0.828  67.120  1.00  0.00           H  
ATOM   2101  HG2 MET A 140      33.998  -1.871  65.858  1.00  0.00           H  
ATOM   2102  HG3 MET A 140      33.672  -3.203  66.994  1.00  0.00           H  
ATOM   2103  HE1 MET A 140      35.140  -2.916  69.561  1.00  0.00           H  
ATOM   2104  HE2 MET A 140      35.437  -4.292  68.471  1.00  0.00           H  
ATOM   2105  HE3 MET A 140      36.808  -3.408  69.183  1.00  0.00           H  
ATOM   2106  N   LYS A 141      30.777  -0.306  69.414  1.00  0.00           N  
ATOM   2107  CA  LYS A 141      30.106   0.725  70.201  1.00  0.00           C  
ATOM   2108  C   LYS A 141      29.677   0.193  71.563  1.00  0.00           C  
ATOM   2109  O   LYS A 141      29.785   0.897  72.573  1.00  0.00           O  
ATOM   2110  CB  LYS A 141      28.906   1.274  69.431  1.00  0.00           C  
ATOM   2111  CG  LYS A 141      29.288   2.130  68.237  1.00  0.00           C  
ATOM   2112  CD  LYS A 141      28.244   2.037  67.138  1.00  0.00           C  
ATOM   2113  CE  LYS A 141      26.867   2.395  67.659  1.00  0.00           C  
ATOM   2114  NZ  LYS A 141      25.805   2.214  66.630  1.00  0.00           N1+
ATOM   2115  H   LYS A 141      30.384  -0.597  68.530  1.00  0.00           H  
ATOM   2116  HA  LYS A 141      30.814   1.536  70.375  1.00  0.00           H  
ATOM   2117  HB2 LYS A 141      28.311   0.433  69.075  1.00  0.00           H  
ATOM   2118  HB3 LYS A 141      28.308   1.880  70.112  1.00  0.00           H  
ATOM   2119  HG2 LYS A 141      29.376   3.168  68.557  1.00  0.00           H  
ATOM   2120  HG3 LYS A 141      30.247   1.788  67.847  1.00  0.00           H  
ATOM   2121  HD2 LYS A 141      28.224   1.018  66.752  1.00  0.00           H  
ATOM   2122  HD3 LYS A 141      28.510   2.725  66.335  1.00  0.00           H  
ATOM   2123  HE2 LYS A 141      26.873   3.438  67.976  1.00  0.00           H  
ATOM   2124  HE3 LYS A 141      26.639   1.757  68.513  1.00  0.00           H  
ATOM   2125  HZ1 LYS A 141      26.001   2.806  65.836  1.00  0.00           H  
ATOM   2126  HZ2 LYS A 141      25.785   1.249  66.333  1.00  0.00           H  
ATOM   2127  HZ3 LYS A 141      24.909   2.464  67.023  1.00  0.00           H  
ATOM   2128  N   VAL A 142      29.182  -1.045  71.612  1.00  0.00           N  
ATOM   2129  CA  VAL A 142      28.749  -1.625  72.881  1.00  0.00           C  
ATOM   2130  C   VAL A 142      29.943  -1.857  73.799  1.00  0.00           C  
ATOM   2131  O   VAL A 142      29.897  -1.538  74.993  1.00  0.00           O  
ATOM   2132  CB  VAL A 142      27.966  -2.926  72.634  1.00  0.00           C  
ATOM   2133  CG1 VAL A 142      27.747  -3.673  73.941  1.00  0.00           C  
ATOM   2134  CG2 VAL A 142      26.638  -2.620  71.971  1.00  0.00           C  
ATOM   2135  H   VAL A 142      29.106  -1.587  70.763  1.00  0.00           H  
ATOM   2136  HA  VAL A 142      28.081  -0.922  73.380  1.00  0.00           H  
ATOM   2137  HB  VAL A 142      28.550  -3.562  71.969  1.00  0.00           H  
ATOM   2138 HG11 VAL A 142      28.711  -3.902  74.395  1.00  0.00           H  
ATOM   2139 HG12 VAL A 142      27.164  -3.052  74.621  1.00  0.00           H  
ATOM   2140 HG13 VAL A 142      27.209  -4.600  73.744  1.00  0.00           H  
ATOM   2141 HG21 VAL A 142      26.043  -1.984  72.626  1.00  0.00           H  
ATOM   2142 HG22 VAL A 142      26.814  -2.105  71.026  1.00  0.00           H  
ATOM   2143 HG23 VAL A 142      26.102  -3.551  71.784  1.00  0.00           H  
ATOM   2144  N   ALA A 143      31.027  -2.423  73.259  1.00  0.00           N  
ATOM   2145  CA  ALA A 143      32.229  -2.626  74.058  1.00  0.00           C  
ATOM   2146  C   ALA A 143      32.766  -1.310  74.599  1.00  0.00           C  
ATOM   2147  O   ALA A 143      33.361  -1.280  75.682  1.00  0.00           O  
ATOM   2148  CB  ALA A 143      33.302  -3.334  73.229  1.00  0.00           C  
ATOM   2149  H   ALA A 143      31.013  -2.712  72.291  1.00  0.00           H  
ATOM   2150  HA  ALA A 143      31.963  -3.253  74.909  1.00  0.00           H  
ATOM   2151  HB1 ALA A 143      32.915  -4.289  72.873  1.00  0.00           H  
ATOM   2152  HB2 ALA A 143      33.572  -2.711  72.377  1.00  0.00           H  
ATOM   2153  HB3 ALA A 143      34.183  -3.507  73.847  1.00  0.00           H  
ATOM   2154  N   ARG A 144      32.565  -0.217  73.866  1.00  0.00           N  
ATOM   2155  CA  ARG A 144      33.108   1.074  74.264  1.00  0.00           C  
ATOM   2156  C   ARG A 144      32.138   1.903  75.105  1.00  0.00           C  
ATOM   2157  O   ARG A 144      32.569   2.867  75.751  1.00  0.00           O  
ATOM   2158  CB  ARG A 144      33.551   1.835  72.999  1.00  0.00           C  
ATOM   2159  CG  ARG A 144      33.637   3.357  73.090  1.00  0.00           C  
ATOM   2160  CD  ARG A 144      33.535   3.997  71.711  1.00  0.00           C  
ATOM   2161  NE  ARG A 144      33.625   5.453  71.767  1.00  0.00           N  
ATOM   2162  CZ  ARG A 144      34.710   6.158  71.459  1.00  0.00           C  
ATOM   2163  NH1 ARG A 144      35.820   5.549  71.065  1.00  0.00           N  
ATOM   2164  NH2 ARG A 144      34.680   7.480  71.545  1.00  0.00           N1+
ATOM   2165  H   ARG A 144      32.024  -0.285  73.016  1.00  0.00           H  
ATOM   2166  HA  ARG A 144      33.966   0.896  74.912  1.00  0.00           H  
ATOM   2167  HB2 ARG A 144      34.540   1.467  72.725  1.00  0.00           H  
ATOM   2168  HB3 ARG A 144      32.842   1.594  72.207  1.00  0.00           H  
ATOM   2169  HG2 ARG A 144      34.590   3.633  73.541  1.00  0.00           H  
ATOM   2170  HG3 ARG A 144      32.821   3.723  73.713  1.00  0.00           H  
ATOM   2171  HD2 ARG A 144      32.578   3.722  71.267  1.00  0.00           H  
ATOM   2172  HD3 ARG A 144      34.346   3.619  71.089  1.00  0.00           H  
ATOM   2173  HE  ARG A 144      32.804   5.962  72.061  1.00  0.00           H  
ATOM   2174 HH11 ARG A 144      35.847   4.542  70.998  1.00  0.00           H  
ATOM   2175 HH12 ARG A 144      36.639   6.093  70.832  1.00  0.00           H  
ATOM   2176 HH21 ARG A 144      33.836   7.948  71.843  1.00  0.00           H  
ATOM   2177 HH22 ARG A 144      35.501   8.020  71.312  1.00  0.00           H  
ATOM   2178  N   ALA A 145      30.861   1.514  75.181  1.00  0.00           N  
ATOM   2179  CA  ALA A 145      29.876   2.304  75.914  1.00  0.00           C  
ATOM   2180  C   ALA A 145      29.015   1.528  76.904  1.00  0.00           C  
ATOM   2181  O   ALA A 145      28.452   2.159  77.807  1.00  0.00           O  
ATOM   2182  CB  ALA A 145      28.943   3.035  74.934  1.00  0.00           C  
ATOM   2183  H   ALA A 145      30.573   0.660  74.724  1.00  0.00           H  
ATOM   2184  HA  ALA A 145      30.475   2.997  76.505  1.00  0.00           H  
ATOM   2185  HB1 ALA A 145      29.537   3.639  74.248  1.00  0.00           H  
ATOM   2186  HB2 ALA A 145      28.366   2.304  74.368  1.00  0.00           H  
ATOM   2187  HB3 ALA A 145      28.264   3.680  75.491  1.00  0.00           H  
ATOM   2188  N   HIS A 146      28.885   0.205  76.784  1.00  0.00           N  
ATOM   2189  CA  HIS A 146      28.076  -0.537  77.747  1.00  0.00           C  
ATOM   2190  C   HIS A 146      28.635  -1.955  77.831  1.00  0.00           C  
ATOM   2191  O   HIS A 146      27.933  -2.916  77.489  1.00  0.00           O  
ATOM   2192  CB  HIS A 146      26.598  -0.538  77.329  1.00  0.00           C  
ATOM   2193  CG  HIS A 146      25.668  -1.124  78.348  1.00  0.00           C  
ATOM   2194  ND1 HIS A 146      26.040  -1.366  79.653  1.00  0.00           N  
ATOM   2195  CD2 HIS A 146      24.368  -1.494  78.255  1.00  0.00           C  
ATOM   2196  CE1 HIS A 146      25.018  -1.885  80.312  1.00  0.00           C  
ATOM   2197  NE2 HIS A 146      23.990  -1.969  79.487  1.00  0.00           N  
ATOM   2198  H   HIS A 146      29.345  -0.282  76.028  1.00  0.00           H  
ATOM   2199  HA  HIS A 146      28.123  -0.065  78.728  1.00  0.00           H  
ATOM   2200  HB2 HIS A 146      26.504  -1.115  76.409  1.00  0.00           H  
ATOM   2201  HB3 HIS A 146      26.295   0.493  77.144  1.00  0.00           H  
ATOM   2202  HD2 HIS A 146      23.745  -1.428  77.375  1.00  0.00           H  
ATOM   2203  HE2 HIS A 146      23.075  -2.325  79.724  1.00  0.00           H  
ATOM   2204  HE1 HIS A 146      25.023  -2.189  81.348  1.00  0.00           H  
ATOM   2205  N   PRO A 147      29.890  -2.121  78.276  1.00  0.00           N  
ATOM   2206  CA  PRO A 147      30.583  -3.419  78.122  1.00  0.00           C  
ATOM   2207  C   PRO A 147      29.913  -4.603  78.797  1.00  0.00           C  
ATOM   2208  O   PRO A 147      30.107  -5.740  78.349  1.00  0.00           O  
ATOM   2209  CB  PRO A 147      31.966  -3.147  78.731  1.00  0.00           C  
ATOM   2210  CG  PRO A 147      31.732  -2.017  79.693  1.00  0.00           C  
ATOM   2211  CD  PRO A 147      30.687  -1.159  79.055  1.00  0.00           C  
ATOM   2212  HA  PRO A 147      30.593  -3.723  77.075  1.00  0.00           H  
ATOM   2213  HB2 PRO A 147      32.338  -4.028  79.254  1.00  0.00           H  
ATOM   2214  HB3 PRO A 147      32.678  -2.855  77.958  1.00  0.00           H  
ATOM   2215  HG2 PRO A 147      32.650  -1.450  79.845  1.00  0.00           H  
ATOM   2216  HG3 PRO A 147      31.379  -2.399  80.651  1.00  0.00           H  
ATOM   2217  HD2 PRO A 147      31.140  -0.410  78.405  1.00  0.00           H  
ATOM   2218  HD3 PRO A 147      30.075  -0.664  79.809  1.00  0.00           H  
ATOM   2219  N   LYS A 148      29.133  -4.386  79.856  1.00  0.00           N  
ATOM   2220  CA  LYS A 148      28.509  -5.473  80.600  1.00  0.00           C  
ATOM   2221  C   LYS A 148      27.071  -5.722  80.154  1.00  0.00           C  
ATOM   2222  O   LYS A 148      26.240  -6.168  80.954  1.00  0.00           O  
ATOM   2223  CB  LYS A 148      28.562  -5.168  82.096  1.00  0.00           C  
ATOM   2224  CG  LYS A 148      29.970  -4.934  82.637  1.00  0.00           C  
ATOM   2225  CD  LYS A 148      29.944  -4.512  84.097  1.00  0.00           C  
ATOM   2226  CE  LYS A 148      31.339  -4.206  84.608  1.00  0.00           C  
ATOM   2227  NZ  LYS A 148      31.305  -3.740  86.020  1.00  0.00           N1+
ATOM   2228  H   LYS A 148      28.969  -3.435  80.153  1.00  0.00           H  
ATOM   2229  HA  LYS A 148      29.068  -6.386  80.394  1.00  0.00           H  
ATOM   2230  HB2 LYS A 148      27.970  -4.272  82.283  1.00  0.00           H  
ATOM   2231  HB3 LYS A 148      28.125  -6.010  82.632  1.00  0.00           H  
ATOM   2232  HG2 LYS A 148      30.542  -5.857  82.545  1.00  0.00           H  
ATOM   2233  HG3 LYS A 148      30.449  -4.150  82.050  1.00  0.00           H  
ATOM   2234  HD2 LYS A 148      29.517  -5.319  84.692  1.00  0.00           H  
ATOM   2235  HD3 LYS A 148      29.326  -3.620  84.198  1.00  0.00           H  
ATOM   2236  HE2 LYS A 148      31.782  -3.427  83.987  1.00  0.00           H  
ATOM   2237  HE3 LYS A 148      31.946  -5.109  84.546  1.00  0.00           H  
ATOM   2238  HZ1 LYS A 148      30.747  -2.900  86.084  1.00  0.00           H  
ATOM   2239  HZ2 LYS A 148      30.899  -4.459  86.602  1.00  0.00           H  
ATOM   2240  HZ3 LYS A 148      32.245  -3.544  86.333  1.00  0.00           H  
ATOM   2241  N   ALA A 149      26.767  -5.443  78.887  1.00  0.00           N  
ATOM   2242  CA  ALA A 149      25.435  -5.661  78.348  1.00  0.00           C  
ATOM   2243  C   ALA A 149      25.238  -7.108  77.910  1.00  0.00           C  
ATOM   2244  O   ALA A 149      26.194  -7.825  77.596  1.00  0.00           O  
ATOM   2245  CB  ALA A 149      25.177  -4.728  77.165  1.00  0.00           C  
ATOM   2246  H   ALA A 149      27.484  -5.068  78.283  1.00  0.00           H  
ATOM   2247  HA  ALA A 149      24.722  -5.444  79.144  1.00  0.00           H  
ATOM   2248  HB1 ALA A 149      25.295  -3.693  77.486  1.00  0.00           H  
ATOM   2249  HB2 ALA A 149      25.889  -4.945  76.369  1.00  0.00           H  
ATOM   2250  HB3 ALA A 149      24.163  -4.881  76.796  1.00  0.00           H  
ATOM   2251  N   LYS A 150      23.976  -7.533  77.901  1.00  0.00           N  
ATOM   2252  CA  LYS A 150      23.573  -8.833  77.372  1.00  0.00           C  
ATOM   2253  C   LYS A 150      23.036  -8.617  75.959  1.00  0.00           C  
ATOM   2254  O   LYS A 150      21.998  -7.968  75.775  1.00  0.00           O  
ATOM   2255  CB  LYS A 150      22.519  -9.480  78.268  1.00  0.00           C  
ATOM   2256  CG  LYS A 150      22.930  -9.626  79.729  1.00  0.00           C  
ATOM   2257  CD  LYS A 150      24.310 -10.246  79.880  1.00  0.00           C  
ATOM   2258  CE  LYS A 150      24.617 -10.535  81.343  1.00  0.00           C  
ATOM   2259  NZ  LYS A 150      25.986 -11.094  81.529  1.00  0.00           N1+
ATOM   2260  H   LYS A 150      23.262  -6.926  78.279  1.00  0.00           H  
ATOM   2261  HA  LYS A 150      24.426  -9.511  77.346  1.00  0.00           H  
ATOM   2262  HB2 LYS A 150      21.617  -8.869  78.228  1.00  0.00           H  
ATOM   2263  HB3 LYS A 150      22.302 -10.473  77.875  1.00  0.00           H  
ATOM   2264  HG2 LYS A 150      22.936  -8.639  80.192  1.00  0.00           H  
ATOM   2265  HG3 LYS A 150      22.203 -10.260  80.236  1.00  0.00           H  
ATOM   2266  HD2 LYS A 150      25.057  -9.555  79.488  1.00  0.00           H  
ATOM   2267  HD3 LYS A 150      24.346 -11.178  79.317  1.00  0.00           H  
ATOM   2268  HE2 LYS A 150      23.890 -11.254  81.719  1.00  0.00           H  
ATOM   2269  HE3 LYS A 150      24.536  -9.607  81.909  1.00  0.00           H  
ATOM   2270  HZ1 LYS A 150      26.070 -11.958  81.013  1.00  0.00           H  
ATOM   2271  HZ2 LYS A 150      26.669 -10.432  81.189  1.00  0.00           H  
ATOM   2272  HZ3 LYS A 150      26.147 -11.270  82.510  1.00  0.00           H  
ATOM   2273  N   LEU A 151      23.740  -9.144  74.959  1.00  0.00           N  
ATOM   2274  CA  LEU A 151      23.404  -8.882  73.566  1.00  0.00           C  
ATOM   2275  C   LEU A 151      22.605 -10.026  72.956  1.00  0.00           C  
ATOM   2276  O   LEU A 151      22.872 -11.202  73.214  1.00  0.00           O  
ATOM   2277  CB  LEU A 151      24.663  -8.633  72.734  1.00  0.00           C  
ATOM   2278  CG  LEU A 151      25.390  -7.326  73.044  1.00  0.00           C  
ATOM   2279  CD1 LEU A 151      26.361  -6.990  71.931  1.00  0.00           C  
ATOM   2280  CD2 LEU A 151      24.389  -6.199  73.248  1.00  0.00           C  
ATOM   2281  H   LEU A 151      24.527  -9.740  75.172  1.00  0.00           H  
ATOM   2282  HA  LEU A 151      22.786  -7.984  73.552  1.00  0.00           H  
ATOM   2283  HB2 LEU A 151      25.355  -9.456  72.912  1.00  0.00           H  
ATOM   2284  HB3 LEU A 151      24.377  -8.620  71.682  1.00  0.00           H  
ATOM   2285  HG  LEU A 151      25.956  -7.449  73.967  1.00  0.00           H  
ATOM   2286 HD11 LEU A 151      27.083  -7.800  71.822  1.00  0.00           H  
ATOM   2287 HD12 LEU A 151      25.813  -6.863  70.997  1.00  0.00           H  
ATOM   2288 HD13 LEU A 151      26.886  -6.066  72.173  1.00  0.00           H  
ATOM   2289 HD21 LEU A 151      23.810  -6.058  72.335  1.00  0.00           H  
ATOM   2290 HD22 LEU A 151      23.718  -6.453  74.068  1.00  0.00           H  
ATOM   2291 HD23 LEU A 151      24.922  -5.278  73.486  1.00  0.00           H  
ATOM   2292  N   VAL A 152      21.629  -9.660  72.135  1.00  0.00           N  
ATOM   2293  CA  VAL A 152      20.801 -10.599  71.393  1.00  0.00           C  
ATOM   2294  C   VAL A 152      21.046 -10.348  69.912  1.00  0.00           C  
ATOM   2295  O   VAL A 152      20.867  -9.222  69.426  1.00  0.00           O  
ATOM   2296  CB  VAL A 152      19.313 -10.452  71.744  1.00  0.00           C  
ATOM   2297  CG1 VAL A 152      18.484 -11.424  70.933  1.00  0.00           C  
ATOM   2298  CG2 VAL A 152      19.099 -10.670  73.230  1.00  0.00           C  
ATOM   2299  H   VAL A 152      21.450  -8.673  72.018  1.00  0.00           H  
ATOM   2300  HA  VAL A 152      21.071 -11.621  71.658  1.00  0.00           H  
ATOM   2301  HB  VAL A 152      18.992  -9.440  71.497  1.00  0.00           H  
ATOM   2302 HG11 VAL A 152      18.635 -11.232  69.871  1.00  0.00           H  
ATOM   2303 HG12 VAL A 152      18.790 -12.444  71.165  1.00  0.00           H  
ATOM   2304 HG13 VAL A 152      17.430 -11.296  71.179  1.00  0.00           H  
ATOM   2305 HG21 VAL A 152      19.415 -11.678  73.498  1.00  0.00           H  
ATOM   2306 HG22 VAL A 152      19.686  -9.944  73.792  1.00  0.00           H  
ATOM   2307 HG23 VAL A 152      18.043 -10.545  73.467  1.00  0.00           H  
ATOM   2308  N   LEU A 153      21.476 -11.384  69.201  1.00  0.00           N  
ATOM   2309  CA  LEU A 153      21.788 -11.257  67.785  1.00  0.00           C  
ATOM   2310  C   LEU A 153      20.490 -11.317  66.992  1.00  0.00           C  
ATOM   2311  O   LEU A 153      19.756 -12.308  67.071  1.00  0.00           O  
ATOM   2312  CB  LEU A 153      22.750 -12.365  67.359  1.00  0.00           C  
ATOM   2313  CG  LEU A 153      23.555 -12.268  66.057  1.00  0.00           C  
ATOM   2314  CD1 LEU A 153      24.601 -13.370  66.027  1.00  0.00           C  
ATOM   2315  CD2 LEU A 153      22.681 -12.354  64.812  1.00  0.00           C  
ATOM   2316  H   LEU A 153      21.589 -12.280  69.653  1.00  0.00           H  
ATOM   2317  HA  LEU A 153      22.278 -10.303  67.591  1.00  0.00           H  
ATOM   2318  HB2 LEU A 153      23.478 -12.467  68.164  1.00  0.00           H  
ATOM   2319  HB3 LEU A 153      22.157 -13.277  67.287  1.00  0.00           H  
ATOM   2320  HG  LEU A 153      24.031 -11.288  66.043  1.00  0.00           H  
ATOM   2321 HD11 LEU A 153      25.249 -13.280  66.899  1.00  0.00           H  
ATOM   2322 HD12 LEU A 153      24.106 -14.341  66.041  1.00  0.00           H  
ATOM   2323 HD13 LEU A 153      25.198 -13.280  65.119  1.00  0.00           H  
ATOM   2324 HD21 LEU A 153      22.183 -13.323  64.784  1.00  0.00           H  
ATOM   2325 HD22 LEU A 153      21.933 -11.561  64.838  1.00  0.00           H  
ATOM   2326 HD23 LEU A 153      23.302 -12.239  63.924  1.00  0.00           H  
ATOM   2327  N   ARG A 154      20.198 -10.261  66.237  1.00  0.00           N  
ATOM   2328  CA  ARG A 154      19.015 -10.244  65.387  1.00  0.00           C  
ATOM   2329  C   ARG A 154      19.377 -10.814  64.022  1.00  0.00           C  
ATOM   2330  O   ARG A 154      20.277 -10.302  63.349  1.00  0.00           O  
ATOM   2331  CB  ARG A 154      18.439  -8.836  65.243  1.00  0.00           C  
ATOM   2332  CG  ARG A 154      17.211  -8.803  64.340  1.00  0.00           C  
ATOM   2333  CD  ARG A 154      16.407  -7.526  64.485  1.00  0.00           C  
ATOM   2334  NE  ARG A 154      15.393  -7.422  63.438  1.00  0.00           N  
ATOM   2335  CZ  ARG A 154      14.625  -6.356  63.239  1.00  0.00           C  
ATOM   2336  NH1 ARG A 154      14.749  -5.292  64.019  1.00  0.00           N  
ATOM   2337  NH2 ARG A 154      13.731  -6.354  62.259  1.00  0.00           N1+
ATOM   2338  H   ARG A 154      20.808  -9.456  66.254  1.00  0.00           H  
ATOM   2339  HA  ARG A 154      18.244 -10.857  65.853  1.00  0.00           H  
ATOM   2340  HB2 ARG A 154      18.158  -8.469  66.230  1.00  0.00           H  
ATOM   2341  HB3 ARG A 154      19.204  -8.186  64.818  1.00  0.00           H  
ATOM   2342  HG2 ARG A 154      16.570  -9.648  64.593  1.00  0.00           H  
ATOM   2343  HG3 ARG A 154      17.538  -8.892  63.304  1.00  0.00           H  
ATOM   2344  HD2 ARG A 154      17.080  -6.671  64.415  1.00  0.00           H  
ATOM   2345  HD3 ARG A 154      15.916  -7.523  65.458  1.00  0.00           H  
ATOM   2346  HE  ARG A 154      15.267  -8.214  62.824  1.00  0.00           H  
ATOM   2347 HH11 ARG A 154      14.164  -4.483  63.866  1.00  0.00           H  
ATOM   2348 HH12 ARG A 154      15.429  -5.290  64.766  1.00  0.00           H  
ATOM   2349 HH21 ARG A 154      13.633  -7.163  61.663  1.00  0.00           H  
ATOM   2350 HH22 ARG A 154      13.148  -5.543  62.109  1.00  0.00           H  
ATOM   2351  N   ILE A 155      18.674 -11.869  63.617  1.00  0.00           N  
ATOM   2352  CA  ILE A 155      18.958 -12.546  62.364  1.00  0.00           C  
ATOM   2353  C   ILE A 155      17.942 -12.096  61.324  1.00  0.00           C  
ATOM   2354  O   ILE A 155      16.830 -11.662  61.639  1.00  0.00           O  
ATOM   2355  CB  ILE A 155      18.957 -14.086  62.516  1.00  0.00           C  
ATOM   2356  CG1 ILE A 155      17.577 -14.582  62.954  1.00  0.00           C  
ATOM   2357  CG2 ILE A 155      20.047 -14.533  63.482  1.00  0.00           C  
ATOM   2358  CD1 ILE A 155      17.426 -16.087  62.902  1.00  0.00           C  
ATOM   2359  H   ILE A 155      17.921 -12.209  64.198  1.00  0.00           H  
ATOM   2360  HA  ILE A 155      19.963 -12.275  62.041  1.00  0.00           H  
ATOM   2361  HB  ILE A 155      19.176 -14.532  61.546  1.00  0.00           H  
ATOM   2362 HG12 ILE A 155      17.403 -14.254  63.979  1.00  0.00           H  
ATOM   2363 HG13 ILE A 155      16.828 -14.138  62.298  1.00  0.00           H  
ATOM   2364 HG21 ILE A 155      21.017 -14.194  63.118  1.00  0.00           H  
ATOM   2365 HG22 ILE A 155      19.859 -14.104  64.466  1.00  0.00           H  
ATOM   2366 HG23 ILE A 155      20.045 -15.621  63.554  1.00  0.00           H  
ATOM   2367 HD11 ILE A 155      17.575 -16.432  61.879  1.00  0.00           H  
ATOM   2368 HD12 ILE A 155      18.168 -16.549  63.553  1.00  0.00           H  
ATOM   2369 HD13 ILE A 155      16.426 -16.364  63.237  1.00  0.00           H  
ATOM   2370  N   ALA A 156      18.332 -12.210  60.059  1.00  0.00           N  
ATOM   2371  CA  ALA A 156      17.494 -11.771  58.955  1.00  0.00           C  
ATOM   2372  C   ALA A 156      16.384 -12.765  58.639  1.00  0.00           C  
ATOM   2373  O   ALA A 156      16.490 -13.966  58.903  1.00  0.00           O  
ATOM   2374  CB  ALA A 156      18.343 -11.546  57.703  1.00  0.00           C  
ATOM   2375  H   ALA A 156      19.236 -12.613  59.859  1.00  0.00           H  
ATOM   2376  HA  ALA A 156      17.027 -10.836  59.264  1.00  0.00           H  
ATOM   2377  HB1 ALA A 156      19.120 -10.812  57.918  1.00  0.00           H  
ATOM   2378  HB2 ALA A 156      18.804 -12.487  57.403  1.00  0.00           H  
ATOM   2379  HB3 ALA A 156      17.710 -11.178  56.896  1.00  0.00           H  
ATOM   2380  N   THR A 157      15.305 -12.234  58.064  1.00  0.00           N  
ATOM   2381  CA  THR A 157      14.165 -12.999  57.583  1.00  0.00           C  
ATOM   2382  C   THR A 157      13.795 -12.406  56.233  1.00  0.00           C  
ATOM   2383  O   THR A 157      13.907 -11.192  56.044  1.00  0.00           O  
ATOM   2384  CB  THR A 157      12.960 -12.915  58.534  1.00  0.00           C  
ATOM   2385  OG1 THR A 157      12.417 -11.590  58.494  1.00  0.00           O  
ATOM   2386  CG2 THR A 157      13.362 -13.244  59.967  1.00  0.00           C  
ATOM   2387  H   THR A 157      15.277 -11.230  57.955  1.00  0.00           H  
ATOM   2388  HA  THR A 157      14.430 -14.054  57.516  1.00  0.00           H  
ATOM   2389  HB  THR A 157      12.217 -13.643  58.208  1.00  0.00           H  
ATOM   2390 HG21 THR A 157      13.783 -14.249  60.005  1.00  0.00           H  
ATOM   2391 HG22 THR A 157      14.106 -12.525  60.310  1.00  0.00           H  
ATOM   2392 HG23 THR A 157      12.484 -13.194  60.611  1.00  0.00           H  
ATOM   2393  HG1 THR A 157      12.469 -11.228  59.382  1.00  0.00           H  
ATOM   2394  N   ASP A 158      13.365 -13.242  55.294  1.00  0.00           N  
ATOM   2395  CA  ASP A 158      12.983 -12.756  53.972  1.00  0.00           C  
ATOM   2396  C   ASP A 158      11.464 -12.727  53.859  1.00  0.00           C  
ATOM   2397  O   ASP A 158      10.804 -13.751  54.067  1.00  0.00           O  
ATOM   2398  CB  ASP A 158      13.597 -13.607  52.865  1.00  0.00           C  
ATOM   2399  CG  ASP A 158      13.331 -13.037  51.486  1.00  0.00           C  
ATOM   2400  OD1 ASP A 158      13.614 -11.835  51.284  1.00  0.00           O  
ATOM   2401  OD2 ASP A 158      12.848 -13.780  50.608  1.00  0.00           O1-
ATOM   2402  H   ASP A 158      13.302 -14.229  55.498  1.00  0.00           H  
ATOM   2403  HA  ASP A 158      13.369 -11.744  53.849  1.00  0.00           H  
ATOM   2404  HB2 ASP A 158      13.173 -14.610  52.918  1.00  0.00           H  
ATOM   2405  HB3 ASP A 158      14.675 -13.660  53.020  1.00  0.00           H  
ATOM   2406  N   ASP A 159      10.916 -11.562  53.524  1.00  0.00           N  
ATOM   2407  CA  ASP A 159       9.479 -11.392  53.345  1.00  0.00           C  
ATOM   2408  C   ASP A 159       9.198 -11.070  51.883  1.00  0.00           C  
ATOM   2409  O   ASP A 159       9.684 -10.061  51.362  1.00  0.00           O  
ATOM   2410  CB  ASP A 159       8.937 -10.294  54.261  1.00  0.00           C  
ATOM   2411  CG  ASP A 159       7.426 -10.188  54.210  1.00  0.00           C  
ATOM   2412  OD1 ASP A 159       6.906  -9.052  54.223  1.00  0.00           O  
ATOM   2413  OD2 ASP A 159       6.760 -11.243  54.138  1.00  0.00           O1-
ATOM   2414  H   ASP A 159      11.519 -10.763  53.388  1.00  0.00           H  
ATOM   2415  HA  ASP A 159       8.971 -12.317  53.616  1.00  0.00           H  
ATOM   2416  HB2 ASP A 159       9.365  -9.340  53.954  1.00  0.00           H  
ATOM   2417  HB3 ASP A 159       9.237 -10.514  55.285  1.00  0.00           H  
ATOM   2418  N   SER A 160       8.419 -11.933  51.224  1.00  0.00           N  
ATOM   2419  CA  SER A 160       8.147 -11.751  49.802  1.00  0.00           C  
ATOM   2420  C   SER A 160       7.292 -10.514  49.550  1.00  0.00           C  
ATOM   2421  O   SER A 160       7.533  -9.776  48.589  1.00  0.00           O  
ATOM   2422  CB  SER A 160       7.471 -12.999  49.240  1.00  0.00           C  
ATOM   2423  OG  SER A 160       6.245 -13.253  49.902  1.00  0.00           O  
ATOM   2424  H   SER A 160       8.015 -12.718  51.714  1.00  0.00           H  
ATOM   2425  HA  SER A 160       9.097 -11.599  49.289  1.00  0.00           H  
ATOM   2426  HB2 SER A 160       8.133 -13.854  49.375  1.00  0.00           H  
ATOM   2427  HB3 SER A 160       7.279 -12.852  48.177  1.00  0.00           H  
ATOM   2428  HG  SER A 160       6.439 -13.382  50.833  1.00  0.00           H  
ATOM   2429  N   LYS A 161       6.286 -10.273  50.394  1.00  0.00           N  
ATOM   2430  CA  LYS A 161       5.394  -9.138  50.181  1.00  0.00           C  
ATOM   2431  C   LYS A 161       6.076  -7.794  50.413  1.00  0.00           C  
ATOM   2432  O   LYS A 161       5.574  -6.773  49.929  1.00  0.00           O  
ATOM   2433  CB  LYS A 161       4.158  -9.268  51.072  1.00  0.00           C  
ATOM   2434  CG  LYS A 161       3.299 -10.468  50.731  1.00  0.00           C  
ATOM   2435  CD  LYS A 161       3.058 -10.571  49.228  1.00  0.00           C  
ATOM   2436  CE  LYS A 161       2.248 -11.812  48.871  1.00  0.00           C  
ATOM   2437  NZ  LYS A 161       2.929 -13.069  49.284  1.00  0.00           N1+
ATOM   2438  H   LYS A 161       6.141 -10.882  51.187  1.00  0.00           H  
ATOM   2439  HA  LYS A 161       5.096  -9.160  49.133  1.00  0.00           H  
ATOM   2440  HB2 LYS A 161       4.486  -9.360  52.108  1.00  0.00           H  
ATOM   2441  HB3 LYS A 161       3.554  -8.367  50.960  1.00  0.00           H  
ATOM   2442  HG2 LYS A 161       3.802 -11.373  51.072  1.00  0.00           H  
ATOM   2443  HG3 LYS A 161       2.339 -10.373  51.238  1.00  0.00           H  
ATOM   2444  HD2 LYS A 161       4.020 -10.618  48.718  1.00  0.00           H  
ATOM   2445  HD3 LYS A 161       2.514  -9.687  48.896  1.00  0.00           H  
ATOM   2446  HE2 LYS A 161       2.097 -11.833  47.792  1.00  0.00           H  
ATOM   2447  HE3 LYS A 161       1.282 -11.756  49.372  1.00  0.00           H  
ATOM   2448  HZ1 LYS A 161       3.824 -13.135  48.820  1.00  0.00           H  
ATOM   2449  HZ2 LYS A 161       3.068 -13.063  50.284  1.00  0.00           H  
ATOM   2450  HZ3 LYS A 161       2.357 -13.861  49.028  1.00  0.00           H  
ATOM   2451  N   ALA A 162       7.179  -7.763  51.160  1.00  0.00           N  
ATOM   2452  CA  ALA A 162       7.905  -6.514  51.353  1.00  0.00           C  
ATOM   2453  C   ALA A 162       8.424  -5.980  50.022  1.00  0.00           C  
ATOM   2454  O   ALA A 162       8.877  -6.740  49.161  1.00  0.00           O  
ATOM   2455  CB  ALA A 162       9.062  -6.713  52.330  1.00  0.00           C  
ATOM   2456  H   ALA A 162       7.514  -8.611  51.595  1.00  0.00           H  
ATOM   2457  HA  ALA A 162       7.216  -5.782  51.773  1.00  0.00           H  
ATOM   2458  HB1 ALA A 162       8.675  -7.073  53.283  1.00  0.00           H  
ATOM   2459  HB2 ALA A 162       9.760  -7.444  51.922  1.00  0.00           H  
ATOM   2460  HB3 ALA A 162       9.577  -5.764  52.482  1.00  0.00           H  
ATOM   2461  N   VAL A 163       8.360  -4.655  49.859  1.00  0.00           N  
ATOM   2462  CA  VAL A 163       8.716  -4.031  48.585  1.00  0.00           C  
ATOM   2463  C   VAL A 163      10.195  -4.236  48.265  1.00  0.00           C  
ATOM   2464  O   VAL A 163      10.559  -4.533  47.119  1.00  0.00           O  
ATOM   2465  CB  VAL A 163       8.339  -2.537  48.602  1.00  0.00           C  
ATOM   2466  CG1 VAL A 163       8.841  -1.841  47.348  1.00  0.00           C  
ATOM   2467  CG2 VAL A 163       6.832  -2.372  48.736  1.00  0.00           C  
ATOM   2468  H   VAL A 163       8.060  -4.074  50.629  1.00  0.00           H  
ATOM   2469  HA  VAL A 163       8.148  -4.514  47.790  1.00  0.00           H  
ATOM   2470  HB  VAL A 163       8.817  -2.073  49.464  1.00  0.00           H  
ATOM   2471 HG11 VAL A 163       9.923  -1.951  47.280  1.00  0.00           H  
ATOM   2472 HG12 VAL A 163       8.374  -2.291  46.471  1.00  0.00           H  
ATOM   2473 HG13 VAL A 163       8.585  -0.782  47.393  1.00  0.00           H  
ATOM   2474 HG21 VAL A 163       6.339  -2.832  47.880  1.00  0.00           H  
ATOM   2475 HG22 VAL A 163       6.494  -2.855  49.653  1.00  0.00           H  
ATOM   2476 HG23 VAL A 163       6.584  -1.311  48.771  1.00  0.00           H  
ATOM   2477  N   CYS A 164      11.067  -4.096  49.261  1.00  0.00           N  
ATOM   2478  CA  CYS A 164      12.509  -4.182  49.057  1.00  0.00           C  
ATOM   2479  C   CYS A 164      13.049  -5.420  49.757  1.00  0.00           C  
ATOM   2480  O   CYS A 164      12.974  -5.528  50.986  1.00  0.00           O  
ATOM   2481  CB  CYS A 164      13.213  -2.926  49.572  1.00  0.00           C  
ATOM   2482  SG  CYS A 164      12.676  -1.395  48.774  1.00  0.00           S  
ATOM   2483  H   CYS A 164      10.717  -3.924  50.193  1.00  0.00           H  
ATOM   2484  HA  CYS A 164      12.707  -4.258  47.988  1.00  0.00           H  
ATOM   2485  HB2 CYS A 164      14.284  -3.041  49.404  1.00  0.00           H  
ATOM   2486  HB3 CYS A 164      13.020  -2.840  50.641  1.00  0.00           H  
ATOM   2487  HG  CYS A 164      11.367  -1.222  48.978  1.00  0.00           H  
ATOM   2488  N   ARG A 165      13.597  -6.349  48.970  1.00  0.00           N  
ATOM   2489  CA  ARG A 165      14.227  -7.547  49.506  1.00  0.00           C  
ATOM   2490  C   ARG A 165      15.726  -7.590  49.275  1.00  0.00           C  
ATOM   2491  O   ARG A 165      16.425  -8.304  50.000  1.00  0.00           O  
ATOM   2492  CB  ARG A 165      13.605  -8.809  48.894  1.00  0.00           C  
ATOM   2493  CG  ARG A 165      12.320  -9.268  49.564  1.00  0.00           C  
ATOM   2494  CD  ARG A 165      11.804 -10.560  48.948  1.00  0.00           C  
ATOM   2495  NE  ARG A 165      10.931 -10.314  47.805  1.00  0.00           N  
ATOM   2496  CZ  ARG A 165      10.364 -11.273  47.082  1.00  0.00           C  
ATOM   2497  NH1 ARG A 165       9.579 -10.960  46.061  1.00  0.00           N  
ATOM   2498  NH2 ARG A 165      10.584 -12.547  47.379  1.00  0.00           N1+
ATOM   2499  H   ARG A 165      13.574  -6.216  47.969  1.00  0.00           H  
ATOM   2500  HA  ARG A 165      14.052  -7.514  50.581  1.00  0.00           H  
ATOM   2501  HB2 ARG A 165      13.389  -8.607  47.845  1.00  0.00           H  
ATOM   2502  HB3 ARG A 165      14.333  -9.617  48.966  1.00  0.00           H  
ATOM   2503  HG2 ARG A 165      11.563  -8.493  49.448  1.00  0.00           H  
ATOM   2504  HG3 ARG A 165      12.512  -9.432  50.624  1.00  0.00           H  
ATOM   2505  HD2 ARG A 165      11.245 -11.111  49.704  1.00  0.00           H  
ATOM   2506  HD3 ARG A 165      12.655 -11.156  48.618  1.00  0.00           H  
ATOM   2507  HE  ARG A 165      10.746  -9.355  47.548  1.00  0.00           H  
ATOM   2508 HH11 ARG A 165       9.410  -9.991  45.833  1.00  0.00           H  
ATOM   2509 HH12 ARG A 165       9.150 -11.691  45.511  1.00  0.00           H  
ATOM   2510 HH21 ARG A 165      11.183 -12.788  48.155  1.00  0.00           H  
ATOM   2511 HH22 ARG A 165      10.152 -13.276  46.829  1.00  0.00           H  
ATOM   2512  N   LEU A 166      16.230  -6.861  48.278  1.00  0.00           N  
ATOM   2513  CA  LEU A 166      17.663  -6.862  48.014  1.00  0.00           C  
ATOM   2514  C   LEU A 166      18.429  -6.207  49.150  1.00  0.00           C  
ATOM   2515  O   LEU A 166      19.519  -6.660  49.520  1.00  0.00           O  
ATOM   2516  CB  LEU A 166      17.947  -6.130  46.708  1.00  0.00           C  
ATOM   2517  CG  LEU A 166      17.399  -6.719  45.415  1.00  0.00           C  
ATOM   2518  CD1 LEU A 166      18.393  -6.391  44.324  1.00  0.00           C  
ATOM   2519  CD2 LEU A 166      17.194  -8.229  45.547  1.00  0.00           C  
ATOM   2520  H   LEU A 166      15.614  -6.305  47.702  1.00  0.00           H  
ATOM   2521  HA  LEU A 166      17.995  -7.897  47.932  1.00  0.00           H  
ATOM   2522  HB2 LEU A 166      17.535  -5.126  46.805  1.00  0.00           H  
ATOM   2523  HB3 LEU A 166      19.030  -6.069  46.601  1.00  0.00           H  
ATOM   2524  HG  LEU A 166      16.423  -6.295  45.179  1.00  0.00           H  
ATOM   2525 HD11 LEU A 166      18.488  -5.309  44.232  1.00  0.00           H  
ATOM   2526 HD12 LEU A 166      19.363  -6.821  44.575  1.00  0.00           H  
ATOM   2527 HD13 LEU A 166      18.045  -6.806  43.378  1.00  0.00           H  
ATOM   2528 HD21 LEU A 166      18.145  -8.705  45.784  1.00  0.00           H  
ATOM   2529 HD22 LEU A 166      16.478  -8.430  46.344  1.00  0.00           H  
ATOM   2530 HD23 LEU A 166      16.813  -8.627  44.607  1.00  0.00           H  
ATOM   2531  N   SER A 167      17.883  -5.123  49.689  1.00  0.00           N  
ATOM   2532  CA  SER A 167      18.485  -4.389  50.790  1.00  0.00           C  
ATOM   2533  C   SER A 167      17.556  -4.505  51.987  1.00  0.00           C  
ATOM   2534  O   SER A 167      16.403  -4.063  51.925  1.00  0.00           O  
ATOM   2535  CB  SER A 167      18.708  -2.925  50.412  1.00  0.00           C  
ATOM   2536  OG  SER A 167      17.472  -2.295  50.126  1.00  0.00           O  
ATOM   2537  H   SER A 167      17.005  -4.792  49.315  1.00  0.00           H  
ATOM   2538  HA  SER A 167      19.462  -4.807  51.031  1.00  0.00           H  
ATOM   2539  HB2 SER A 167      19.349  -2.875  49.532  1.00  0.00           H  
ATOM   2540  HB3 SER A 167      19.190  -2.409  51.242  1.00  0.00           H  
ATOM   2541  HG  SER A 167      16.928  -2.350  50.915  1.00  0.00           H  
ATOM   2542  N   VAL A 168      18.047  -5.110  53.063  1.00  0.00           N  
ATOM   2543  CA  VAL A 168      17.281  -5.280  54.291  1.00  0.00           C  
ATOM   2544  C   VAL A 168      17.948  -4.428  55.362  1.00  0.00           C  
ATOM   2545  O   VAL A 168      19.172  -4.481  55.530  1.00  0.00           O  
ATOM   2546  CB  VAL A 168      17.192  -6.759  54.708  1.00  0.00           C  
ATOM   2547  CG1 VAL A 168      16.379  -6.901  55.974  1.00  0.00           C  
ATOM   2548  CG2 VAL A 168      16.585  -7.589  53.584  1.00  0.00           C  
ATOM   2549  H   VAL A 168      18.991  -5.467  53.028  1.00  0.00           H  
ATOM   2550  HA  VAL A 168      16.251  -4.956  54.141  1.00  0.00           H  
ATOM   2551  HB  VAL A 168      18.199  -7.128  54.904  1.00  0.00           H  
ATOM   2552 HG11 VAL A 168      16.842  -6.318  56.770  1.00  0.00           H  
ATOM   2553 HG12 VAL A 168      15.367  -6.537  55.799  1.00  0.00           H  
ATOM   2554 HG13 VAL A 168      16.342  -7.950  56.266  1.00  0.00           H  
ATOM   2555 HG21 VAL A 168      15.576  -7.234  53.374  1.00  0.00           H  
ATOM   2556 HG22 VAL A 168      17.198  -7.492  52.688  1.00  0.00           H  
ATOM   2557 HG23 VAL A 168      16.546  -8.636  53.886  1.00  0.00           H  
ATOM   2558  N   LYS A 169      17.144  -3.647  56.088  1.00  0.00           N  
ATOM   2559  CA  LYS A 169      17.703  -2.706  57.054  1.00  0.00           C  
ATOM   2560  C   LYS A 169      18.308  -3.423  58.254  1.00  0.00           C  
ATOM   2561  O   LYS A 169      19.365  -3.019  58.752  1.00  0.00           O  
ATOM   2562  CB  LYS A 169      16.622  -1.726  57.510  1.00  0.00           C  
ATOM   2563  CG  LYS A 169      17.123  -0.634  58.443  1.00  0.00           C  
ATOM   2564  CD  LYS A 169      16.058   0.423  58.685  1.00  0.00           C  
ATOM   2565  CE  LYS A 169      16.618   1.588  59.486  1.00  0.00           C  
ATOM   2566  NZ  LYS A 169      15.610   2.667  59.664  1.00  0.00           N1+
ATOM   2567  H   LYS A 169      16.143  -3.708  55.968  1.00  0.00           H  
ATOM   2568  HA  LYS A 169      18.506  -2.157  56.562  1.00  0.00           H  
ATOM   2569  HB2 LYS A 169      16.196  -1.251  56.626  1.00  0.00           H  
ATOM   2570  HB3 LYS A 169      15.847  -2.290  58.029  1.00  0.00           H  
ATOM   2571  HG2 LYS A 169      17.400  -1.083  59.397  1.00  0.00           H  
ATOM   2572  HG3 LYS A 169      17.997  -0.160  57.997  1.00  0.00           H  
ATOM   2573  HD2 LYS A 169      15.231  -0.024  59.237  1.00  0.00           H  
ATOM   2574  HD3 LYS A 169      15.697   0.792  57.725  1.00  0.00           H  
ATOM   2575  HE2 LYS A 169      17.482   1.995  58.961  1.00  0.00           H  
ATOM   2576  HE3 LYS A 169      16.926   1.227  60.467  1.00  0.00           H  
ATOM   2577  HZ1 LYS A 169      15.323   3.012  58.759  1.00  0.00           H  
ATOM   2578  HZ2 LYS A 169      14.807   2.300  60.155  1.00  0.00           H  
ATOM   2579  HZ3 LYS A 169      16.016   3.422  60.199  1.00  0.00           H  
ATOM   2580  N   PHE A 170      17.664  -4.482  58.736  1.00  0.00           N  
ATOM   2581  CA  PHE A 170      18.129  -5.181  59.923  1.00  0.00           C  
ATOM   2582  C   PHE A 170      18.163  -6.680  59.665  1.00  0.00           C  
ATOM   2583  O   PHE A 170      17.465  -7.202  58.795  1.00  0.00           O  
ATOM   2584  CB  PHE A 170      17.245  -4.882  61.141  1.00  0.00           C  
ATOM   2585  CG  PHE A 170      17.185  -3.428  61.503  1.00  0.00           C  
ATOM   2586  CD1 PHE A 170      18.320  -2.761  61.932  1.00  0.00           C  
ATOM   2587  CD2 PHE A 170      15.991  -2.733  61.436  1.00  0.00           C  
ATOM   2588  CE1 PHE A 170      18.268  -1.425  62.276  1.00  0.00           C  
ATOM   2589  CE2 PHE A 170      15.932  -1.397  61.778  1.00  0.00           C  
ATOM   2590  CZ  PHE A 170      17.071  -0.742  62.197  1.00  0.00           C  
ATOM   2591  H   PHE A 170      16.832  -4.809  58.266  1.00  0.00           H  
ATOM   2592  HA  PHE A 170      19.135  -4.824  60.144  1.00  0.00           H  
ATOM   2593  HB2 PHE A 170      16.233  -5.224  60.924  1.00  0.00           H  
ATOM   2594  HB3 PHE A 170      17.639  -5.433  61.995  1.00  0.00           H  
ATOM   2595  HD1 PHE A 170      19.258  -3.293  61.998  1.00  0.00           H  
ATOM   2596  HD2 PHE A 170      15.095  -3.241  61.112  1.00  0.00           H  
ATOM   2597  HE1 PHE A 170      19.161  -0.916  62.606  1.00  0.00           H  
ATOM   2598  HE2 PHE A 170      14.994  -0.865  61.717  1.00  0.00           H  
ATOM   2599  HZ  PHE A 170      17.027   0.304  62.463  1.00  0.00           H  
ATOM   2600  N   GLY A 171      18.989  -7.371  60.443  1.00  0.00           N  
ATOM   2601  CA  GLY A 171      19.040  -8.816  60.385  1.00  0.00           C  
ATOM   2602  C   GLY A 171      20.305  -9.340  59.742  1.00  0.00           C  
ATOM   2603  O   GLY A 171      20.599  -9.032  58.584  1.00  0.00           O  
ATOM   2604  H   GLY A 171      19.592  -6.879  61.087  1.00  0.00           H  
ATOM   2605  HA2 GLY A 171      18.980  -9.206  61.401  1.00  0.00           H  
ATOM   2606  HA3 GLY A 171      18.185  -9.170  59.809  1.00  0.00           H  
ATOM   2607  N   ALA A 172      21.063 -10.134  60.490  1.00  0.00           N  
ATOM   2608  CA  ALA A 172      22.278 -10.749  59.979  1.00  0.00           C  
ATOM   2609  C   ALA A 172      21.967 -12.109  59.372  1.00  0.00           C  
ATOM   2610  O   ALA A 172      21.115 -12.848  59.875  1.00  0.00           O  
ATOM   2611  CB  ALA A 172      23.316 -10.899  61.093  1.00  0.00           C  
ATOM   2612  H   ALA A 172      20.787 -10.317  61.444  1.00  0.00           H  
ATOM   2613  HA  ALA A 172      22.689 -10.101  59.205  1.00  0.00           H  
ATOM   2614  HB1 ALA A 172      23.544  -9.919  61.512  1.00  0.00           H  
ATOM   2615  HB2 ALA A 172      22.918 -11.545  61.876  1.00  0.00           H  
ATOM   2616  HB3 ALA A 172      24.226 -11.340  60.685  1.00  0.00           H  
ATOM   2617  N   THR A 173      22.655 -12.431  58.280  1.00  0.00           N  
ATOM   2618  CA  THR A 173      22.595 -13.780  57.745  1.00  0.00           C  
ATOM   2619  C   THR A 173      23.318 -14.741  58.688  1.00  0.00           C  
ATOM   2620  O   THR A 173      24.062 -14.334  59.584  1.00  0.00           O  
ATOM   2621  CB  THR A 173      23.210 -13.834  56.346  1.00  0.00           C  
ATOM   2622  OG1 THR A 173      24.587 -13.445  56.412  1.00  0.00           O  
ATOM   2623  CG2 THR A 173      22.470 -12.896  55.400  1.00  0.00           C  
ATOM   2624  H   THR A 173      23.222 -11.733  57.820  1.00  0.00           H  
ATOM   2625  HA  THR A 173      21.551 -14.082  57.665  1.00  0.00           H  
ATOM   2626  HB  THR A 173      23.129 -14.854  55.970  1.00  0.00           H  
ATOM   2627 HG21 THR A 173      21.421 -13.186  55.348  1.00  0.00           H  
ATOM   2628 HG22 THR A 173      22.546 -11.873  55.769  1.00  0.00           H  
ATOM   2629 HG23 THR A 173      22.914 -12.958  54.406  1.00  0.00           H  
ATOM   2630  HG1 THR A 173      24.944 -13.489  55.522  1.00  0.00           H  
ATOM   2631  N   LEU A 174      23.091 -16.039  58.475  1.00  0.00           N  
ATOM   2632  CA  LEU A 174      23.757 -17.048  59.295  1.00  0.00           C  
ATOM   2633  C   LEU A 174      25.272 -16.954  59.157  1.00  0.00           C  
ATOM   2634  O   LEU A 174      26.006 -17.027  60.154  1.00  0.00           O  
ATOM   2635  CB  LEU A 174      23.272 -18.441  58.894  1.00  0.00           C  
ATOM   2636  CG  LEU A 174      21.778 -18.736  59.051  1.00  0.00           C  
ATOM   2637  CD1 LEU A 174      21.464 -20.164  58.632  1.00  0.00           C  
ATOM   2638  CD2 LEU A 174      21.322 -18.479  60.474  1.00  0.00           C  
ATOM   2639  H   LEU A 174      22.456 -16.325  57.744  1.00  0.00           H  
ATOM   2640  HA  LEU A 174      23.505 -16.866  60.340  1.00  0.00           H  
ATOM   2641  HB2 LEU A 174      23.526 -18.587  57.844  1.00  0.00           H  
ATOM   2642  HB3 LEU A 174      23.814 -19.164  59.503  1.00  0.00           H  
ATOM   2643  HG  LEU A 174      21.229 -18.061  58.395  1.00  0.00           H  
ATOM   2644 HD11 LEU A 174      21.771 -20.315  57.597  1.00  0.00           H  
ATOM   2645 HD12 LEU A 174      22.003 -20.859  59.276  1.00  0.00           H  
ATOM   2646 HD13 LEU A 174      20.392 -20.342  58.722  1.00  0.00           H  
ATOM   2647 HD21 LEU A 174      21.857 -19.143  61.153  1.00  0.00           H  
ATOM   2648 HD22 LEU A 174      21.530 -17.443  60.741  1.00  0.00           H  
ATOM   2649 HD23 LEU A 174      20.251 -18.666  60.552  1.00  0.00           H  
ATOM   2650  N   ARG A 175      25.753 -16.788  57.924  1.00  0.00           N  
ATOM   2651  CA  ARG A 175      27.182 -16.625  57.682  1.00  0.00           C  
ATOM   2652  C   ARG A 175      27.730 -15.420  58.439  1.00  0.00           C  
ATOM   2653  O   ARG A 175      28.755 -15.515  59.124  1.00  0.00           O  
ATOM   2654  CB  ARG A 175      27.431 -16.501  56.178  1.00  0.00           C  
ATOM   2655  CG  ARG A 175      28.878 -16.657  55.751  1.00  0.00           C  
ATOM   2656  CD  ARG A 175      29.011 -16.457  54.249  1.00  0.00           C  
ATOM   2657  NE  ARG A 175      30.325 -16.853  53.752  1.00  0.00           N  
ATOM   2658  CZ  ARG A 175      30.665 -16.863  52.467  1.00  0.00           C  
ATOM   2659  NH1 ARG A 175      31.883 -17.240  52.105  1.00  0.00           N  
ATOM   2660  NH2 ARG A 175      29.785 -16.499  51.543  1.00  0.00           N1+
ATOM   2661  H   ARG A 175      25.114 -16.775  57.142  1.00  0.00           H  
ATOM   2662  HA  ARG A 175      27.711 -17.503  58.053  1.00  0.00           H  
ATOM   2663  HB2 ARG A 175      26.845 -17.270  55.674  1.00  0.00           H  
ATOM   2664  HB3 ARG A 175      27.089 -15.516  55.859  1.00  0.00           H  
ATOM   2665  HG2 ARG A 175      29.224 -17.657  56.012  1.00  0.00           H  
ATOM   2666  HG3 ARG A 175      29.487 -15.915  56.268  1.00  0.00           H  
ATOM   2667  HD2 ARG A 175      28.853 -15.403  54.020  1.00  0.00           H  
ATOM   2668  HD3 ARG A 175      28.251 -17.056  53.747  1.00  0.00           H  
ATOM   2669  HE  ARG A 175      31.020 -17.137  54.427  1.00  0.00           H  
ATOM   2670 HH11 ARG A 175      32.555 -17.518  52.806  1.00  0.00           H  
ATOM   2671 HH12 ARG A 175      32.139 -17.250  51.128  1.00  0.00           H  
ATOM   2672 HH21 ARG A 175      28.855 -16.214  51.816  1.00  0.00           H  
ATOM   2673 HH22 ARG A 175      30.045 -16.507  50.567  1.00  0.00           H  
ATOM   2674  N   THR A 176      27.059 -14.270  58.319  1.00  0.00           N  
ATOM   2675  CA  THR A 176      27.465 -13.093  59.082  1.00  0.00           C  
ATOM   2676  C   THR A 176      27.294 -13.312  60.581  1.00  0.00           C  
ATOM   2677  O   THR A 176      28.090 -12.801  61.378  1.00  0.00           O  
ATOM   2678  CB  THR A 176      26.666 -11.868  58.624  1.00  0.00           C  
ATOM   2679  OG1 THR A 176      26.987 -11.569  57.261  1.00  0.00           O  
ATOM   2680  CG2 THR A 176      26.980 -10.650  59.486  1.00  0.00           C  
ATOM   2681  H   THR A 176      26.266 -14.215  57.696  1.00  0.00           H  
ATOM   2682  HA  THR A 176      28.524 -12.918  58.894  1.00  0.00           H  
ATOM   2683  HB  THR A 176      25.606 -12.100  58.722  1.00  0.00           H  
ATOM   2684 HG21 THR A 176      26.743 -10.871  60.527  1.00  0.00           H  
ATOM   2685 HG22 THR A 176      28.039 -10.406  59.398  1.00  0.00           H  
ATOM   2686 HG23 THR A 176      26.382  -9.803  59.149  1.00  0.00           H  
ATOM   2687  HG1 THR A 176      26.754 -12.336  56.733  1.00  0.00           H  
ATOM   2688  N   SER A 177      26.269 -14.071  60.981  1.00  0.00           N  
ATOM   2689  CA  SER A 177      26.030 -14.315  62.401  1.00  0.00           C  
ATOM   2690  C   SER A 177      27.190 -15.066  63.040  1.00  0.00           C  
ATOM   2691  O   SER A 177      27.557 -14.795  64.189  1.00  0.00           O  
ATOM   2692  CB  SER A 177      24.725 -15.090  62.589  1.00  0.00           C  
ATOM   2693  OG  SER A 177      23.607 -14.293  62.244  1.00  0.00           O  
ATOM   2694  H   SER A 177      25.653 -14.480  60.293  1.00  0.00           H  
ATOM   2695  HA  SER A 177      25.946 -13.349  62.899  1.00  0.00           H  
ATOM   2696  HB2 SER A 177      24.638 -15.394  63.632  1.00  0.00           H  
ATOM   2697  HB3 SER A 177      24.741 -15.975  61.953  1.00  0.00           H  
ATOM   2698  HG  SER A 177      23.703 -14.041  61.323  1.00  0.00           H  
ATOM   2699  N   ARG A 178      27.761 -16.033  62.320  1.00  0.00           N  
ATOM   2700  CA  ARG A 178      28.899 -16.779  62.853  1.00  0.00           C  
ATOM   2701  C   ARG A 178      30.079 -15.851  63.139  1.00  0.00           C  
ATOM   2702  O   ARG A 178      30.693 -15.910  64.217  1.00  0.00           O  
ATOM   2703  CB  ARG A 178      29.278 -17.890  61.873  1.00  0.00           C  
ATOM   2704  CG  ARG A 178      30.193 -18.954  62.439  1.00  0.00           C  
ATOM   2705  CD  ARG A 178      30.276 -20.129  61.480  1.00  0.00           C  
ATOM   2706  NE  ARG A 178      30.049 -21.394  62.174  1.00  0.00           N  
ATOM   2707  CZ  ARG A 178      29.417 -22.437  61.645  1.00  0.00           C  
ATOM   2708  NH1 ARG A 178      29.255 -23.546  62.356  1.00  0.00           N  
ATOM   2709  NH2 ARG A 178      28.934 -22.366  60.411  1.00  0.00           N1+
ATOM   2710  H   ARG A 178      27.404 -16.251  61.400  1.00  0.00           H  
ATOM   2711  HA  ARG A 178      28.619 -17.233  63.803  1.00  0.00           H  
ATOM   2712  HB2 ARG A 178      28.361 -18.375  61.540  1.00  0.00           H  
ATOM   2713  HB3 ARG A 178      29.778 -17.432  61.019  1.00  0.00           H  
ATOM   2714  HG2 ARG A 178      29.800 -19.296  63.396  1.00  0.00           H  
ATOM   2715  HG3 ARG A 178      31.189 -18.535  62.584  1.00  0.00           H  
ATOM   2716  HD2 ARG A 178      31.266 -20.146  61.024  1.00  0.00           H  
ATOM   2717  HD3 ARG A 178      29.520 -20.009  60.704  1.00  0.00           H  
ATOM   2718  HE  ARG A 178      30.395 -21.482  63.119  1.00  0.00           H  
ATOM   2719 HH11 ARG A 178      29.622 -23.602  63.295  1.00  0.00           H  
ATOM   2720 HH12 ARG A 178      28.765 -24.334  61.958  1.00  0.00           H  
ATOM   2721 HH21 ARG A 178      29.046 -21.519  59.873  1.00  0.00           H  
ATOM   2722 HH22 ARG A 178      28.454 -23.159  60.010  1.00  0.00           H  
ATOM   2723  N   LEU A 179      30.406 -14.980  62.181  1.00  0.00           N  
ATOM   2724  CA  LEU A 179      31.499 -14.033  62.380  1.00  0.00           C  
ATOM   2725  C   LEU A 179      31.180 -13.061  63.508  1.00  0.00           C  
ATOM   2726  O   LEU A 179      32.070 -12.678  64.274  1.00  0.00           O  
ATOM   2727  CB  LEU A 179      31.787 -13.272  61.086  1.00  0.00           C  
ATOM   2728  CG  LEU A 179      32.193 -14.100  59.865  1.00  0.00           C  
ATOM   2729  CD1 LEU A 179      32.377 -13.214  58.640  1.00  0.00           C  
ATOM   2730  CD2 LEU A 179      33.460 -14.885  60.157  1.00  0.00           C  
ATOM   2731  H   LEU A 179      29.893 -14.976  61.311  1.00  0.00           H  
ATOM   2732  HA  LEU A 179      32.389 -14.597  62.660  1.00  0.00           H  
ATOM   2733  HB2 LEU A 179      30.885 -12.719  60.823  1.00  0.00           H  
ATOM   2734  HB3 LEU A 179      32.596 -12.571  61.291  1.00  0.00           H  
ATOM   2735  HG  LEU A 179      31.390 -14.805  59.649  1.00  0.00           H  
ATOM   2736 HD11 LEU A 179      31.449 -12.680  58.435  1.00  0.00           H  
ATOM   2737 HD12 LEU A 179      33.176 -12.496  58.827  1.00  0.00           H  
ATOM   2738 HD13 LEU A 179      32.638 -13.832  57.781  1.00  0.00           H  
ATOM   2739 HD21 LEU A 179      34.274 -14.193  60.376  1.00  0.00           H  
ATOM   2740 HD22 LEU A 179      33.295 -15.535  61.016  1.00  0.00           H  
ATOM   2741 HD23 LEU A 179      33.721 -15.490  59.289  1.00  0.00           H  
ATOM   2742  N   LEU A 180      29.913 -12.653  63.627  1.00  0.00           N  
ATOM   2743  CA  LEU A 180      29.524 -11.760  64.713  1.00  0.00           C  
ATOM   2744  C   LEU A 180      29.721 -12.427  66.068  1.00  0.00           C  
ATOM   2745  O   LEU A 180      30.197 -11.794  67.017  1.00  0.00           O  
ATOM   2746  CB  LEU A 180      28.068 -11.325  64.543  1.00  0.00           C  
ATOM   2747  CG  LEU A 180      27.756 -10.341  63.416  1.00  0.00           C  
ATOM   2748  CD1 LEU A 180      26.270 -10.030  63.377  1.00  0.00           C  
ATOM   2749  CD2 LEU A 180      28.564  -9.068  63.586  1.00  0.00           C  
ATOM   2750  H   LEU A 180      29.221 -12.965  62.961  1.00  0.00           H  
ATOM   2751  HA  LEU A 180      30.164 -10.879  64.674  1.00  0.00           H  
ATOM   2752  HB2 LEU A 180      27.477 -12.223  64.366  1.00  0.00           H  
ATOM   2753  HB3 LEU A 180      27.754 -10.862  65.478  1.00  0.00           H  
ATOM   2754  HG  LEU A 180      28.034 -10.801  62.468  1.00  0.00           H  
ATOM   2755 HD11 LEU A 180      25.709 -10.953  63.231  1.00  0.00           H  
ATOM   2756 HD12 LEU A 180      25.971  -9.568  64.318  1.00  0.00           H  
ATOM   2757 HD13 LEU A 180      26.064  -9.345  62.554  1.00  0.00           H  
ATOM   2758 HD21 LEU A 180      28.299  -8.593  64.530  1.00  0.00           H  
ATOM   2759 HD22 LEU A 180      29.627  -9.310  63.587  1.00  0.00           H  
ATOM   2760 HD23 LEU A 180      28.347  -8.387  62.763  1.00  0.00           H  
ATOM   2761  N   LEU A 181      29.369 -13.711  66.175  1.00  0.00           N  
ATOM   2762  CA  LEU A 181      29.563 -14.425  67.434  1.00  0.00           C  
ATOM   2763  C   LEU A 181      31.042 -14.554  67.777  1.00  0.00           C  
ATOM   2764  O   LEU A 181      31.439 -14.348  68.932  1.00  0.00           O  
ATOM   2765  CB  LEU A 181      28.902 -15.802  67.369  1.00  0.00           C  
ATOM   2766  CG  LEU A 181      27.373 -15.816  67.383  1.00  0.00           C  
ATOM   2767  CD1 LEU A 181      26.848 -17.212  67.105  1.00  0.00           C  
ATOM   2768  CD2 LEU A 181      26.846 -15.295  68.712  1.00  0.00           C  
ATOM   2769  H   LEU A 181      28.967 -14.190  65.382  1.00  0.00           H  
ATOM   2770  HA  LEU A 181      29.090 -13.846  68.227  1.00  0.00           H  
ATOM   2771  HB2 LEU A 181      29.231 -16.286  66.450  1.00  0.00           H  
ATOM   2772  HB3 LEU A 181      29.248 -16.378  68.227  1.00  0.00           H  
ATOM   2773  HG  LEU A 181      27.016 -15.156  66.592  1.00  0.00           H  
ATOM   2774 HD11 LEU A 181      27.216 -17.552  66.137  1.00  0.00           H  
ATOM   2775 HD12 LEU A 181      27.193 -17.892  67.884  1.00  0.00           H  
ATOM   2776 HD13 LEU A 181      25.758 -17.195  67.094  1.00  0.00           H  
ATOM   2777 HD21 LEU A 181      27.192 -15.942  69.519  1.00  0.00           H  
ATOM   2778 HD22 LEU A 181      27.213 -14.282  68.876  1.00  0.00           H  
ATOM   2779 HD23 LEU A 181      25.756 -15.288  68.693  1.00  0.00           H  
ATOM   2780  N   GLU A 182      31.876 -14.888  66.788  1.00  0.00           N  
ATOM   2781  CA  GLU A 182      33.308 -14.991  67.066  1.00  0.00           C  
ATOM   2782  C   GLU A 182      33.894 -13.639  67.463  1.00  0.00           C  
ATOM   2783  O   GLU A 182      34.720 -13.555  68.382  1.00  0.00           O  
ATOM   2784  CB  GLU A 182      34.047 -15.570  65.861  1.00  0.00           C  
ATOM   2785  CG  GLU A 182      33.777 -17.047  65.627  1.00  0.00           C  
ATOM   2786  CD  GLU A 182      34.351 -17.543  64.314  1.00  0.00           C  
ATOM   2787  OE1 GLU A 182      34.584 -18.765  64.191  1.00  0.00           O  
ATOM   2788  OE2 GLU A 182      34.578 -16.710  63.410  1.00  0.00           O1-
ATOM   2789  H   GLU A 182      31.522 -15.067  65.859  1.00  0.00           H  
ATOM   2790  HA  GLU A 182      33.439 -15.669  67.910  1.00  0.00           H  
ATOM   2791  HB2 GLU A 182      33.739 -15.019  64.972  1.00  0.00           H  
ATOM   2792  HB3 GLU A 182      35.117 -15.437  66.018  1.00  0.00           H  
ATOM   2793  HG2 GLU A 182      32.699 -17.208  65.620  1.00  0.00           H  
ATOM   2794  HG3 GLU A 182      34.224 -17.617  66.441  1.00  0.00           H  
ATOM   2795  N   ARG A 183      33.466 -12.567  66.791  1.00  0.00           N  
ATOM   2796  CA  ARG A 183      33.934 -11.228  67.137  1.00  0.00           C  
ATOM   2797  C   ARG A 183      33.502 -10.835  68.544  1.00  0.00           C  
ATOM   2798  O   ARG A 183      34.274 -10.217  69.288  1.00  0.00           O  
ATOM   2799  CB  ARG A 183      33.414 -10.222  66.110  1.00  0.00           C  
ATOM   2800  CG  ARG A 183      33.916  -8.802  66.299  1.00  0.00           C  
ATOM   2801  CD  ARG A 183      35.431  -8.738  66.308  1.00  0.00           C  
ATOM   2802  NE  ARG A 183      35.908  -7.359  66.250  1.00  0.00           N  
ATOM   2803  CZ  ARG A 183      37.067  -6.946  66.751  1.00  0.00           C  
ATOM   2804  NH1 ARG A 183      37.418  -5.671  66.652  1.00  0.00           N  
ATOM   2805  NH2 ARG A 183      37.873  -7.806  67.360  1.00  0.00           N1+
ATOM   2806  H   ARG A 183      32.809 -12.684  66.033  1.00  0.00           H  
ATOM   2807  HA  ARG A 183      35.024 -11.227  67.120  1.00  0.00           H  
ATOM   2808  HB2 ARG A 183      33.719 -10.560  65.120  1.00  0.00           H  
ATOM   2809  HB3 ARG A 183      32.326 -10.208  66.170  1.00  0.00           H  
ATOM   2810  HG2 ARG A 183      33.541  -8.418  67.248  1.00  0.00           H  
ATOM   2811  HG3 ARG A 183      33.541  -8.184  65.483  1.00  0.00           H  
ATOM   2812  HD2 ARG A 183      35.814  -9.282  65.444  1.00  0.00           H  
ATOM   2813  HD3 ARG A 183      35.800  -9.202  67.223  1.00  0.00           H  
ATOM   2814  HE  ARG A 183      35.318  -6.674  65.799  1.00  0.00           H  
ATOM   2815 HH11 ARG A 183      36.807  -5.013  66.189  1.00  0.00           H  
ATOM   2816 HH12 ARG A 183      38.296  -5.357  67.040  1.00  0.00           H  
ATOM   2817 HH21 ARG A 183      37.606  -8.776  67.443  1.00  0.00           H  
ATOM   2818 HH22 ARG A 183      38.754  -7.490  67.740  1.00  0.00           H  
ATOM   2819  N   ALA A 184      32.267 -11.173  68.923  1.00  0.00           N  
ATOM   2820  CA  ALA A 184      31.801 -10.895  70.278  1.00  0.00           C  
ATOM   2821  C   ALA A 184      32.616 -11.665  71.309  1.00  0.00           C  
ATOM   2822  O   ALA A 184      32.921 -11.141  72.387  1.00  0.00           O  
ATOM   2823  CB  ALA A 184      30.316 -11.233  70.402  1.00  0.00           C  
ATOM   2824  H   ALA A 184      31.649 -11.626  68.265  1.00  0.00           H  
ATOM   2825  HA  ALA A 184      31.937  -9.832  70.475  1.00  0.00           H  
ATOM   2826  HB1 ALA A 184      29.748 -10.648  69.679  1.00  0.00           H  
ATOM   2827  HB2 ALA A 184      30.168 -12.295  70.206  1.00  0.00           H  
ATOM   2828  HB3 ALA A 184      29.973 -10.998  71.409  1.00  0.00           H  
ATOM   2829  N   LYS A 185      32.970 -12.915  70.999  1.00  0.00           N  
ATOM   2830  CA  LYS A 185      33.836 -13.670  71.901  1.00  0.00           C  
ATOM   2831  C   LYS A 185      35.198 -13.004  72.040  1.00  0.00           C  
ATOM   2832  O   LYS A 185      35.762 -12.952  73.140  1.00  0.00           O  
ATOM   2833  CB  LYS A 185      33.993 -15.109  71.412  1.00  0.00           C  
ATOM   2834  CG  LYS A 185      34.425 -16.081  72.502  1.00  0.00           C  
ATOM   2835  CD  LYS A 185      33.399 -16.143  73.623  1.00  0.00           C  
ATOM   2836  CE  LYS A 185      33.869 -17.034  74.760  1.00  0.00           C  
ATOM   2837  NZ  LYS A 185      33.055 -16.833  75.991  1.00  0.00           N1+
ATOM   2838  H   LYS A 185      32.640 -13.337  70.143  1.00  0.00           H  
ATOM   2839  HA  LYS A 185      33.366 -13.685  72.884  1.00  0.00           H  
ATOM   2840  HB2 LYS A 185      33.036 -15.443  71.012  1.00  0.00           H  
ATOM   2841  HB3 LYS A 185      34.742 -15.124  70.621  1.00  0.00           H  
ATOM   2842  HG2 LYS A 185      34.538 -17.074  72.068  1.00  0.00           H  
ATOM   2843  HG3 LYS A 185      35.380 -15.753  72.912  1.00  0.00           H  
ATOM   2844  HD2 LYS A 185      32.464 -16.539  73.226  1.00  0.00           H  
ATOM   2845  HD3 LYS A 185      33.233 -15.137  74.007  1.00  0.00           H  
ATOM   2846  HE2 LYS A 185      34.910 -16.802  74.983  1.00  0.00           H  
ATOM   2847  HE3 LYS A 185      33.788 -18.076  74.449  1.00  0.00           H  
ATOM   2848  HZ1 LYS A 185      33.129 -15.871  76.290  1.00  0.00           H  
ATOM   2849  HZ2 LYS A 185      32.089 -17.051  75.795  1.00  0.00           H  
ATOM   2850  HZ3 LYS A 185      33.396 -17.440  76.723  1.00  0.00           H  
ATOM   2851  N   GLU A 186      35.748 -12.502  70.931  1.00  0.00           N  
ATOM   2852  CA  GLU A 186      37.024 -11.793  70.990  1.00  0.00           C  
ATOM   2853  C   GLU A 186      36.961 -10.594  71.932  1.00  0.00           C  
ATOM   2854  O   GLU A 186      37.890 -10.363  72.715  1.00  0.00           O  
ATOM   2855  CB  GLU A 186      37.438 -11.345  69.589  1.00  0.00           C  
ATOM   2856  CG  GLU A 186      37.899 -12.473  68.688  1.00  0.00           C  
ATOM   2857  CD  GLU A 186      38.199 -12.002  67.279  1.00  0.00           C  
ATOM   2858  OE1 GLU A 186      38.655 -10.850  67.121  1.00  0.00           O  
ATOM   2859  OE2 GLU A 186      37.978 -12.784  66.329  1.00  0.00           O1-
ATOM   2860  H   GLU A 186      35.278 -12.614  70.044  1.00  0.00           H  
ATOM   2861  HA  GLU A 186      37.771 -12.482  71.385  1.00  0.00           H  
ATOM   2862  HB2 GLU A 186      36.583 -10.859  69.119  1.00  0.00           H  
ATOM   2863  HB3 GLU A 186      38.254 -10.629  69.686  1.00  0.00           H  
ATOM   2864  HG2 GLU A 186      37.115 -13.229  68.645  1.00  0.00           H  
ATOM   2865  HG3 GLU A 186      38.803 -12.911  69.111  1.00  0.00           H  
ATOM   2866  N   LEU A 187      35.877  -9.824  71.874  1.00  0.00           N  
ATOM   2867  CA  LEU A 187      35.756  -8.587  72.636  1.00  0.00           C  
ATOM   2868  C   LEU A 187      35.223  -8.797  74.049  1.00  0.00           C  
ATOM   2869  O   LEU A 187      34.975  -7.811  74.752  1.00  0.00           O  
ATOM   2870  CB  LEU A 187      34.858  -7.595  71.893  1.00  0.00           C  
ATOM   2871  CG  LEU A 187      35.300  -7.223  70.478  1.00  0.00           C  
ATOM   2872  CD1 LEU A 187      34.194  -6.468  69.757  1.00  0.00           C  
ATOM   2873  CD2 LEU A 187      36.583  -6.410  70.521  1.00  0.00           C  
ATOM   2874  H   LEU A 187      35.110 -10.107  71.280  1.00  0.00           H  
ATOM   2875  HA  LEU A 187      36.765  -8.187  72.732  1.00  0.00           H  
ATOM   2876  HB2 LEU A 187      33.861  -8.031  71.827  1.00  0.00           H  
ATOM   2877  HB3 LEU A 187      34.815  -6.678  72.481  1.00  0.00           H  
ATOM   2878  HG  LEU A 187      35.500  -8.138  69.921  1.00  0.00           H  
ATOM   2879 HD11 LEU A 187      33.298  -7.088  69.716  1.00  0.00           H  
ATOM   2880 HD12 LEU A 187      33.973  -5.546  70.295  1.00  0.00           H  
ATOM   2881 HD13 LEU A 187      34.518  -6.229  68.744  1.00  0.00           H  
ATOM   2882 HD21 LEU A 187      36.410  -5.487  71.074  1.00  0.00           H  
ATOM   2883 HD22 LEU A 187      37.364  -6.989  71.015  1.00  0.00           H  
ATOM   2884 HD23 LEU A 187      36.896  -6.171  69.505  1.00  0.00           H  
ATOM   2885  N   ASN A 188      35.029 -10.049  74.472  1.00  0.00           N  
ATOM   2886  CA  ASN A 188      34.554 -10.368  75.821  1.00  0.00           C  
ATOM   2887  C   ASN A 188      33.177  -9.758  76.084  1.00  0.00           C  
ATOM   2888  O   ASN A 188      32.911  -9.210  77.156  1.00  0.00           O  
ATOM   2889  CB  ASN A 188      35.568  -9.926  76.883  1.00  0.00           C  
ATOM   2890  CG  ASN A 188      35.305 -10.546  78.243  1.00  0.00           C  
ATOM   2891  OD1 ASN A 188      34.799 -11.664  78.342  1.00  0.00           O  
ATOM   2892  ND2 ASN A 188      35.647  -9.817  79.301  1.00  0.00           N  
ATOM   2893  H   ASN A 188      35.218 -10.809  73.834  1.00  0.00           H  
ATOM   2894  HA  ASN A 188      34.453 -11.451  75.888  1.00  0.00           H  
ATOM   2895  HB2 ASN A 188      35.520  -8.841  76.980  1.00  0.00           H  
ATOM   2896  HB3 ASN A 188      36.566 -10.218  76.555  1.00  0.00           H  
ATOM   2897 HD21 ASN A 188      35.494 -10.176  80.233  1.00  0.00           H  
ATOM   2898 HD22 ASN A 188      36.060  -8.904  79.173  1.00  0.00           H  
ATOM   2899  N   ILE A 189      32.295  -9.842  75.089  1.00  0.00           N  
ATOM   2900  CA  ILE A 189      30.920  -9.365  75.196  1.00  0.00           C  
ATOM   2901  C   ILE A 189      29.995 -10.572  75.255  1.00  0.00           C  
ATOM   2902  O   ILE A 189      30.157 -11.529  74.489  1.00  0.00           O  
ATOM   2903  CB  ILE A 189      30.549  -8.437  74.022  1.00  0.00           C  
ATOM   2904  CG1 ILE A 189      31.390  -7.163  74.070  1.00  0.00           C  
ATOM   2905  CG2 ILE A 189      29.075  -8.076  74.066  1.00  0.00           C  
ATOM   2906  CD1 ILE A 189      31.129  -6.218  72.916  1.00  0.00           C  
ATOM   2907  H   ILE A 189      32.593 -10.256  74.217  1.00  0.00           H  
ATOM   2908  HA  ILE A 189      30.813  -8.773  76.105  1.00  0.00           H  
ATOM   2909  HB  ILE A 189      30.752  -8.969  73.092  1.00  0.00           H  
ATOM   2910 HG12 ILE A 189      31.169  -6.640  75.000  1.00  0.00           H  
ATOM   2911 HG13 ILE A 189      32.443  -7.445  74.053  1.00  0.00           H  
ATOM   2912 HG21 ILE A 189      28.477  -8.986  74.022  1.00  0.00           H  
ATOM   2913 HG22 ILE A 189      28.859  -7.543  74.992  1.00  0.00           H  
ATOM   2914 HG23 ILE A 189      28.831  -7.440  73.215  1.00  0.00           H  
ATOM   2915 HD11 ILE A 189      31.366  -6.717  71.977  1.00  0.00           H  
ATOM   2916 HD12 ILE A 189      30.079  -5.925  72.917  1.00  0.00           H  
ATOM   2917 HD13 ILE A 189      31.754  -5.331  73.024  1.00  0.00           H  
ATOM   2918  N   ASP A 190      29.026 -10.525  76.165  1.00  0.00           N  
ATOM   2919  CA  ASP A 190      28.137 -11.652  76.418  1.00  0.00           C  
ATOM   2920  C   ASP A 190      26.958 -11.629  75.450  1.00  0.00           C  
ATOM   2921  O   ASP A 190      26.166 -10.679  75.449  1.00  0.00           O  
ATOM   2922  CB  ASP A 190      27.642 -11.620  77.863  1.00  0.00           C  
ATOM   2923  CG  ASP A 190      27.028 -12.934  78.297  1.00  0.00           C  
ATOM   2924  OD1 ASP A 190      27.239 -13.949  77.597  1.00  0.00           O  
ATOM   2925  OD2 ASP A 190      26.338 -12.951  79.339  1.00  0.00           O1-
ATOM   2926  H   ASP A 190      28.902  -9.677  76.700  1.00  0.00           H  
ATOM   2927  HA  ASP A 190      28.693 -12.576  76.261  1.00  0.00           H  
ATOM   2928  HB2 ASP A 190      26.891 -10.836  77.958  1.00  0.00           H  
ATOM   2929  HB3 ASP A 190      28.485 -11.396  78.516  1.00  0.00           H  
ATOM   2930  N   VAL A 191      26.839 -12.681  74.642  1.00  0.00           N  
ATOM   2931  CA  VAL A 191      25.696 -12.891  73.759  1.00  0.00           C  
ATOM   2932  C   VAL A 191      24.809 -13.960  74.382  1.00  0.00           C  
ATOM   2933  O   VAL A 191      25.261 -15.085  74.631  1.00  0.00           O  
ATOM   2934  CB  VAL A 191      26.140 -13.300  72.346  1.00  0.00           C  
ATOM   2935  CG1 VAL A 191      24.925 -13.596  71.483  1.00  0.00           C  
ATOM   2936  CG2 VAL A 191      26.986 -12.205  71.720  1.00  0.00           C  
ATOM   2937  H   VAL A 191      27.578 -13.369  74.640  1.00  0.00           H  
ATOM   2938  HA  VAL A 191      25.142 -11.958  73.652  1.00  0.00           H  
ATOM   2939  HB  VAL A 191      26.746 -14.203  72.415  1.00  0.00           H  
ATOM   2940 HG11 VAL A 191      24.344 -14.399  71.937  1.00  0.00           H  
ATOM   2941 HG12 VAL A 191      24.308 -12.701  71.405  1.00  0.00           H  
ATOM   2942 HG13 VAL A 191      25.251 -13.901  70.489  1.00  0.00           H  
ATOM   2943 HG21 VAL A 191      26.397 -11.291  71.642  1.00  0.00           H  
ATOM   2944 HG22 VAL A 191      27.861 -12.021  72.343  1.00  0.00           H  
ATOM   2945 HG23 VAL A 191      27.307 -12.517  70.726  1.00  0.00           H  
ATOM   2946  N   VAL A 192      23.548 -13.612  74.639  1.00  0.00           N  
ATOM   2947  CA  VAL A 192      22.647 -14.469  75.406  1.00  0.00           C  
ATOM   2948  C   VAL A 192      21.502 -15.051  74.589  1.00  0.00           C  
ATOM   2949  O   VAL A 192      20.738 -15.872  75.129  1.00  0.00           O  
ATOM   2950  CB  VAL A 192      22.075 -13.727  76.632  1.00  0.00           C  
ATOM   2951  CG1 VAL A 192      23.198 -13.241  77.531  1.00  0.00           C  
ATOM   2952  CG2 VAL A 192      21.189 -12.566  76.188  1.00  0.00           C  
ATOM   2953  H   VAL A 192      23.205 -12.728  74.292  1.00  0.00           H  
ATOM   2954  HA  VAL A 192      23.265 -15.306  75.732  1.00  0.00           H  
ATOM   2955  HB  VAL A 192      21.461 -14.422  77.204  1.00  0.00           H  
ATOM   2956 HG11 VAL A 192      23.797 -14.092  77.856  1.00  0.00           H  
ATOM   2957 HG12 VAL A 192      23.828 -12.542  76.980  1.00  0.00           H  
ATOM   2958 HG13 VAL A 192      22.775 -12.740  78.402  1.00  0.00           H  
ATOM   2959 HG21 VAL A 192      21.782 -11.855  75.613  1.00  0.00           H  
ATOM   2960 HG22 VAL A 192      20.376 -12.945  75.569  1.00  0.00           H  
ATOM   2961 HG23 VAL A 192      20.776 -12.068  77.065  1.00  0.00           H  
ATOM   2962  N   GLY A 193      21.344 -14.673  73.326  1.00  0.00           N  
ATOM   2963  CA  GLY A 193      20.236 -15.219  72.566  1.00  0.00           C  
ATOM   2964  C   GLY A 193      20.179 -14.684  71.153  1.00  0.00           C  
ATOM   2965  O   GLY A 193      21.078 -13.980  70.691  1.00  0.00           O  
ATOM   2966  H   GLY A 193      21.984 -14.017  72.902  1.00  0.00           H  
ATOM   2967  HA2 GLY A 193      20.342 -16.303  72.525  1.00  0.00           H  
ATOM   2968  HA3 GLY A 193      19.306 -14.964  73.073  1.00  0.00           H  
ATOM   2969  N   VAL A 194      19.085 -15.043  70.476  1.00  0.00           N  
ATOM   2970  CA  VAL A 194      18.835 -14.683  69.082  1.00  0.00           C  
ATOM   2971  C   VAL A 194      17.431 -14.104  68.961  1.00  0.00           C  
ATOM   2972  O   VAL A 194      16.490 -14.601  69.591  1.00  0.00           O  
ATOM   2973  CB  VAL A 194      18.997 -15.901  68.145  1.00  0.00           C  
ATOM   2974  CG1 VAL A 194      18.861 -15.490  66.691  1.00  0.00           C  
ATOM   2975  CG2 VAL A 194      20.328 -16.577  68.375  1.00  0.00           C  
ATOM   2976  H   VAL A 194      18.389 -15.596  70.956  1.00  0.00           H  
ATOM   2977  HA  VAL A 194      19.570 -13.938  68.777  1.00  0.00           H  
ATOM   2978  HB  VAL A 194      18.202 -16.609  68.376  1.00  0.00           H  
ATOM   2979 HG11 VAL A 194      17.888 -15.024  66.535  1.00  0.00           H  
ATOM   2980 HG12 VAL A 194      19.649 -14.780  66.439  1.00  0.00           H  
ATOM   2981 HG13 VAL A 194      18.948 -16.371  66.055  1.00  0.00           H  
ATOM   2982 HG21 VAL A 194      21.134 -15.879  68.147  1.00  0.00           H  
ATOM   2983 HG22 VAL A 194      20.402 -16.890  69.417  1.00  0.00           H  
ATOM   2984 HG23 VAL A 194      20.409 -17.450  67.727  1.00  0.00           H  
ATOM   2985  N   SER A 195      17.289 -13.049  68.151  1.00  0.00           N  
ATOM   2986  CA  SER A 195      15.998 -12.417  67.900  1.00  0.00           C  
ATOM   2987  C   SER A 195      15.748 -12.269  66.405  1.00  0.00           C  
ATOM   2988  O   SER A 195      16.686 -12.170  65.612  1.00  0.00           O  
ATOM   2989  CB  SER A 195      15.913 -11.039  68.556  1.00  0.00           C  
ATOM   2990  OG  SER A 195      14.670 -10.420  68.273  1.00  0.00           O  
ATOM   2991  H   SER A 195      18.109 -12.675  67.695  1.00  0.00           H  
ATOM   2992  HA  SER A 195      15.237 -13.064  68.335  1.00  0.00           H  
ATOM   2993  HB2 SER A 195      16.719 -10.412  68.175  1.00  0.00           H  
ATOM   2994  HB3 SER A 195      16.019 -11.150  69.635  1.00  0.00           H  
ATOM   2995  HG  SER A 195      14.668  -9.563  68.705  1.00  0.00           H  
ATOM   2996  N   PHE A 196      14.471 -12.278  66.022  1.00  0.00           N  
ATOM   2997  CA  PHE A 196      14.088 -12.071  64.631  1.00  0.00           C  
ATOM   2998  C   PHE A 196      12.741 -11.361  64.577  1.00  0.00           C  
ATOM   2999  O   PHE A 196      11.978 -11.365  65.545  1.00  0.00           O  
ATOM   3000  CB  PHE A 196      14.051 -13.390  63.845  1.00  0.00           C  
ATOM   3001  CG  PHE A 196      13.035 -14.377  64.345  1.00  0.00           C  
ATOM   3002  CD1 PHE A 196      11.699 -14.261  63.999  1.00  0.00           C  
ATOM   3003  CD2 PHE A 196      13.423 -15.436  65.148  1.00  0.00           C  
ATOM   3004  CE1 PHE A 196      10.768 -15.171  64.456  1.00  0.00           C  
ATOM   3005  CE2 PHE A 196      12.497 -16.352  65.606  1.00  0.00           C  
ATOM   3006  CZ  PHE A 196      11.168 -16.223  65.257  1.00  0.00           C  
ATOM   3007  H   PHE A 196      13.751 -12.432  66.713  1.00  0.00           H  
ATOM   3008  HA  PHE A 196      14.843 -11.445  64.155  1.00  0.00           H  
ATOM   3009  HB2 PHE A 196      13.822 -13.161  62.804  1.00  0.00           H  
ATOM   3010  HB3 PHE A 196      15.036 -13.853  63.907  1.00  0.00           H  
ATOM   3011  HD1 PHE A 196      11.382 -13.448  63.363  1.00  0.00           H  
ATOM   3012  HD2 PHE A 196      14.462 -15.547  65.419  1.00  0.00           H  
ATOM   3013  HE1 PHE A 196       9.728 -15.061  64.188  1.00  0.00           H  
ATOM   3014  HE2 PHE A 196      12.813 -17.169  66.237  1.00  0.00           H  
ATOM   3015  HZ  PHE A 196      10.443 -16.942  65.609  1.00  0.00           H  
ATOM   3016  N   HIS A 197      12.457 -10.750  63.426  1.00  0.00           N  
ATOM   3017  CA  HIS A 197      11.189 -10.066  63.177  1.00  0.00           C  
ATOM   3018  C   HIS A 197      10.645 -10.520  61.828  1.00  0.00           C  
ATOM   3019  O   HIS A 197      11.209 -10.180  60.783  1.00  0.00           O  
ATOM   3020  CB  HIS A 197      11.368  -8.547  63.217  1.00  0.00           C  
ATOM   3021  CG  HIS A 197      10.085  -7.782  63.125  1.00  0.00           C  
ATOM   3022  ND1 HIS A 197       9.001  -8.043  63.935  1.00  0.00           N  
ATOM   3023  CD2 HIS A 197       9.715  -6.759  62.318  1.00  0.00           C  
ATOM   3024  CE1 HIS A 197       8.017  -7.216  63.629  1.00  0.00           C  
ATOM   3025  NE2 HIS A 197       8.424  -6.426  62.651  1.00  0.00           N  
ATOM   3026  H   HIS A 197      13.151 -10.760  62.692  1.00  0.00           H  
ATOM   3027  HA  HIS A 197      10.476 -10.324  63.960  1.00  0.00           H  
ATOM   3028  HB2 HIS A 197      12.003  -8.254  62.381  1.00  0.00           H  
ATOM   3029  HB3 HIS A 197      11.858  -8.284  64.154  1.00  0.00           H  
ATOM   3030  HD2 HIS A 197      10.321  -6.292  61.556  1.00  0.00           H  
ATOM   3031  HE2 HIS A 197       7.876  -5.696  62.219  1.00  0.00           H  
ATOM   3032  HE1 HIS A 197       7.045  -7.190  64.099  1.00  0.00           H  
ATOM   3033  N   VAL A 198       9.552 -11.290  61.849  1.00  0.00           N  
ATOM   3034  CA  VAL A 198       8.983 -11.814  60.609  1.00  0.00           C  
ATOM   3035  C   VAL A 198       8.307 -10.713  59.796  1.00  0.00           C  
ATOM   3036  O   VAL A 198       8.247 -10.790  58.562  1.00  0.00           O  
ATOM   3037  CB  VAL A 198       8.013 -12.967  60.939  1.00  0.00           C  
ATOM   3038  CG1 VAL A 198       7.136 -13.318  59.747  1.00  0.00           C  
ATOM   3039  CG2 VAL A 198       8.790 -14.190  61.399  1.00  0.00           C  
ATOM   3040  H   VAL A 198       9.115 -11.512  62.732  1.00  0.00           H  
ATOM   3041  HA  VAL A 198       9.787 -12.205  59.985  1.00  0.00           H  
ATOM   3042  HB  VAL A 198       7.360 -12.633  61.745  1.00  0.00           H  
ATOM   3043 HG11 VAL A 198       6.573 -12.437  59.438  1.00  0.00           H  
ATOM   3044 HG12 VAL A 198       7.763 -13.656  58.922  1.00  0.00           H  
ATOM   3045 HG13 VAL A 198       6.444 -14.112  60.027  1.00  0.00           H  
ATOM   3046 HG21 VAL A 198       9.445 -14.528  60.596  1.00  0.00           H  
ATOM   3047 HG22 VAL A 198       9.389 -13.933  62.272  1.00  0.00           H  
ATOM   3048 HG23 VAL A 198       8.093 -14.987  61.659  1.00  0.00           H  
ATOM   3049  N   GLY A 199       7.844  -9.658  60.443  1.00  0.00           N  
ATOM   3050  CA  GLY A 199       7.186  -8.612  59.688  1.00  0.00           C  
ATOM   3051  C   GLY A 199       5.679  -8.636  59.868  1.00  0.00           C  
ATOM   3052  O   GLY A 199       5.061  -9.690  60.063  1.00  0.00           O  
ATOM   3053  H   GLY A 199       7.947  -9.583  61.445  1.00  0.00           H  
ATOM   3054  HA2 GLY A 199       7.564  -7.646  60.023  1.00  0.00           H  
ATOM   3055  HA3 GLY A 199       7.415  -8.745  58.631  1.00  0.00           H  
ATOM   3056  N   SER A 200       5.073  -7.448  59.807  1.00  0.00           N  
ATOM   3057  CA  SER A 200       3.625  -7.346  59.966  1.00  0.00           C  
ATOM   3058  C   SER A 200       2.882  -7.970  58.789  1.00  0.00           C  
ATOM   3059  O   SER A 200       1.841  -8.610  58.977  1.00  0.00           O  
ATOM   3060  CB  SER A 200       3.219  -5.882  60.138  1.00  0.00           C  
ATOM   3061  OG  SER A 200       3.769  -5.071  59.114  1.00  0.00           O  
ATOM   3062  H   SER A 200       5.620  -6.614  59.650  1.00  0.00           H  
ATOM   3063  HA  SER A 200       3.347  -7.903  60.860  1.00  0.00           H  
ATOM   3064  HB2 SER A 200       3.577  -5.525  61.104  1.00  0.00           H  
ATOM   3065  HB3 SER A 200       2.132  -5.809  60.104  1.00  0.00           H  
ATOM   3066  HG  SER A 200       3.482  -4.169  59.273  1.00  0.00           H  
ATOM   3067  N   GLY A 201       3.389  -7.791  57.572  1.00  0.00           N  
ATOM   3068  CA  GLY A 201       2.711  -8.313  56.400  1.00  0.00           C  
ATOM   3069  C   GLY A 201       2.986  -9.774  56.102  1.00  0.00           C  
ATOM   3070  O   GLY A 201       3.277 -10.132  54.957  1.00  0.00           O  
ATOM   3071  H   GLY A 201       4.257  -7.286  57.463  1.00  0.00           H  
ATOM   3072  HA2 GLY A 201       1.638  -8.194  56.548  1.00  0.00           H  
ATOM   3073  HA3 GLY A 201       3.026  -7.726  55.537  1.00  0.00           H  
ATOM   3074  N   CYS A 202       2.903 -10.627  57.121  1.00  0.00           N  
ATOM   3075  CA  CYS A 202       3.120 -12.054  56.930  1.00  0.00           C  
ATOM   3076  C   CYS A 202       1.906 -12.699  56.270  1.00  0.00           C  
ATOM   3077  O   CYS A 202       0.778 -12.552  56.750  1.00  0.00           O  
ATOM   3078  CB  CYS A 202       3.408 -12.721  58.276  1.00  0.00           C  
ATOM   3079  SG  CYS A 202       3.673 -14.505  58.200  1.00  0.00           S  
ATOM   3080  H   CYS A 202       2.686 -10.278  58.043  1.00  0.00           H  
ATOM   3081  HA  CYS A 202       3.979 -12.191  56.273  1.00  0.00           H  
ATOM   3082  HB2 CYS A 202       2.561 -12.532  58.935  1.00  0.00           H  
ATOM   3083  HB3 CYS A 202       4.304 -12.263  58.696  1.00  0.00           H  
ATOM   3084  HG  CYS A 202       4.719 -14.767  57.411  1.00  0.00           H  
ATOM   3085  N   THR A 203       2.138 -13.404  55.163  1.00  0.00           N  
ATOM   3086  CA  THR A 203       1.082 -14.123  54.456  1.00  0.00           C  
ATOM   3087  C   THR A 203       1.015 -15.597  54.828  1.00  0.00           C  
ATOM   3088  O   THR A 203      -0.079 -16.162  54.922  1.00  0.00           O  
ATOM   3089  CB  THR A 203       1.265 -13.994  52.942  1.00  0.00           C  
ATOM   3090  OG1 THR A 203       2.541 -14.526  52.563  1.00  0.00           O  
ATOM   3091  CG2 THR A 203       1.165 -12.540  52.519  1.00  0.00           C  
ATOM   3092  H   THR A 203       3.080 -13.442  54.800  1.00  0.00           H  
ATOM   3093  HA  THR A 203       0.143 -13.662  54.762  1.00  0.00           H  
ATOM   3094  HB  THR A 203       0.476 -14.557  52.443  1.00  0.00           H  
ATOM   3095 HG21 THR A 203       0.190 -12.145  52.804  1.00  0.00           H  
ATOM   3096 HG22 THR A 203       1.949 -11.964  53.011  1.00  0.00           H  
ATOM   3097 HG23 THR A 203       1.285 -12.467  51.438  1.00  0.00           H  
ATOM   3098  HG1 THR A 203       2.559 -15.450  52.823  1.00  0.00           H  
ATOM   3099  N   ASP A 204       2.167 -16.229  55.036  1.00  0.00           N  
ATOM   3100  CA  ASP A 204       2.263 -17.655  55.320  1.00  0.00           C  
ATOM   3101  C   ASP A 204       2.912 -17.826  56.686  1.00  0.00           C  
ATOM   3102  O   ASP A 204       4.050 -17.365  56.883  1.00  0.00           O  
ATOM   3103  CB  ASP A 204       3.078 -18.364  54.230  1.00  0.00           C  
ATOM   3104  CG  ASP A 204       3.164 -19.870  54.433  1.00  0.00           C  
ATOM   3105  OD1 ASP A 204       2.450 -20.411  55.301  1.00  0.00           O  
ATOM   3106  OD2 ASP A 204       3.948 -20.519  53.708  1.00  0.00           O1-
ATOM   3107  H   ASP A 204       3.021 -15.691  54.995  1.00  0.00           H  
ATOM   3108  HA  ASP A 204       1.270 -18.105  55.329  1.00  0.00           H  
ATOM   3109  HB2 ASP A 204       4.089 -17.956  54.232  1.00  0.00           H  
ATOM   3110  HB3 ASP A 204       2.609 -18.170  53.265  1.00  0.00           H  
ATOM   3111  N   PRO A 205       2.251 -18.467  57.654  1.00  0.00           N  
ATOM   3112  CA  PRO A 205       2.865 -18.613  58.985  1.00  0.00           C  
ATOM   3113  C   PRO A 205       4.130 -19.450  58.979  1.00  0.00           C  
ATOM   3114  O   PRO A 205       4.947 -19.315  59.901  1.00  0.00           O  
ATOM   3115  CB  PRO A 205       1.756 -19.275  59.817  1.00  0.00           C  
ATOM   3116  CG  PRO A 205       0.851 -19.916  58.819  1.00  0.00           C  
ATOM   3117  CD  PRO A 205       0.905 -19.063  57.590  1.00  0.00           C  
ATOM   3118  HA  PRO A 205       3.196 -17.653  59.382  1.00  0.00           H  
ATOM   3119  HB2 PRO A 205       2.177 -20.024  60.488  1.00  0.00           H  
ATOM   3120  HB3 PRO A 205       1.216 -18.528  60.399  1.00  0.00           H  
ATOM   3121  HG2 PRO A 205      -0.167 -19.957  59.205  1.00  0.00           H  
ATOM   3122  HG3 PRO A 205       1.194 -20.925  58.593  1.00  0.00           H  
ATOM   3123  HD2 PRO A 205       0.135 -18.292  57.615  1.00  0.00           H  
ATOM   3124  HD3 PRO A 205       0.787 -19.666  56.690  1.00  0.00           H  
ATOM   3125  N   GLU A 206       4.318 -20.300  57.963  1.00  0.00           N  
ATOM   3126  CA  GLU A 206       5.505 -21.147  57.883  1.00  0.00           C  
ATOM   3127  C   GLU A 206       6.788 -20.339  58.032  1.00  0.00           C  
ATOM   3128  O   GLU A 206       7.797 -20.862  58.523  1.00  0.00           O  
ATOM   3129  CB  GLU A 206       5.514 -21.911  56.555  1.00  0.00           C  
ATOM   3130  CG  GLU A 206       4.367 -22.903  56.389  1.00  0.00           C  
ATOM   3131  CD  GLU A 206       4.319 -23.951  57.485  1.00  0.00           C  
ATOM   3132  OE1 GLU A 206       5.392 -24.452  57.884  1.00  0.00           O  
ATOM   3133  OE2 GLU A 206       3.204 -24.270  57.949  1.00  0.00           O1-
ATOM   3134  H   GLU A 206       3.622 -20.357  57.233  1.00  0.00           H  
ATOM   3135  HA  GLU A 206       5.464 -21.856  58.710  1.00  0.00           H  
ATOM   3136  HB2 GLU A 206       5.456 -21.185  55.744  1.00  0.00           H  
ATOM   3137  HB3 GLU A 206       6.453 -22.461  56.485  1.00  0.00           H  
ATOM   3138  HG2 GLU A 206       4.483 -23.409  55.431  1.00  0.00           H  
ATOM   3139  HG3 GLU A 206       3.427 -22.350  56.397  1.00  0.00           H  
ATOM   3140  N   THR A 207       6.763 -19.068  57.616  1.00  0.00           N  
ATOM   3141  CA  THR A 207       7.925 -18.192  57.752  1.00  0.00           C  
ATOM   3142  C   THR A 207       8.463 -18.212  59.177  1.00  0.00           C  
ATOM   3143  O   THR A 207       9.666 -18.406  59.395  1.00  0.00           O  
ATOM   3144  CB  THR A 207       7.551 -16.763  57.344  1.00  0.00           C  
ATOM   3145  OG1 THR A 207       7.118 -16.744  55.978  1.00  0.00           O  
ATOM   3146  CG2 THR A 207       8.741 -15.825  57.510  1.00  0.00           C  
ATOM   3147  H   THR A 207       5.919 -18.704  57.197  1.00  0.00           H  
ATOM   3148  HA  THR A 207       8.711 -18.559  57.092  1.00  0.00           H  
ATOM   3149  HB  THR A 207       6.742 -16.423  57.991  1.00  0.00           H  
ATOM   3150 HG21 THR A 207       9.070 -15.836  58.549  1.00  0.00           H  
ATOM   3151 HG22 THR A 207       9.557 -16.156  56.867  1.00  0.00           H  
ATOM   3152 HG23 THR A 207       8.447 -14.813  57.233  1.00  0.00           H  
ATOM   3153  HG1 THR A 207       6.353 -17.320  55.908  1.00  0.00           H  
ATOM   3154  N   PHE A 208       7.573 -18.045  60.162  1.00  0.00           N  
ATOM   3155  CA  PHE A 208       7.985 -18.102  61.561  1.00  0.00           C  
ATOM   3156  C   PHE A 208       8.792 -19.361  61.834  1.00  0.00           C  
ATOM   3157  O   PHE A 208       9.900 -19.298  62.383  1.00  0.00           O  
ATOM   3158  CB  PHE A 208       6.758 -18.047  62.476  1.00  0.00           C  
ATOM   3159  CG  PHE A 208       6.289 -16.654  62.789  1.00  0.00           C  
ATOM   3160  CD1 PHE A 208       5.288 -16.058  62.040  1.00  0.00           C  
ATOM   3161  CD2 PHE A 208       6.848 -15.946  63.842  1.00  0.00           C  
ATOM   3162  CE1 PHE A 208       4.855 -14.777  62.332  1.00  0.00           C  
ATOM   3163  CE2 PHE A 208       6.419 -14.667  64.139  1.00  0.00           C  
ATOM   3164  CZ  PHE A 208       5.421 -14.082  63.383  1.00  0.00           C  
ATOM   3165  H   PHE A 208       6.603 -17.877  59.934  1.00  0.00           H  
ATOM   3166  HA  PHE A 208       8.618 -17.239  61.769  1.00  0.00           H  
ATOM   3167  HB2 PHE A 208       5.943 -18.581  61.988  1.00  0.00           H  
ATOM   3168  HB3 PHE A 208       7.008 -18.543  63.414  1.00  0.00           H  
ATOM   3169  HD1 PHE A 208       4.841 -16.599  61.219  1.00  0.00           H  
ATOM   3170  HD2 PHE A 208       7.627 -16.399  64.436  1.00  0.00           H  
ATOM   3171  HE1 PHE A 208       4.076 -14.321  61.739  1.00  0.00           H  
ATOM   3172  HE2 PHE A 208       6.863 -14.125  64.961  1.00  0.00           H  
ATOM   3173  HZ  PHE A 208       5.084 -13.082  63.614  1.00  0.00           H  
ATOM   3174  N   VAL A 209       8.270 -20.512  61.397  1.00  0.00           N  
ATOM   3175  CA  VAL A 209       8.970 -21.779  61.591  1.00  0.00           C  
ATOM   3176  C   VAL A 209      10.387 -21.677  61.053  1.00  0.00           C  
ATOM   3177  O   VAL A 209      11.363 -21.967  61.759  1.00  0.00           O  
ATOM   3178  CB  VAL A 209       8.199 -22.930  60.922  1.00  0.00           C  
ATOM   3179  CG1 VAL A 209       8.926 -24.248  61.136  1.00  0.00           C  
ATOM   3180  CG2 VAL A 209       6.786 -23.007  61.467  1.00  0.00           C  
ATOM   3181  H   VAL A 209       7.377 -20.505  60.925  1.00  0.00           H  
ATOM   3182  HA  VAL A 209       9.025 -21.995  62.658  1.00  0.00           H  
ATOM   3183  HB  VAL A 209       8.145 -22.736  59.851  1.00  0.00           H  
ATOM   3184 HG11 VAL A 209       9.931 -24.181  60.718  1.00  0.00           H  
ATOM   3185 HG12 VAL A 209       8.990 -24.459  62.204  1.00  0.00           H  
ATOM   3186 HG13 VAL A 209       8.379 -25.049  60.640  1.00  0.00           H  
ATOM   3187 HG21 VAL A 209       6.820 -23.201  62.539  1.00  0.00           H  
ATOM   3188 HG22 VAL A 209       6.274 -22.062  61.285  1.00  0.00           H  
ATOM   3189 HG23 VAL A 209       6.248 -23.813  60.969  1.00  0.00           H  
ATOM   3190  N   GLN A 210      10.519 -21.211  59.808  1.00  0.00           N  
ATOM   3191  CA  GLN A 210      11.841 -21.060  59.215  1.00  0.00           C  
ATOM   3192  C   GLN A 210      12.724 -20.215  60.118  1.00  0.00           C  
ATOM   3193  O   GLN A 210      13.824 -20.634  60.503  1.00  0.00           O  
ATOM   3194  CB  GLN A 210      11.719 -20.431  57.825  1.00  0.00           C  
ATOM   3195  CG  GLN A 210      13.036 -20.271  57.086  1.00  0.00           C  
ATOM   3196  CD  GLN A 210      13.709 -21.600  56.807  1.00  0.00           C  
ATOM   3197  OE1 GLN A 210      13.119 -22.488  56.191  1.00  0.00           O  
ATOM   3198  NE2 GLN A 210      14.953 -21.741  57.251  1.00  0.00           N  
ATOM   3199  H   GLN A 210       9.698 -20.962  59.275  1.00  0.00           H  
ATOM   3200  HA  GLN A 210      12.303 -22.042  59.109  1.00  0.00           H  
ATOM   3201  HB2 GLN A 210      11.065 -21.062  57.222  1.00  0.00           H  
ATOM   3202  HB3 GLN A 210      11.270 -19.444  57.937  1.00  0.00           H  
ATOM   3203  HG2 GLN A 210      13.705 -19.660  57.692  1.00  0.00           H  
ATOM   3204  HG3 GLN A 210      12.846 -19.769  56.137  1.00  0.00           H  
ATOM   3205 HE21 GLN A 210      15.399 -20.986  57.752  1.00  0.00           H  
ATOM   3206 HE22 GLN A 210      15.453 -22.603  57.087  1.00  0.00           H  
ATOM   3207  N   ALA A 211      12.209 -19.058  60.543  1.00  0.00           N  
ATOM   3208  CA  ALA A 211      12.977 -18.194  61.428  1.00  0.00           C  
ATOM   3209  C   ALA A 211      13.365 -18.944  62.691  1.00  0.00           C  
ATOM   3210  O   ALA A 211      14.539 -18.954  63.086  1.00  0.00           O  
ATOM   3211  CB  ALA A 211      12.175 -16.937  61.762  1.00  0.00           C  
ATOM   3212  H   ALA A 211      11.283 -18.782  60.249  1.00  0.00           H  
ATOM   3213  HA  ALA A 211      13.892 -17.890  60.920  1.00  0.00           H  
ATOM   3214  HB1 ALA A 211      11.934 -16.405  60.842  1.00  0.00           H  
ATOM   3215  HB2 ALA A 211      11.253 -17.219  62.271  1.00  0.00           H  
ATOM   3216  HB3 ALA A 211      12.766 -16.291  62.411  1.00  0.00           H  
ATOM   3217  N   ILE A 212      12.400 -19.647  63.293  1.00  0.00           N  
ATOM   3218  CA  ILE A 212      12.691 -20.405  64.504  1.00  0.00           C  
ATOM   3219  C   ILE A 212      13.808 -21.397  64.226  1.00  0.00           C  
ATOM   3220  O   ILE A 212      14.801 -21.464  64.963  1.00  0.00           O  
ATOM   3221  CB  ILE A 212      11.421 -21.107  65.021  1.00  0.00           C  
ATOM   3222  CG1 ILE A 212      10.393 -20.074  65.491  1.00  0.00           C  
ATOM   3223  CG2 ILE A 212      11.762 -22.075  66.149  1.00  0.00           C  
ATOM   3224  CD1 ILE A 212       9.016 -20.652  65.766  1.00  0.00           C  
ATOM   3225  H   ILE A 212      11.466 -19.653  62.908  1.00  0.00           H  
ATOM   3226  HA  ILE A 212      13.025 -19.725  65.287  1.00  0.00           H  
ATOM   3227  HB  ILE A 212      10.986 -21.679  64.201  1.00  0.00           H  
ATOM   3228 HG12 ILE A 212      10.762 -19.617  66.409  1.00  0.00           H  
ATOM   3229 HG13 ILE A 212      10.296 -19.311  64.718  1.00  0.00           H  
ATOM   3230 HG21 ILE A 212      12.476 -22.815  65.789  1.00  0.00           H  
ATOM   3231 HG22 ILE A 212      12.199 -21.523  66.981  1.00  0.00           H  
ATOM   3232 HG23 ILE A 212      10.855 -22.578  66.483  1.00  0.00           H  
ATOM   3233 HD11 ILE A 212       8.618 -21.094  64.852  1.00  0.00           H  
ATOM   3234 HD12 ILE A 212       9.091 -21.418  66.537  1.00  0.00           H  
ATOM   3235 HD13 ILE A 212       8.350 -19.859  66.106  1.00  0.00           H  
ATOM   3236  N   SER A 213      13.706 -22.111  63.101  1.00  0.00           N  
ATOM   3237  CA  SER A 213      14.759 -23.045  62.730  1.00  0.00           C  
ATOM   3238  C   SER A 213      16.092 -22.322  62.637  1.00  0.00           C  
ATOM   3239  O   SER A 213      17.078 -22.723  63.271  1.00  0.00           O  
ATOM   3240  CB  SER A 213      14.412 -23.726  61.406  1.00  0.00           C  
ATOM   3241  OG  SER A 213      15.459 -24.578  60.979  1.00  0.00           O  
ATOM   3242  H   SER A 213      12.897 -22.002  62.507  1.00  0.00           H  
ATOM   3243  HA  SER A 213      14.842 -23.813  63.499  1.00  0.00           H  
ATOM   3244  HB2 SER A 213      14.243 -22.962  60.647  1.00  0.00           H  
ATOM   3245  HB3 SER A 213      13.505 -24.316  61.536  1.00  0.00           H  
ATOM   3246  HG  SER A 213      15.189 -24.976  60.148  1.00  0.00           H  
ATOM   3247  N   ASP A 214      16.113 -21.196  61.918  1.00  0.00           N  
ATOM   3248  CA  ASP A 214      17.346 -20.431  61.799  1.00  0.00           C  
ATOM   3249  C   ASP A 214      17.856 -20.028  63.170  1.00  0.00           C  
ATOM   3250  O   ASP A 214      19.055 -20.154  63.456  1.00  0.00           O  
ATOM   3251  CB  ASP A 214      17.124 -19.202  60.918  1.00  0.00           C  
ATOM   3252  CG  ASP A 214      16.877 -19.566  59.468  1.00  0.00           C  
ATOM   3253  OD1 ASP A 214      17.196 -20.711  59.082  1.00  0.00           O  
ATOM   3254  OD2 ASP A 214      16.370 -18.709  58.714  1.00  0.00           O1-
ATOM   3255  H   ASP A 214      15.273 -20.876  61.457  1.00  0.00           H  
ATOM   3256  HA  ASP A 214      18.102 -21.059  61.328  1.00  0.00           H  
ATOM   3257  HB2 ASP A 214      18.008 -18.567  60.974  1.00  0.00           H  
ATOM   3258  HB3 ASP A 214      16.260 -18.654  61.293  1.00  0.00           H  
ATOM   3259  N   ALA A 215      16.949 -19.603  64.054  1.00  0.00           N  
ATOM   3260  CA  ALA A 215      17.367 -19.214  65.393  1.00  0.00           C  
ATOM   3261  C   ALA A 215      18.077 -20.369  66.080  1.00  0.00           C  
ATOM   3262  O   ALA A 215      19.179 -20.202  66.620  1.00  0.00           O  
ATOM   3263  CB  ALA A 215      16.160 -18.752  66.207  1.00  0.00           C  
ATOM   3264  H   ALA A 215      15.974 -19.552  63.794  1.00  0.00           H  
ATOM   3265  HA  ALA A 215      18.067 -18.382  65.318  1.00  0.00           H  
ATOM   3266  HB1 ALA A 215      15.686 -17.908  65.707  1.00  0.00           H  
ATOM   3267  HB2 ALA A 215      15.446 -19.571  66.294  1.00  0.00           H  
ATOM   3268  HB3 ALA A 215      16.487 -18.448  67.201  1.00  0.00           H  
ATOM   3269  N   ARG A 216      17.495 -21.571  65.992  1.00  0.00           N  
ATOM   3270  CA  ARG A 216      18.135 -22.738  66.585  1.00  0.00           C  
ATOM   3271  C   ARG A 216      19.549 -22.891  66.052  1.00  0.00           C  
ATOM   3272  O   ARG A 216      20.500 -23.080  66.823  1.00  0.00           O  
ATOM   3273  CB  ARG A 216      17.312 -23.997  66.316  1.00  0.00           C  
ATOM   3274  CG  ARG A 216      17.978 -25.268  66.816  1.00  0.00           C  
ATOM   3275  CD  ARG A 216      17.973 -25.334  68.335  1.00  0.00           C  
ATOM   3276  NE  ARG A 216      18.839 -26.397  68.838  1.00  0.00           N  
ATOM   3277  CZ  ARG A 216      18.436 -27.640  69.085  1.00  0.00           C  
ATOM   3278  NH1 ARG A 216      17.173 -27.985  68.877  1.00  0.00           N  
ATOM   3279  NH2 ARG A 216      19.298 -28.540  69.540  1.00  0.00           N1+
ATOM   3280  H   ARG A 216      16.611 -21.669  65.514  1.00  0.00           H  
ATOM   3281  HA  ARG A 216      18.189 -22.595  67.664  1.00  0.00           H  
ATOM   3282  HB2 ARG A 216      16.348 -23.893  66.813  1.00  0.00           H  
ATOM   3283  HB3 ARG A 216      17.158 -24.087  65.241  1.00  0.00           H  
ATOM   3284  HG2 ARG A 216      19.009 -25.291  66.463  1.00  0.00           H  
ATOM   3285  HG3 ARG A 216      17.440 -26.130  66.421  1.00  0.00           H  
ATOM   3286  HD2 ARG A 216      16.954 -25.519  68.676  1.00  0.00           H  
ATOM   3287  HD3 ARG A 216      18.321 -24.380  68.730  1.00  0.00           H  
ATOM   3288  HE  ARG A 216      19.809 -26.173  69.010  1.00  0.00           H  
ATOM   3289 HH11 ARG A 216      16.514 -27.303  68.531  1.00  0.00           H  
ATOM   3290 HH12 ARG A 216      16.870 -28.930  69.065  1.00  0.00           H  
ATOM   3291 HH21 ARG A 216      20.261 -28.281  69.699  1.00  0.00           H  
ATOM   3292 HH22 ARG A 216      18.991 -29.484  69.727  1.00  0.00           H  
ATOM   3293  N   CYS A 217      19.710 -22.748  64.734  1.00  0.00           N  
ATOM   3294  CA  CYS A 217      21.032 -22.861  64.135  1.00  0.00           C  
ATOM   3295  C   CYS A 217      22.006 -21.909  64.812  1.00  0.00           C  
ATOM   3296  O   CYS A 217      23.074 -22.323  65.282  1.00  0.00           O  
ATOM   3297  CB  CYS A 217      20.950 -22.582  62.635  1.00  0.00           C  
ATOM   3298  SG  CYS A 217      22.533 -22.668  61.775  1.00  0.00           S  
ATOM   3299  H   CYS A 217      18.909 -22.560  64.149  1.00  0.00           H  
ATOM   3300  HA  CYS A 217      21.400 -23.877  64.278  1.00  0.00           H  
ATOM   3301  HB2 CYS A 217      20.540 -21.582  62.496  1.00  0.00           H  
ATOM   3302  HB3 CYS A 217      20.279 -23.315  62.188  1.00  0.00           H  
ATOM   3303  HG  CYS A 217      22.349 -22.410  60.477  1.00  0.00           H  
ATOM   3304  N   VAL A 218      21.613 -20.640  64.949  1.00  0.00           N  
ATOM   3305  CA  VAL A 218      22.524 -19.670  65.546  1.00  0.00           C  
ATOM   3306  C   VAL A 218      22.805 -20.051  66.990  1.00  0.00           C  
ATOM   3307  O   VAL A 218      23.944 -19.950  67.464  1.00  0.00           O  
ATOM   3308  CB  VAL A 218      21.956 -18.243  65.431  1.00  0.00           C  
ATOM   3309  CG1 VAL A 218      22.898 -17.247  66.090  1.00  0.00           C  
ATOM   3310  CG2 VAL A 218      21.730 -17.880  63.979  1.00  0.00           C  
ATOM   3311  H   VAL A 218      20.694 -20.355  64.642  1.00  0.00           H  
ATOM   3312  HA  VAL A 218      23.468 -19.683  65.002  1.00  0.00           H  
ATOM   3313  HB  VAL A 218      20.997 -18.207  65.947  1.00  0.00           H  
ATOM   3314 HG11 VAL A 218      23.030 -17.511  67.139  1.00  0.00           H  
ATOM   3315 HG12 VAL A 218      23.864 -17.271  65.585  1.00  0.00           H  
ATOM   3316 HG13 VAL A 218      22.475 -16.245  66.018  1.00  0.00           H  
ATOM   3317 HG21 VAL A 218      22.680 -17.911  63.445  1.00  0.00           H  
ATOM   3318 HG22 VAL A 218      21.037 -18.592  63.530  1.00  0.00           H  
ATOM   3319 HG23 VAL A 218      21.310 -16.876  63.917  1.00  0.00           H  
ATOM   3320  N   PHE A 219      21.781 -20.546  67.695  1.00  0.00           N  
ATOM   3321  CA  PHE A 219      21.987 -21.037  69.052  1.00  0.00           C  
ATOM   3322  C   PHE A 219      23.118 -22.054  69.082  1.00  0.00           C  
ATOM   3323  O   PHE A 219      24.061 -21.931  69.874  1.00  0.00           O  
ATOM   3324  CB  PHE A 219      20.693 -21.650  69.595  1.00  0.00           C  
ATOM   3325  CG  PHE A 219      19.891 -20.713  70.456  1.00  0.00           C  
ATOM   3326  CD1 PHE A 219      19.314 -19.577  69.915  1.00  0.00           C  
ATOM   3327  CD2 PHE A 219      19.716 -20.969  71.808  1.00  0.00           C  
ATOM   3328  CE1 PHE A 219      18.576 -18.711  70.704  1.00  0.00           C  
ATOM   3329  CE2 PHE A 219      18.978 -20.106  72.603  1.00  0.00           C  
ATOM   3330  CZ  PHE A 219      18.408 -18.976  72.049  1.00  0.00           C  
ATOM   3331  H   PHE A 219      20.859 -20.580  67.284  1.00  0.00           H  
ATOM   3332  HA  PHE A 219      22.265 -20.198  69.690  1.00  0.00           H  
ATOM   3333  HB2 PHE A 219      20.075 -21.953  68.750  1.00  0.00           H  
ATOM   3334  HB3 PHE A 219      20.951 -22.527  70.189  1.00  0.00           H  
ATOM   3335  HD1 PHE A 219      19.441 -19.363  68.864  1.00  0.00           H  
ATOM   3336  HD2 PHE A 219      20.160 -21.851  72.246  1.00  0.00           H  
ATOM   3337  HE1 PHE A 219      18.132 -17.828  70.268  1.00  0.00           H  
ATOM   3338  HE2 PHE A 219      18.849 -20.317  73.654  1.00  0.00           H  
ATOM   3339  HZ  PHE A 219      17.833 -18.302  72.666  1.00  0.00           H  
ATOM   3340  N   ASP A 220      23.075 -23.028  68.167  1.00  0.00           N  
ATOM   3341  CA  ASP A 220      24.141 -24.021  68.114  1.00  0.00           C  
ATOM   3342  C   ASP A 220      25.482 -23.355  67.851  1.00  0.00           C  
ATOM   3343  O   ASP A 220      26.479 -23.669  68.514  1.00  0.00           O  
ATOM   3344  CB  ASP A 220      23.832 -25.068  67.045  1.00  0.00           C  
ATOM   3345  CG  ASP A 220      22.568 -25.849  67.346  1.00  0.00           C  
ATOM   3346  OD1 ASP A 220      22.115 -25.824  68.511  1.00  0.00           O  
ATOM   3347  OD2 ASP A 220      22.027 -26.488  66.418  1.00  0.00           O1-
ATOM   3348  H   ASP A 220      22.306 -23.076  67.514  1.00  0.00           H  
ATOM   3349  HA  ASP A 220      24.200 -24.522  69.080  1.00  0.00           H  
ATOM   3350  HB2 ASP A 220      24.668 -25.765  66.986  1.00  0.00           H  
ATOM   3351  HB3 ASP A 220      23.711 -24.564  66.086  1.00  0.00           H  
ATOM   3352  N   MET A 221      25.512 -22.393  66.922  1.00  0.00           N  
ATOM   3353  CA  MET A 221      26.737 -21.639  66.679  1.00  0.00           C  
ATOM   3354  C   MET A 221      27.255 -21.031  67.974  1.00  0.00           C  
ATOM   3355  O   MET A 221      28.446 -21.133  68.290  1.00  0.00           O  
ATOM   3356  CB  MET A 221      26.493 -20.557  65.625  1.00  0.00           C  
ATOM   3357  CG  MET A 221      26.296 -21.091  64.216  1.00  0.00           C  
ATOM   3358  SD  MET A 221      25.955 -19.784  63.021  1.00  0.00           S  
ATOM   3359  CE  MET A 221      25.695 -20.741  61.530  1.00  0.00           C  
ATOM   3360  H   MET A 221      24.681 -22.187  66.385  1.00  0.00           H  
ATOM   3361  HA  MET A 221      27.498 -22.321  66.299  1.00  0.00           H  
ATOM   3362  HB2 MET A 221      27.352 -19.886  65.619  1.00  0.00           H  
ATOM   3363  HB3 MET A 221      25.599 -20.000  65.907  1.00  0.00           H  
ATOM   3364  HG2 MET A 221      25.458 -21.787  64.221  1.00  0.00           H  
ATOM   3365  HG3 MET A 221      27.202 -21.615  63.911  1.00  0.00           H  
ATOM   3366  HE1 MET A 221      26.595 -21.313  61.304  1.00  0.00           H  
ATOM   3367  HE2 MET A 221      24.858 -21.424  61.678  1.00  0.00           H  
ATOM   3368  HE3 MET A 221      25.473 -20.069  60.701  1.00  0.00           H  
ATOM   3369  N   GLY A 222      26.357 -20.427  68.759  1.00  0.00           N  
ATOM   3370  CA  GLY A 222      26.776 -19.867  70.032  1.00  0.00           C  
ATOM   3371  C   GLY A 222      27.397 -20.914  70.933  1.00  0.00           C  
ATOM   3372  O   GLY A 222      28.456 -20.687  71.527  1.00  0.00           O  
ATOM   3373  H   GLY A 222      25.392 -20.360  68.468  1.00  0.00           H  
ATOM   3374  HA2 GLY A 222      27.509 -19.082  69.847  1.00  0.00           H  
ATOM   3375  HA3 GLY A 222      25.906 -19.442  70.533  1.00  0.00           H  
ATOM   3376  N   ALA A 223      26.774 -22.096  71.003  1.00  0.00           N  
ATOM   3377  CA  ALA A 223      27.328 -23.177  71.810  1.00  0.00           C  
ATOM   3378  C   ALA A 223      28.733 -23.537  71.356  1.00  0.00           C  
ATOM   3379  O   ALA A 223      29.579 -23.906  72.180  1.00  0.00           O  
ATOM   3380  CB  ALA A 223      26.419 -24.404  71.746  1.00  0.00           C  
ATOM   3381  H   ALA A 223      25.914 -22.241  70.493  1.00  0.00           H  
ATOM   3382  HA  ALA A 223      27.386 -22.832  72.842  1.00  0.00           H  
ATOM   3383  HB1 ALA A 223      25.424 -24.138  72.101  1.00  0.00           H  
ATOM   3384  HB2 ALA A 223      26.355 -24.756  70.716  1.00  0.00           H  
ATOM   3385  HB3 ALA A 223      26.830 -25.194  72.375  1.00  0.00           H  
ATOM   3386  N   GLU A 224      28.999 -23.435  70.053  1.00  0.00           N  
ATOM   3387  CA  GLU A 224      30.332 -23.739  69.549  1.00  0.00           C  
ATOM   3388  C   GLU A 224      31.356 -22.706  69.998  1.00  0.00           C  
ATOM   3389  O   GLU A 224      32.523 -23.049  70.215  1.00  0.00           O  
ATOM   3390  CB  GLU A 224      30.304 -23.844  68.025  1.00  0.00           C  
ATOM   3391  CG  GLU A 224      29.646 -25.118  67.520  1.00  0.00           C  
ATOM   3392  CD  GLU A 224      29.780 -25.295  66.020  1.00  0.00           C  
ATOM   3393  OE1 GLU A 224      30.552 -24.537  65.394  1.00  0.00           O  
ATOM   3394  OE2 GLU A 224      29.114 -26.197  65.468  1.00  0.00           O1-
ATOM   3395  H   GLU A 224      28.273 -23.146  69.413  1.00  0.00           H  
ATOM   3396  HA  GLU A 224      30.637 -24.698  69.967  1.00  0.00           H  
ATOM   3397  HB2 GLU A 224      29.753 -22.990  67.630  1.00  0.00           H  
ATOM   3398  HB3 GLU A 224      31.330 -23.816  67.658  1.00  0.00           H  
ATOM   3399  HG2 GLU A 224      28.586 -25.087  67.773  1.00  0.00           H  
ATOM   3400  HG3 GLU A 224      30.113 -25.970  68.014  1.00  0.00           H  
ATOM   3401  N   VAL A 225      30.948 -21.439  70.139  1.00  0.00           N  
ATOM   3402  CA  VAL A 225      31.902 -20.382  70.467  1.00  0.00           C  
ATOM   3403  C   VAL A 225      32.050 -20.189  71.974  1.00  0.00           C  
ATOM   3404  O   VAL A 225      32.941 -19.444  72.415  1.00  0.00           O  
ATOM   3405  CB  VAL A 225      31.470 -19.082  69.753  1.00  0.00           C  
ATOM   3406  CG1 VAL A 225      32.529 -17.990  69.872  1.00  0.00           C  
ATOM   3407  CG2 VAL A 225      31.162 -19.361  68.290  1.00  0.00           C  
ATOM   3408  H   VAL A 225      29.971 -21.211  70.018  1.00  0.00           H  
ATOM   3409  HA  VAL A 225      32.891 -20.671  70.111  1.00  0.00           H  
ATOM   3410  HB  VAL A 225      30.568 -18.720  70.246  1.00  0.00           H  
ATOM   3411 HG11 VAL A 225      32.726 -17.788  70.925  1.00  0.00           H  
ATOM   3412 HG12 VAL A 225      33.448 -18.320  69.387  1.00  0.00           H  
ATOM   3413 HG13 VAL A 225      32.170 -17.081  69.389  1.00  0.00           H  
ATOM   3414 HG21 VAL A 225      32.061 -19.723  67.792  1.00  0.00           H  
ATOM   3415 HG22 VAL A 225      30.379 -20.116  68.221  1.00  0.00           H  
ATOM   3416 HG23 VAL A 225      30.825 -18.443  67.808  1.00  0.00           H  
ATOM   3417  N   GLY A 226      31.248 -20.876  72.781  1.00  0.00           N  
ATOM   3418  CA  GLY A 226      31.354 -20.791  74.222  1.00  0.00           C  
ATOM   3419  C   GLY A 226      30.294 -19.960  74.906  1.00  0.00           C  
ATOM   3420  O   GLY A 226      30.383 -19.757  76.122  1.00  0.00           O  
ATOM   3421  H   GLY A 226      30.543 -21.476  72.376  1.00  0.00           H  
ATOM   3422  HA2 GLY A 226      31.297 -21.803  74.623  1.00  0.00           H  
ATOM   3423  HA3 GLY A 226      32.326 -20.359  74.462  1.00  0.00           H  
ATOM   3424  N   PHE A 227      29.297 -19.476  74.172  1.00  0.00           N  
ATOM   3425  CA  PHE A 227      28.228 -18.688  74.764  1.00  0.00           C  
ATOM   3426  C   PHE A 227      27.159 -19.588  75.374  1.00  0.00           C  
ATOM   3427  O   PHE A 227      26.907 -20.700  74.902  1.00  0.00           O  
ATOM   3428  CB  PHE A 227      27.592 -17.775  73.717  1.00  0.00           C  
ATOM   3429  CG  PHE A 227      28.462 -16.626  73.307  1.00  0.00           C  
ATOM   3430  CD1 PHE A 227      28.831 -15.658  74.226  1.00  0.00           C  
ATOM   3431  CD2 PHE A 227      28.909 -16.510  72.002  1.00  0.00           C  
ATOM   3432  CE1 PHE A 227      29.630 -14.597  73.851  1.00  0.00           C  
ATOM   3433  CE2 PHE A 227      29.708 -15.451  71.620  1.00  0.00           C  
ATOM   3434  CZ  PHE A 227      30.069 -14.493  72.546  1.00  0.00           C  
ATOM   3435  H   PHE A 227      29.282 -19.660  73.179  1.00  0.00           H  
ATOM   3436  HA  PHE A 227      28.664 -18.078  75.555  1.00  0.00           H  
ATOM   3437  HB2 PHE A 227      27.370 -18.370  72.832  1.00  0.00           H  
ATOM   3438  HB3 PHE A 227      26.665 -17.375  74.128  1.00  0.00           H  
ATOM   3439  HD1 PHE A 227      28.490 -15.734  75.248  1.00  0.00           H  
ATOM   3440  HD2 PHE A 227      28.629 -17.257  71.274  1.00  0.00           H  
ATOM   3441  HE1 PHE A 227      29.912 -13.849  74.577  1.00  0.00           H  
ATOM   3442  HE2 PHE A 227      30.050 -15.372  70.599  1.00  0.00           H  
ATOM   3443  HZ  PHE A 227      30.694 -13.663  72.250  1.00  0.00           H  
ATOM   3444  N   SER A 228      26.526 -19.088  76.435  1.00  0.00           N  
ATOM   3445  CA  SER A 228      25.389 -19.754  77.068  1.00  0.00           C  
ATOM   3446  C   SER A 228      24.127 -19.054  76.580  1.00  0.00           C  
ATOM   3447  O   SER A 228      23.665 -18.077  77.171  1.00  0.00           O  
ATOM   3448  CB  SER A 228      25.501 -19.714  78.587  1.00  0.00           C  
ATOM   3449  OG  SER A 228      26.567 -20.521  79.048  1.00  0.00           O  
ATOM   3450  H   SER A 228      26.846 -18.210  76.819  1.00  0.00           H  
ATOM   3451  HA  SER A 228      25.363 -20.809  76.795  1.00  0.00           H  
ATOM   3452  HB2 SER A 228      24.569 -20.076  79.021  1.00  0.00           H  
ATOM   3453  HB3 SER A 228      25.673 -18.685  78.903  1.00  0.00           H  
ATOM   3454  HG  SER A 228      27.377 -20.183  78.659  1.00  0.00           H  
ATOM   3455  N   MET A 229      23.568 -19.565  75.488  1.00  0.00           N  
ATOM   3456  CA  MET A 229      22.409 -18.944  74.867  1.00  0.00           C  
ATOM   3457  C   MET A 229      21.133 -19.421  75.548  1.00  0.00           C  
ATOM   3458  O   MET A 229      20.911 -20.627  75.696  1.00  0.00           O  
ATOM   3459  CB  MET A 229      22.379 -19.276  73.377  1.00  0.00           C  
ATOM   3460  CG  MET A 229      23.720 -19.088  72.682  1.00  0.00           C  
ATOM   3461  SD  MET A 229      23.943 -17.417  72.056  1.00  0.00           S  
ATOM   3462  CE  MET A 229      22.896 -17.481  70.611  1.00  0.00           C  
ATOM   3463  H   MET A 229      23.957 -20.403  75.080  1.00  0.00           H  
ATOM   3464  HA  MET A 229      22.477 -17.862  74.982  1.00  0.00           H  
ATOM   3465  HB2 MET A 229      21.647 -18.628  72.895  1.00  0.00           H  
ATOM   3466  HB3 MET A 229      22.075 -20.316  73.262  1.00  0.00           H  
ATOM   3467  HG2 MET A 229      23.782 -19.785  71.847  1.00  0.00           H  
ATOM   3468  HG3 MET A 229      24.516 -19.304  73.395  1.00  0.00           H  
ATOM   3469  HE1 MET A 229      23.256 -18.258  69.936  1.00  0.00           H  
ATOM   3470  HE2 MET A 229      21.873 -17.707  70.913  1.00  0.00           H  
ATOM   3471  HE3 MET A 229      22.920 -16.517  70.102  1.00  0.00           H  
ATOM   3472  N   TYR A 230      20.296 -18.473  75.967  1.00  0.00           N  
ATOM   3473  CA  TYR A 230      19.035 -18.833  76.600  1.00  0.00           C  
ATOM   3474  C   TYR A 230      17.837 -18.028  76.124  1.00  0.00           C  
ATOM   3475  O   TYR A 230      16.709 -18.433  76.416  1.00  0.00           O  
ATOM   3476  CB  TYR A 230      19.140 -18.702  78.130  1.00  0.00           C  
ATOM   3477  CG  TYR A 230      19.282 -17.284  78.644  1.00  0.00           C  
ATOM   3478  CD1 TYR A 230      18.163 -16.538  78.999  1.00  0.00           C  
ATOM   3479  CD2 TYR A 230      20.533 -16.701  78.799  1.00  0.00           C  
ATOM   3480  CE1 TYR A 230      18.287 -15.247  79.476  1.00  0.00           C  
ATOM   3481  CE2 TYR A 230      20.666 -15.412  79.280  1.00  0.00           C  
ATOM   3482  CZ  TYR A 230      19.540 -14.689  79.614  1.00  0.00           C  
ATOM   3483  OH  TYR A 230      19.666 -13.404  80.091  1.00  0.00           O  
ATOM   3484  H   TYR A 230      20.537 -17.500  75.845  1.00  0.00           H  
ATOM   3485  HA  TYR A 230      18.860 -19.867  76.305  1.00  0.00           H  
ATOM   3486  HB2 TYR A 230      18.239 -19.132  78.569  1.00  0.00           H  
ATOM   3487  HB3 TYR A 230      20.011 -19.269  78.459  1.00  0.00           H  
ATOM   3488  HD1 TYR A 230      17.180 -16.975  78.900  1.00  0.00           H  
ATOM   3489  HD2 TYR A 230      21.417 -17.264  78.539  1.00  0.00           H  
ATOM   3490  HE1 TYR A 230      17.407 -14.678  79.739  1.00  0.00           H  
ATOM   3491  HE2 TYR A 230      21.646 -14.973  79.394  1.00  0.00           H  
ATOM   3492  HH  TYR A 230      20.568 -13.084  80.162  1.00  0.00           H  
ATOM   3493  N   LEU A 231      18.022 -16.917  75.418  1.00  0.00           N  
ATOM   3494  CA  LEU A 231      16.918 -16.031  75.071  1.00  0.00           C  
ATOM   3495  C   LEU A 231      16.574 -16.165  73.593  1.00  0.00           C  
ATOM   3496  O   LEU A 231      17.434 -15.963  72.726  1.00  0.00           O  
ATOM   3497  CB  LEU A 231      17.256 -14.581  75.402  1.00  0.00           C  
ATOM   3498  CG  LEU A 231      16.122 -13.643  74.995  1.00  0.00           C  
ATOM   3499  CD1 LEU A 231      14.866 -13.954  75.801  1.00  0.00           C  
ATOM   3500  CD2 LEU A 231      16.522 -12.209  75.155  1.00  0.00           C  
ATOM   3501  H   LEU A 231      18.955 -16.680  75.113  1.00  0.00           H  
ATOM   3502  HA  LEU A 231      16.051 -16.324  75.664  1.00  0.00           H  
ATOM   3503  HB2 LEU A 231      17.424 -14.491  76.475  1.00  0.00           H  
ATOM   3504  HB3 LEU A 231      18.162 -14.296  74.867  1.00  0.00           H  
ATOM   3505  HG  LEU A 231      15.904 -13.806  73.939  1.00  0.00           H  
ATOM   3506 HD11 LEU A 231      14.577 -14.992  75.637  1.00  0.00           H  
ATOM   3507 HD12 LEU A 231      15.066 -13.796  76.861  1.00  0.00           H  
ATOM   3508 HD13 LEU A 231      14.057 -13.297  75.482  1.00  0.00           H  
ATOM   3509 HD21 LEU A 231      16.748 -12.009  76.203  1.00  0.00           H  
ATOM   3510 HD22 LEU A 231      17.405 -12.008  74.548  1.00  0.00           H  
ATOM   3511 HD23 LEU A 231      15.704 -11.565  74.830  1.00  0.00           H  
ATOM   3512  N   LEU A 232      15.320 -16.512  73.313  1.00  0.00           N  
ATOM   3513  CA  LEU A 232      14.788 -16.562  71.957  1.00  0.00           C  
ATOM   3514  C   LEU A 232      13.689 -15.519  71.818  1.00  0.00           C  
ATOM   3515  O   LEU A 232      12.692 -15.569  72.545  1.00  0.00           O  
ATOM   3516  CB  LEU A 232      14.242 -17.951  71.630  1.00  0.00           C  
ATOM   3517  CG  LEU A 232      13.514 -18.001  70.286  1.00  0.00           C  
ATOM   3518  CD1 LEU A 232      14.481 -17.707  69.154  1.00  0.00           C  
ATOM   3519  CD2 LEU A 232      12.814 -19.334  70.083  1.00  0.00           C  
ATOM   3520  H   LEU A 232      14.706 -16.753  74.078  1.00  0.00           H  
ATOM   3521  HA  LEU A 232      15.593 -16.349  71.253  1.00  0.00           H  
ATOM   3522  HB2 LEU A 232      15.074 -18.654  71.602  1.00  0.00           H  
ATOM   3523  HB3 LEU A 232      13.545 -18.245  72.415  1.00  0.00           H  
ATOM   3524  HG  LEU A 232      12.742 -17.231  70.287  1.00  0.00           H  
ATOM   3525 HD11 LEU A 232      14.932 -16.727  69.307  1.00  0.00           H  
ATOM   3526 HD12 LEU A 232      15.262 -18.467  69.136  1.00  0.00           H  
ATOM   3527 HD13 LEU A 232      13.944 -17.716  68.206  1.00  0.00           H  
ATOM   3528 HD21 LEU A 232      13.553 -20.135  70.076  1.00  0.00           H  
ATOM   3529 HD22 LEU A 232      12.106 -19.500  70.895  1.00  0.00           H  
ATOM   3530 HD23 LEU A 232      12.281 -19.323  69.133  1.00  0.00           H  
ATOM   3531  N   ASP A 233      13.856 -14.595  70.875  1.00  0.00           N  
ATOM   3532  CA  ASP A 233      12.909 -13.503  70.668  1.00  0.00           C  
ATOM   3533  C   ASP A 233      12.311 -13.662  69.275  1.00  0.00           C  
ATOM   3534  O   ASP A 233      13.018 -13.528  68.271  1.00  0.00           O  
ATOM   3535  CB  ASP A 233      13.597 -12.149  70.835  1.00  0.00           C  
ATOM   3536  CG  ASP A 233      12.625 -10.980  70.802  1.00  0.00           C  
ATOM   3537  OD1 ASP A 233      11.501 -11.125  70.277  1.00  0.00           O  
ATOM   3538  OD2 ASP A 233      12.992  -9.906  71.320  1.00  0.00           O1-
ATOM   3539  H   ASP A 233      14.670 -14.651  70.279  1.00  0.00           H  
ATOM   3540  HA  ASP A 233      12.115 -13.541  71.413  1.00  0.00           H  
ATOM   3541  HB2 ASP A 233      14.318 -12.024  70.027  1.00  0.00           H  
ATOM   3542  HB3 ASP A 233      14.118 -12.140  71.792  1.00  0.00           H  
ATOM   3543  N   ILE A 234      11.009 -13.945  69.216  1.00  0.00           N  
ATOM   3544  CA  ILE A 234      10.349 -14.254  67.953  1.00  0.00           C  
ATOM   3545  C   ILE A 234       9.716 -13.001  67.359  1.00  0.00           C  
ATOM   3546  O   ILE A 234       8.968 -13.076  66.378  1.00  0.00           O  
ATOM   3547  CB  ILE A 234       9.299 -15.365  68.141  1.00  0.00           C  
ATOM   3548  CG1 ILE A 234       8.129 -14.864  68.987  1.00  0.00           C  
ATOM   3549  CG2 ILE A 234       9.927 -16.584  68.795  1.00  0.00           C  
ATOM   3550  CD1 ILE A 234       6.976 -15.839  69.063  1.00  0.00           C  
ATOM   3551  H   ILE A 234      10.466 -13.945  70.068  1.00  0.00           H  
ATOM   3552  HA  ILE A 234      11.102 -14.619  67.254  1.00  0.00           H  
ATOM   3553  HB  ILE A 234       8.923 -15.647  67.157  1.00  0.00           H  
ATOM   3554 HG12 ILE A 234       8.490 -14.678  69.998  1.00  0.00           H  
ATOM   3555 HG13 ILE A 234       7.765 -13.932  68.554  1.00  0.00           H  
ATOM   3556 HG21 ILE A 234      10.748 -16.946  68.176  1.00  0.00           H  
ATOM   3557 HG22 ILE A 234      10.307 -16.313  69.780  1.00  0.00           H  
ATOM   3558 HG23 ILE A 234       9.177 -17.368  68.898  1.00  0.00           H  
ATOM   3559 HD11 ILE A 234       6.587 -16.021  68.061  1.00  0.00           H  
ATOM   3560 HD12 ILE A 234       7.322 -16.778  69.494  1.00  0.00           H  
ATOM   3561 HD13 ILE A 234       6.187 -15.421  69.688  1.00  0.00           H  
ATOM   3562  N   GLY A 235      10.019 -11.841  67.942  1.00  0.00           N  
ATOM   3563  CA  GLY A 235       9.600 -10.580  67.355  1.00  0.00           C  
ATOM   3564  C   GLY A 235       8.097 -10.363  67.412  1.00  0.00           C  
ATOM   3565  O   GLY A 235       7.396 -10.862  68.298  1.00  0.00           O  
ATOM   3566  H   GLY A 235      10.547 -11.839  68.803  1.00  0.00           H  
ATOM   3567  HA2 GLY A 235      10.088  -9.768  67.894  1.00  0.00           H  
ATOM   3568  HA3 GLY A 235       9.913 -10.563  66.311  1.00  0.00           H  
ATOM   3569  N   GLY A 236       7.595  -9.600  66.441  1.00  0.00           N  
ATOM   3570  CA  GLY A 236       6.198  -9.240  66.363  1.00  0.00           C  
ATOM   3571  C   GLY A 236       5.609  -9.580  65.004  1.00  0.00           C  
ATOM   3572  O   GLY A 236       6.003 -10.548  64.351  1.00  0.00           O  
ATOM   3573  H   GLY A 236       8.221  -9.257  65.726  1.00  0.00           H  
ATOM   3574  HA2 GLY A 236       5.649  -9.783  67.133  1.00  0.00           H  
ATOM   3575  HA3 GLY A 236       6.099  -8.168  66.534  1.00  0.00           H  
ATOM   3576  N   GLY A 237       4.649  -8.757  64.585  1.00  0.00           N  
ATOM   3577  CA  GLY A 237       3.955  -8.950  63.330  1.00  0.00           C  
ATOM   3578  C   GLY A 237       2.600  -9.616  63.439  1.00  0.00           C  
ATOM   3579  O   GLY A 237       1.929  -9.781  62.413  1.00  0.00           O  
ATOM   3580  H   GLY A 237       4.396  -7.969  65.165  1.00  0.00           H  
ATOM   3581  HA2 GLY A 237       3.814  -7.973  62.869  1.00  0.00           H  
ATOM   3582  HA3 GLY A 237       4.584  -9.567  62.688  1.00  0.00           H  
ATOM   3583  N   PHE A 238       2.180 -10.003  64.640  1.00  0.00           N  
ATOM   3584  CA  PHE A 238       0.892 -10.660  64.805  1.00  0.00           C  
ATOM   3585  C   PHE A 238      -0.240  -9.665  64.554  1.00  0.00           C  
ATOM   3586  O   PHE A 238      -0.118  -8.486  64.898  1.00  0.00           O  
ATOM   3587  CB  PHE A 238       0.772 -11.251  66.209  1.00  0.00           C  
ATOM   3588  CG  PHE A 238       1.951 -12.089  66.615  1.00  0.00           C  
ATOM   3589  CD1 PHE A 238       2.013 -13.431  66.282  1.00  0.00           C  
ATOM   3590  CD2 PHE A 238       3.001 -11.532  67.328  1.00  0.00           C  
ATOM   3591  CE1 PHE A 238       3.101 -14.203  66.651  1.00  0.00           C  
ATOM   3592  CE2 PHE A 238       4.091 -12.299  67.699  1.00  0.00           C  
ATOM   3593  CZ  PHE A 238       4.141 -13.635  67.361  1.00  0.00           C  
ATOM   3594  H   PHE A 238       2.763  -9.839  65.448  1.00  0.00           H  
ATOM   3595  HA  PHE A 238       0.818 -11.470  64.079  1.00  0.00           H  
ATOM   3596  HB2 PHE A 238       0.672 -10.431  66.920  1.00  0.00           H  
ATOM   3597  HB3 PHE A 238      -0.122 -11.874  66.245  1.00  0.00           H  
ATOM   3598  HD1 PHE A 238       1.203 -13.881  65.728  1.00  0.00           H  
ATOM   3599  HD2 PHE A 238       2.968 -10.487  67.597  1.00  0.00           H  
ATOM   3600  HE1 PHE A 238       3.137 -15.249  66.384  1.00  0.00           H  
ATOM   3601  HE2 PHE A 238       4.903 -11.851  68.253  1.00  0.00           H  
ATOM   3602  HZ  PHE A 238       4.991 -14.235  67.651  1.00  0.00           H  
ATOM   3603  N   PRO A 239      -1.350 -10.106  63.963  1.00  0.00           N  
ATOM   3604  CA  PRO A 239      -2.443  -9.176  63.663  1.00  0.00           C  
ATOM   3605  C   PRO A 239      -3.122  -8.667  64.924  1.00  0.00           C  
ATOM   3606  O   PRO A 239      -3.200  -9.357  65.944  1.00  0.00           O  
ATOM   3607  CB  PRO A 239      -3.403 -10.022  62.820  1.00  0.00           C  
ATOM   3608  CG  PRO A 239      -3.151 -11.419  63.276  1.00  0.00           C  
ATOM   3609  CD  PRO A 239      -1.675 -11.487  63.565  1.00  0.00           C  
ATOM   3610  HA  PRO A 239      -2.097  -8.277  63.152  1.00  0.00           H  
ATOM   3611  HB2 PRO A 239      -4.438  -9.735  63.006  1.00  0.00           H  
ATOM   3612  HB3 PRO A 239      -3.182  -9.916  61.758  1.00  0.00           H  
ATOM   3613  HG2 PRO A 239      -3.419 -12.129  62.494  1.00  0.00           H  
ATOM   3614  HG3 PRO A 239      -3.726 -11.636  64.176  1.00  0.00           H  
ATOM   3615  HD2 PRO A 239      -1.115 -11.781  62.677  1.00  0.00           H  
ATOM   3616  HD3 PRO A 239      -1.466 -12.187  64.374  1.00  0.00           H  
ATOM   3617  N   GLY A 240      -3.621  -7.437  64.839  1.00  0.00           N  
ATOM   3618  CA  GLY A 240      -4.304  -6.790  65.936  1.00  0.00           C  
ATOM   3619  C   GLY A 240      -5.807  -6.738  65.821  1.00  0.00           C  
ATOM   3620  O   GLY A 240      -6.464  -6.181  66.707  1.00  0.00           O  
ATOM   3621  H   GLY A 240      -3.518  -6.933  63.970  1.00  0.00           H  
ATOM   3622  HA2 GLY A 240      -4.055  -7.327  66.851  1.00  0.00           H  
ATOM   3623  HA3 GLY A 240      -3.936  -5.766  66.004  1.00  0.00           H  
ATOM   3624  N   SER A 241      -6.377  -7.294  64.755  1.00  0.00           N  
ATOM   3625  CA  SER A 241      -7.821  -7.342  64.591  1.00  0.00           C  
ATOM   3626  C   SER A 241      -8.181  -8.604  63.823  1.00  0.00           C  
ATOM   3627  O   SER A 241      -7.324  -9.260  63.224  1.00  0.00           O  
ATOM   3628  CB  SER A 241      -8.347  -6.097  63.871  1.00  0.00           C  
ATOM   3629  OG  SER A 241      -8.096  -6.170  62.479  1.00  0.00           O  
ATOM   3630  H   SER A 241      -5.789  -7.695  64.038  1.00  0.00           H  
ATOM   3631  HA  SER A 241      -8.292  -7.360  65.574  1.00  0.00           H  
ATOM   3632  HB2 SER A 241      -7.851  -5.215  64.277  1.00  0.00           H  
ATOM   3633  HB3 SER A 241      -9.422  -6.018  64.035  1.00  0.00           H  
ATOM   3634  HG  SER A 241      -7.146  -6.235  62.358  1.00  0.00           H  
ATOM   3635  N   GLU A 242      -9.468  -8.943  63.849  1.00  0.00           N  
ATOM   3636  CA  GLU A 242      -9.968 -10.089  63.103  1.00  0.00           C  
ATOM   3637  C   GLU A 242     -10.213  -9.778  61.633  1.00  0.00           C  
ATOM   3638  O   GLU A 242     -10.549 -10.692  60.872  1.00  0.00           O  
ATOM   3639  CB  GLU A 242     -11.256 -10.614  63.744  1.00  0.00           C  
ATOM   3640  CG  GLU A 242     -11.050 -11.223  65.122  1.00  0.00           C  
ATOM   3641  CD  GLU A 242      -9.899 -12.210  65.158  1.00  0.00           C  
ATOM   3642  OE1 GLU A 242     -10.013 -13.282  64.526  1.00  0.00           O  
ATOM   3643  OE2 GLU A 242      -8.879 -11.912  65.817  1.00  0.00           O1-
ATOM   3644  H   GLU A 242     -10.112  -8.393  64.399  1.00  0.00           H  
ATOM   3645  HA  GLU A 242      -9.192 -10.853  63.144  1.00  0.00           H  
ATOM   3646  HB2 GLU A 242     -11.957  -9.785  63.836  1.00  0.00           H  
ATOM   3647  HB3 GLU A 242     -11.679 -11.377  63.091  1.00  0.00           H  
ATOM   3648  HG2 GLU A 242     -11.963 -11.741  65.415  1.00  0.00           H  
ATOM   3649  HG3 GLU A 242     -10.844 -10.421  65.831  1.00  0.00           H  
ATOM   3650  N   ASP A 243     -10.046  -8.523  61.216  1.00  0.00           N  
ATOM   3651  CA  ASP A 243     -10.298  -8.137  59.833  1.00  0.00           C  
ATOM   3652  C   ASP A 243      -9.072  -8.412  58.971  1.00  0.00           C  
ATOM   3653  O   ASP A 243      -8.579  -7.522  58.269  1.00  0.00           O  
ATOM   3654  CB  ASP A 243     -10.695  -6.661  59.757  1.00  0.00           C  
ATOM   3655  CG  ASP A 243     -11.250  -6.275  58.398  1.00  0.00           C  
ATOM   3656  OD1 ASP A 243     -11.685  -7.181  57.655  1.00  0.00           O  
ATOM   3657  OD2 ASP A 243     -11.254  -5.067  58.077  1.00  0.00           O1-
ATOM   3658  H   ASP A 243      -9.737  -7.822  61.874  1.00  0.00           H  
ATOM   3659  HA  ASP A 243     -11.125  -8.735  59.449  1.00  0.00           H  
ATOM   3660  HB2 ASP A 243      -9.814  -6.052  59.960  1.00  0.00           H  
ATOM   3661  HB3 ASP A 243     -11.455  -6.465  60.513  1.00  0.00           H  
ATOM   3662  N   VAL A 244      -8.573  -9.646  59.026  1.00  0.00           N  
ATOM   3663  CA  VAL A 244      -7.410 -10.073  58.260  1.00  0.00           C  
ATOM   3664  C   VAL A 244      -7.630 -11.511  57.820  1.00  0.00           C  
ATOM   3665  O   VAL A 244      -8.385 -12.263  58.444  1.00  0.00           O  
ATOM   3666  CB  VAL A 244      -6.091  -9.958  59.059  1.00  0.00           C  
ATOM   3667  CG1 VAL A 244      -5.750  -8.505  59.351  1.00  0.00           C  
ATOM   3668  CG2 VAL A 244      -6.183 -10.761  60.348  1.00  0.00           C  
ATOM   3669  H   VAL A 244      -9.024 -10.319  59.629  1.00  0.00           H  
ATOM   3670  HA  VAL A 244      -7.307  -9.412  57.400  1.00  0.00           H  
ATOM   3671  HB  VAL A 244      -5.287 -10.370  58.449  1.00  0.00           H  
ATOM   3672 HG11 VAL A 244      -5.665  -7.956  58.413  1.00  0.00           H  
ATOM   3673 HG12 VAL A 244      -6.537  -8.063  59.961  1.00  0.00           H  
ATOM   3674 HG13 VAL A 244      -4.803  -8.455  59.888  1.00  0.00           H  
ATOM   3675 HG21 VAL A 244      -6.984 -10.360  60.969  1.00  0.00           H  
ATOM   3676 HG22 VAL A 244      -6.394 -11.804  60.112  1.00  0.00           H  
ATOM   3677 HG23 VAL A 244      -5.237 -10.694  60.886  1.00  0.00           H  
ATOM   3678  N   LYS A 245      -6.963 -11.890  56.729  1.00  0.00           N  
ATOM   3679  CA  LYS A 245      -7.075 -13.260  56.243  1.00  0.00           C  
ATOM   3680  C   LYS A 245      -6.306 -14.223  57.138  1.00  0.00           C  
ATOM   3681  O   LYS A 245      -6.790 -15.319  57.443  1.00  0.00           O  
ATOM   3682  CB  LYS A 245      -6.585 -13.349  54.798  1.00  0.00           C  
ATOM   3683  CG  LYS A 245      -6.712 -14.742  54.183  1.00  0.00           C  
ATOM   3684  CD  LYS A 245      -6.031 -14.811  52.821  1.00  0.00           C  
ATOM   3685  CE  LYS A 245      -6.224 -16.158  52.136  1.00  0.00           C  
ATOM   3686  NZ  LYS A 245      -5.681 -16.144  50.745  1.00  0.00           N1+
ATOM   3687  H   LYS A 245      -6.380 -11.227  56.239  1.00  0.00           H  
ATOM   3688  HA  LYS A 245      -8.125 -13.550  56.271  1.00  0.00           H  
ATOM   3689  HB2 LYS A 245      -7.169 -12.654  54.195  1.00  0.00           H  
ATOM   3690  HB3 LYS A 245      -5.535 -13.058  54.774  1.00  0.00           H  
ATOM   3691  HG2 LYS A 245      -6.247 -15.468  54.850  1.00  0.00           H  
ATOM   3692  HG3 LYS A 245      -7.768 -14.983  54.064  1.00  0.00           H  
ATOM   3693  HD2 LYS A 245      -4.963 -14.638  52.956  1.00  0.00           H  
ATOM   3694  HD3 LYS A 245      -6.448 -14.032  52.183  1.00  0.00           H  
ATOM   3695  HE2 LYS A 245      -7.289 -16.388  52.099  1.00  0.00           H  
ATOM   3696  HE3 LYS A 245      -5.707 -16.926  52.711  1.00  0.00           H  
ATOM   3697  HZ1 LYS A 245      -6.159 -15.438  50.204  1.00  0.00           H  
ATOM   3698  HZ2 LYS A 245      -4.693 -15.936  50.771  1.00  0.00           H  
ATOM   3699  HZ3 LYS A 245      -5.824 -17.048  50.319  1.00  0.00           H  
ATOM   3700  N   LEU A 246      -5.111 -13.830  57.571  1.00  0.00           N  
ATOM   3701  CA  LEU A 246      -4.259 -14.660  58.417  1.00  0.00           C  
ATOM   3702  C   LEU A 246      -4.457 -14.206  59.858  1.00  0.00           C  
ATOM   3703  O   LEU A 246      -3.937 -13.167  60.272  1.00  0.00           O  
ATOM   3704  CB  LEU A 246      -2.799 -14.549  57.993  1.00  0.00           C  
ATOM   3705  CG  LEU A 246      -1.825 -15.397  58.811  1.00  0.00           C  
ATOM   3706  CD1 LEU A 246      -2.139 -16.876  58.655  1.00  0.00           C  
ATOM   3707  CD2 LEU A 246      -0.385 -15.100  58.426  1.00  0.00           C  
ATOM   3708  H   LEU A 246      -4.778 -12.915  57.302  1.00  0.00           H  
ATOM   3709  HA  LEU A 246      -4.532 -15.711  58.319  1.00  0.00           H  
ATOM   3710  HB2 LEU A 246      -2.725 -14.859  56.951  1.00  0.00           H  
ATOM   3711  HB3 LEU A 246      -2.498 -13.505  58.084  1.00  0.00           H  
ATOM   3712  HG  LEU A 246      -1.947 -15.134  59.862  1.00  0.00           H  
ATOM   3713 HD11 LEU A 246      -3.164 -17.065  58.973  1.00  0.00           H  
ATOM   3714 HD12 LEU A 246      -2.023 -17.164  57.610  1.00  0.00           H  
ATOM   3715 HD13 LEU A 246      -1.454 -17.460  59.270  1.00  0.00           H  
ATOM   3716 HD21 LEU A 246      -0.230 -15.353  57.377  1.00  0.00           H  
ATOM   3717 HD22 LEU A 246      -0.179 -14.041  58.578  1.00  0.00           H  
ATOM   3718 HD23 LEU A 246       0.287 -15.693  59.046  1.00  0.00           H  
ATOM   3719  N   LYS A 247      -5.214 -14.989  60.617  1.00  0.00           N  
ATOM   3720  CA  LYS A 247      -5.605 -14.631  61.971  1.00  0.00           C  
ATOM   3721  C   LYS A 247      -4.574 -15.106  62.992  1.00  0.00           C  
ATOM   3722  O   LYS A 247      -3.755 -15.989  62.726  1.00  0.00           O  
ATOM   3723  CB  LYS A 247      -6.987 -15.203  62.290  1.00  0.00           C  
ATOM   3724  CG  LYS A 247      -8.123 -14.355  61.731  1.00  0.00           C  
ATOM   3725  CD  LYS A 247      -9.387 -15.165  61.507  1.00  0.00           C  
ATOM   3726  CE  LYS A 247     -10.446 -14.330  60.804  1.00  0.00           C  
ATOM   3727  NZ  LYS A 247      -9.993 -13.883  59.455  1.00  0.00           N1+
ATOM   3728  H   LYS A 247      -5.532 -15.870  60.238  1.00  0.00           H  
ATOM   3729  HA  LYS A 247      -5.652 -13.544  62.034  1.00  0.00           H  
ATOM   3730  HB2 LYS A 247      -7.057 -16.203  61.862  1.00  0.00           H  
ATOM   3731  HB3 LYS A 247      -7.097 -15.262  63.373  1.00  0.00           H  
ATOM   3732  HG2 LYS A 247      -8.341 -13.552  62.435  1.00  0.00           H  
ATOM   3733  HG3 LYS A 247      -7.807 -13.928  60.779  1.00  0.00           H  
ATOM   3734  HD2 LYS A 247      -9.775 -15.496  62.470  1.00  0.00           H  
ATOM   3735  HD3 LYS A 247      -9.151 -16.034  60.892  1.00  0.00           H  
ATOM   3736  HE2 LYS A 247     -10.664 -13.452  61.412  1.00  0.00           H  
ATOM   3737  HE3 LYS A 247     -11.350 -14.928  60.692  1.00  0.00           H  
ATOM   3738  HZ1 LYS A 247      -9.158 -13.323  59.549  1.00  0.00           H  
ATOM   3739  HZ2 LYS A 247      -9.794 -14.691  58.882  1.00  0.00           H  
ATOM   3740  HZ3 LYS A 247     -10.720 -13.333  59.021  1.00  0.00           H  
ATOM   3741  N   PHE A 248      -4.623 -14.481  64.172  1.00  0.00           N  
ATOM   3742  CA  PHE A 248      -3.648 -14.730  65.233  1.00  0.00           C  
ATOM   3743  C   PHE A 248      -3.529 -16.214  65.569  1.00  0.00           C  
ATOM   3744  O   PHE A 248      -2.420 -16.752  65.694  1.00  0.00           O  
ATOM   3745  CB  PHE A 248      -4.041 -13.925  66.475  1.00  0.00           C  
ATOM   3746  CG  PHE A 248      -3.100 -14.085  67.633  1.00  0.00           C  
ATOM   3747  CD1 PHE A 248      -1.771 -13.712  67.521  1.00  0.00           C  
ATOM   3748  CD2 PHE A 248      -3.549 -14.593  68.842  1.00  0.00           C  
ATOM   3749  CE1 PHE A 248      -0.905 -13.852  68.589  1.00  0.00           C  
ATOM   3750  CE2 PHE A 248      -2.688 -14.736  69.913  1.00  0.00           C  
ATOM   3751  CZ  PHE A 248      -1.364 -14.363  69.787  1.00  0.00           C  
ATOM   3752  H   PHE A 248      -5.361 -13.812  64.337  1.00  0.00           H  
ATOM   3753  HA  PHE A 248      -2.668 -14.410  64.879  1.00  0.00           H  
ATOM   3754  HB2 PHE A 248      -4.073 -12.870  66.203  1.00  0.00           H  
ATOM   3755  HB3 PHE A 248      -5.032 -14.248  66.793  1.00  0.00           H  
ATOM   3756  HD1 PHE A 248      -1.407 -13.307  66.588  1.00  0.00           H  
ATOM   3757  HD2 PHE A 248      -4.585 -14.881  68.948  1.00  0.00           H  
ATOM   3758  HE1 PHE A 248       0.130 -13.562  68.487  1.00  0.00           H  
ATOM   3759  HE2 PHE A 248      -3.050 -15.139  70.847  1.00  0.00           H  
ATOM   3760  HZ  PHE A 248      -0.689 -14.471  70.623  1.00  0.00           H  
ATOM   3761  N   GLU A 249      -4.668 -16.893  65.721  1.00  0.00           N  
ATOM   3762  CA  GLU A 249      -4.648 -18.267  66.209  1.00  0.00           C  
ATOM   3763  C   GLU A 249      -4.014 -19.226  65.208  1.00  0.00           C  
ATOM   3764  O   GLU A 249      -3.380 -20.202  65.618  1.00  0.00           O  
ATOM   3765  CB  GLU A 249      -6.063 -18.719  66.568  1.00  0.00           C  
ATOM   3766  CG  GLU A 249      -6.486 -18.356  67.989  1.00  0.00           C  
ATOM   3767  CD  GLU A 249      -6.762 -16.873  68.173  1.00  0.00           C  
ATOM   3768  OE1 GLU A 249      -6.837 -16.144  67.160  1.00  0.00           O  
ATOM   3769  OE2 GLU A 249      -6.898 -16.437  69.338  1.00  0.00           O1-
ATOM   3770  H   GLU A 249      -5.549 -16.453  65.497  1.00  0.00           H  
ATOM   3771  HA  GLU A 249      -4.028 -18.288  67.105  1.00  0.00           H  
ATOM   3772  HB2 GLU A 249      -6.760 -18.251  65.872  1.00  0.00           H  
ATOM   3773  HB3 GLU A 249      -6.115 -19.802  66.461  1.00  0.00           H  
ATOM   3774  HG2 GLU A 249      -5.688 -18.647  68.673  1.00  0.00           H  
ATOM   3775  HG3 GLU A 249      -7.393 -18.910  68.232  1.00  0.00           H  
ATOM   3776  N   GLU A 250      -4.152 -18.967  63.905  1.00  0.00           N  
ATOM   3777  CA  GLU A 250      -3.447 -19.778  62.915  1.00  0.00           C  
ATOM   3778  C   GLU A 250      -1.938 -19.649  63.088  1.00  0.00           C  
ATOM   3779  O   GLU A 250      -1.205 -20.649  63.094  1.00  0.00           O  
ATOM   3780  CB  GLU A 250      -3.861 -19.361  61.503  1.00  0.00           C  
ATOM   3781  CG  GLU A 250      -5.363 -19.233  61.298  1.00  0.00           C  
ATOM   3782  CD  GLU A 250      -5.721 -18.687  59.924  1.00  0.00           C  
ATOM   3783  OE1 GLU A 250      -5.163 -19.183  58.921  1.00  0.00           O  
ATOM   3784  OE2 GLU A 250      -6.559 -17.762  59.849  1.00  0.00           O1-
ATOM   3785  H   GLU A 250      -4.746 -18.208  63.603  1.00  0.00           H  
ATOM   3786  HA  GLU A 250      -3.718 -20.823  63.066  1.00  0.00           H  
ATOM   3787  HB2 GLU A 250      -3.404 -18.396  61.285  1.00  0.00           H  
ATOM   3788  HB3 GLU A 250      -3.484 -20.107  60.803  1.00  0.00           H  
ATOM   3789  HG2 GLU A 250      -5.763 -18.560  62.056  1.00  0.00           H  
ATOM   3790  HG3 GLU A 250      -5.816 -20.218  61.411  1.00  0.00           H  
ATOM   3791  N   ILE A 251      -1.459 -18.412  63.235  1.00  0.00           N  
ATOM   3792  CA  ILE A 251      -0.034 -18.173  63.438  1.00  0.00           C  
ATOM   3793  C   ILE A 251       0.455 -18.885  64.692  1.00  0.00           C  
ATOM   3794  O   ILE A 251       1.517 -19.517  64.687  1.00  0.00           O  
ATOM   3795  CB  ILE A 251       0.246 -16.660  63.495  1.00  0.00           C  
ATOM   3796  CG1 ILE A 251      -0.177 -15.993  62.185  1.00  0.00           C  
ATOM   3797  CG2 ILE A 251       1.714 -16.399  63.774  1.00  0.00           C  
ATOM   3798  CD1 ILE A 251      -0.081 -14.489  62.211  1.00  0.00           C  
ATOM   3799  H   ILE A 251      -2.094 -17.627  63.205  1.00  0.00           H  
ATOM   3800  HA  ILE A 251       0.520 -18.584  62.594  1.00  0.00           H  
ATOM   3801  HB  ILE A 251      -0.338 -16.230  64.309  1.00  0.00           H  
ATOM   3802 HG12 ILE A 251       0.465 -16.365  61.387  1.00  0.00           H  
ATOM   3803 HG13 ILE A 251      -1.211 -16.268  61.977  1.00  0.00           H  
ATOM   3804 HG21 ILE A 251       1.992 -16.864  64.720  1.00  0.00           H  
ATOM   3805 HG22 ILE A 251       2.317 -16.821  62.970  1.00  0.00           H  
ATOM   3806 HG23 ILE A 251       1.887 -15.324  63.832  1.00  0.00           H  
ATOM   3807 HD11 ILE A 251      -0.735 -14.097  62.990  1.00  0.00           H  
ATOM   3808 HD12 ILE A 251       0.948 -14.194  62.418  1.00  0.00           H  
ATOM   3809 HD13 ILE A 251      -0.386 -14.089  61.244  1.00  0.00           H  
ATOM   3810  N   THR A 252      -0.307 -18.800  65.786  1.00  0.00           N  
ATOM   3811  CA  THR A 252       0.130 -19.438  67.027  1.00  0.00           C  
ATOM   3812  C   THR A 252       0.098 -20.960  66.920  1.00  0.00           C  
ATOM   3813  O   THR A 252       0.977 -21.646  67.462  1.00  0.00           O  
ATOM   3814  CB  THR A 252      -0.736 -18.969  68.195  1.00  0.00           C  
ATOM   3815  OG1 THR A 252      -2.100 -19.341  67.961  1.00  0.00           O  
ATOM   3816  CG2 THR A 252      -0.642 -17.463  68.349  1.00  0.00           C  
ATOM   3817  H   THR A 252      -1.182 -18.297  65.756  1.00  0.00           H  
ATOM   3818  HA  THR A 252       1.163 -19.142  67.207  1.00  0.00           H  
ATOM   3819  HB  THR A 252      -0.378 -19.441  69.110  1.00  0.00           H  
ATOM   3820 HG21 THR A 252       0.395 -17.180  68.528  1.00  0.00           H  
ATOM   3821 HG22 THR A 252      -0.998 -16.982  67.438  1.00  0.00           H  
ATOM   3822 HG23 THR A 252      -1.256 -17.145  69.192  1.00  0.00           H  
ATOM   3823  HG1 THR A 252      -2.135 -19.799  67.118  1.00  0.00           H  
ATOM   3824  N   GLY A 253      -0.909 -21.508  66.235  1.00  0.00           N  
ATOM   3825  CA  GLY A 253      -0.967 -22.942  66.022  1.00  0.00           C  
ATOM   3826  C   GLY A 253       0.161 -23.455  65.156  1.00  0.00           C  
ATOM   3827  O   GLY A 253       0.530 -24.629  65.242  1.00  0.00           O  
ATOM   3828  H   GLY A 253      -1.638 -20.918  65.861  1.00  0.00           H  
ATOM   3829  HA2 GLY A 253      -0.916 -23.440  66.990  1.00  0.00           H  
ATOM   3830  HA3 GLY A 253      -1.914 -23.184  65.539  1.00  0.00           H  
ATOM   3831  N   VAL A 254       0.701 -22.600  64.288  1.00  0.00           N  
ATOM   3832  CA  VAL A 254       1.884 -23.000  63.532  1.00  0.00           C  
ATOM   3833  C   VAL A 254       3.158 -22.796  64.356  1.00  0.00           C  
ATOM   3834  O   VAL A 254       4.123 -23.557  64.214  1.00  0.00           O  
ATOM   3835  CB  VAL A 254       1.931 -22.238  62.196  1.00  0.00           C  
ATOM   3836  CG1 VAL A 254       3.250 -22.471  61.479  1.00  0.00           C  
ATOM   3837  CG2 VAL A 254       0.768 -22.660  61.314  1.00  0.00           C  
ATOM   3838  H   VAL A 254       0.296 -21.684  64.155  1.00  0.00           H  
ATOM   3839  HA  VAL A 254       1.822 -24.065  63.310  1.00  0.00           H  
ATOM   3840  HB  VAL A 254       1.848 -21.172  62.408  1.00  0.00           H  
ATOM   3841 HG11 VAL A 254       4.073 -22.148  62.117  1.00  0.00           H  
ATOM   3842 HG12 VAL A 254       3.359 -23.532  61.254  1.00  0.00           H  
ATOM   3843 HG13 VAL A 254       3.265 -21.900  60.551  1.00  0.00           H  
ATOM   3844 HG21 VAL A 254       0.844 -23.726  61.098  1.00  0.00           H  
ATOM   3845 HG22 VAL A 254      -0.171 -22.460  61.831  1.00  0.00           H  
ATOM   3846 HG23 VAL A 254       0.796 -22.097  60.381  1.00  0.00           H  
ATOM   3847  N   ILE A 255       3.175 -21.800  65.244  1.00  0.00           N  
ATOM   3848  CA  ILE A 255       4.389 -21.463  65.983  1.00  0.00           C  
ATOM   3849  C   ILE A 255       4.661 -22.477  67.088  1.00  0.00           C  
ATOM   3850  O   ILE A 255       5.801 -22.924  67.267  1.00  0.00           O  
ATOM   3851  CB  ILE A 255       4.288 -20.033  66.550  1.00  0.00           C  
ATOM   3852  CG1 ILE A 255       4.522 -18.996  65.451  1.00  0.00           C  
ATOM   3853  CG2 ILE A 255       5.273 -19.831  67.691  1.00  0.00           C  
ATOM   3854  CD1 ILE A 255       4.372 -17.569  65.931  1.00  0.00           C  
ATOM   3855  H   ILE A 255       2.332 -21.269  65.408  1.00  0.00           H  
ATOM   3856  HA  ILE A 255       5.233 -21.500  65.294  1.00  0.00           H  
ATOM   3857  HB  ILE A 255       3.280 -19.897  66.941  1.00  0.00           H  
ATOM   3858 HG12 ILE A 255       5.532 -19.126  65.063  1.00  0.00           H  
ATOM   3859 HG13 ILE A 255       3.801 -19.170  64.652  1.00  0.00           H  
ATOM   3860 HG21 ILE A 255       5.075 -20.561  68.476  1.00  0.00           H  
ATOM   3861 HG22 ILE A 255       6.290 -19.962  67.321  1.00  0.00           H  
ATOM   3862 HG23 ILE A 255       5.160 -18.825  68.094  1.00  0.00           H  
ATOM   3863 HD11 ILE A 255       3.359 -17.416  66.304  1.00  0.00           H  
ATOM   3864 HD12 ILE A 255       5.087 -17.378  66.731  1.00  0.00           H  
ATOM   3865 HD13 ILE A 255       4.561 -16.885  65.103  1.00  0.00           H  
ATOM   3866  N   ASN A 256       3.629 -22.848  67.848  1.00  0.00           N  
ATOM   3867  CA  ASN A 256       3.850 -23.673  69.036  1.00  0.00           C  
ATOM   3868  C   ASN A 256       4.518 -25.015  68.743  1.00  0.00           C  
ATOM   3869  O   ASN A 256       5.443 -25.383  69.491  1.00  0.00           O  
ATOM   3870  CB  ASN A 256       2.524 -23.872  69.783  1.00  0.00           C  
ATOM   3871  CG  ASN A 256       2.108 -22.643  70.568  1.00  0.00           C  
ATOM   3872  OD1 ASN A 256       2.946 -21.945  71.141  1.00  0.00           O  
ATOM   3873  ND2 ASN A 256       0.809 -22.370  70.597  1.00  0.00           N  
ATOM   3874  H   ASN A 256       2.693 -22.559  67.603  1.00  0.00           H  
ATOM   3875  HA  ASN A 256       4.555 -23.131  69.667  1.00  0.00           H  
ATOM   3876  HB2 ASN A 256       2.635 -24.707  70.475  1.00  0.00           H  
ATOM   3877  HB3 ASN A 256       1.745 -24.103  69.056  1.00  0.00           H  
ATOM   3878 HD21 ASN A 256       0.156 -22.969  70.113  1.00  0.00           H  
ATOM   3879 HD22 ASN A 256       0.474 -21.563  71.103  1.00  0.00           H  
ATOM   3880  N   PRO A 257       4.125 -25.785  67.719  1.00  0.00           N  
ATOM   3881  CA  PRO A 257       4.888 -27.008  67.415  1.00  0.00           C  
ATOM   3882  C   PRO A 257       6.340 -26.734  67.064  1.00  0.00           C  
ATOM   3883  O   PRO A 257       7.223 -27.503  67.462  1.00  0.00           O  
ATOM   3884  CB  PRO A 257       4.118 -27.617  66.236  1.00  0.00           C  
ATOM   3885  CG  PRO A 257       2.742 -27.075  66.366  1.00  0.00           C  
ATOM   3886  CD  PRO A 257       2.912 -25.686  66.888  1.00  0.00           C  
ATOM   3887  HA  PRO A 257       4.957 -27.674  68.275  1.00  0.00           H  
ATOM   3888  HB2 PRO A 257       4.563 -27.314  65.288  1.00  0.00           H  
ATOM   3889  HB3 PRO A 257       4.111 -28.705  66.302  1.00  0.00           H  
ATOM   3890  HG2 PRO A 257       2.159 -27.676  67.064  1.00  0.00           H  
ATOM   3891  HG3 PRO A 257       2.245 -27.060  65.396  1.00  0.00           H  
ATOM   3892  HD2 PRO A 257       2.052 -25.385  67.486  1.00  0.00           H  
ATOM   3893  HD3 PRO A 257       3.054 -24.977  66.073  1.00  0.00           H  
ATOM   3894  N   ALA A 258       6.613 -25.655  66.326  1.00  0.00           N  
ATOM   3895  CA  ALA A 258       7.995 -25.315  66.001  1.00  0.00           C  
ATOM   3896  C   ALA A 258       8.793 -24.988  67.257  1.00  0.00           C  
ATOM   3897  O   ALA A 258       9.952 -25.402  67.392  1.00  0.00           O  
ATOM   3898  CB  ALA A 258       8.030 -24.144  65.020  1.00  0.00           C  
ATOM   3899  H   ALA A 258       5.860 -25.071  65.991  1.00  0.00           H  
ATOM   3900  HA  ALA A 258       8.459 -26.182  65.531  1.00  0.00           H  
ATOM   3901  HB1 ALA A 258       7.482 -24.411  64.116  1.00  0.00           H  
ATOM   3902  HB2 ALA A 258       7.568 -23.271  65.480  1.00  0.00           H  
ATOM   3903  HB3 ALA A 258       9.065 -23.915  64.764  1.00  0.00           H  
ATOM   3904  N   LEU A 259       8.191 -24.242  68.188  1.00  0.00           N  
ATOM   3905  CA  LEU A 259       8.865 -23.952  69.450  1.00  0.00           C  
ATOM   3906  C   LEU A 259       9.140 -25.229  70.231  1.00  0.00           C  
ATOM   3907  O   LEU A 259      10.229 -25.402  70.789  1.00  0.00           O  
ATOM   3908  CB  LEU A 259       8.032 -22.984  70.290  1.00  0.00           C  
ATOM   3909  CG  LEU A 259       7.916 -21.543  69.794  1.00  0.00           C  
ATOM   3910  CD1 LEU A 259       7.083 -20.719  70.762  1.00  0.00           C  
ATOM   3911  CD2 LEU A 259       9.293 -20.929  69.608  1.00  0.00           C  
ATOM   3912  H   LEU A 259       7.265 -23.877  68.018  1.00  0.00           H  
ATOM   3913  HA  LEU A 259       9.822 -23.483  69.220  1.00  0.00           H  
ATOM   3914  HB2 LEU A 259       7.023 -23.391  70.353  1.00  0.00           H  
ATOM   3915  HB3 LEU A 259       8.473 -22.952  71.286  1.00  0.00           H  
ATOM   3916  HG  LEU A 259       7.415 -21.547  68.826  1.00  0.00           H  
ATOM   3917 HD11 LEU A 259       6.092 -21.162  70.857  1.00  0.00           H  
ATOM   3918 HD12 LEU A 259       7.569 -20.703  71.737  1.00  0.00           H  
ATOM   3919 HD13 LEU A 259       6.991 -19.700  70.386  1.00  0.00           H  
ATOM   3920 HD21 LEU A 259       9.816 -20.913  70.564  1.00  0.00           H  
ATOM   3921 HD22 LEU A 259       9.862 -21.523  68.892  1.00  0.00           H  
ATOM   3922 HD23 LEU A 259       9.189 -19.910  69.234  1.00  0.00           H  
ATOM   3923  N   ASP A 260       8.163 -26.138  70.285  1.00  0.00           N  
ATOM   3924  CA  ASP A 260       8.371 -27.391  71.003  1.00  0.00           C  
ATOM   3925  C   ASP A 260       9.450 -28.244  70.347  1.00  0.00           C  
ATOM   3926  O   ASP A 260      10.198 -28.943  71.041  1.00  0.00           O  
ATOM   3927  CB  ASP A 260       7.058 -28.169  71.090  1.00  0.00           C  
ATOM   3928  CG  ASP A 260       6.019 -27.462  71.937  1.00  0.00           C  
ATOM   3929  OD1 ASP A 260       6.378 -26.484  72.628  1.00  0.00           O  
ATOM   3930  OD2 ASP A 260       4.842 -27.882  71.911  1.00  0.00           O1-
ATOM   3931  H   ASP A 260       7.280 -25.958  69.829  1.00  0.00           H  
ATOM   3932  HA  ASP A 260       8.712 -27.147  72.009  1.00  0.00           H  
ATOM   3933  HB2 ASP A 260       7.259 -29.147  71.528  1.00  0.00           H  
ATOM   3934  HB3 ASP A 260       6.660 -28.297  70.083  1.00  0.00           H  
ATOM   3935  N   LYS A 261       9.550 -28.197  69.018  1.00  0.00           N  
ATOM   3936  CA  LYS A 261      10.523 -29.017  68.306  1.00  0.00           C  
ATOM   3937  C   LYS A 261      11.940 -28.470  68.445  1.00  0.00           C  
ATOM   3938  O   LYS A 261      12.869 -29.216  68.772  1.00  0.00           O  
ATOM   3939  CB  LYS A 261      10.135 -29.121  66.830  1.00  0.00           C  
ATOM   3940  CG  LYS A 261      11.207 -29.738  65.947  1.00  0.00           C  
ATOM   3941  CD  LYS A 261      10.732 -29.863  64.510  1.00  0.00           C  
ATOM   3942  CE  LYS A 261      11.822 -30.428  63.612  1.00  0.00           C  
ATOM   3943  NZ  LYS A 261      11.350 -30.592  62.207  1.00  0.00           N1+
ATOM   3944  H   LYS A 261       8.941 -27.583  68.496  1.00  0.00           H  
ATOM   3945  HA  LYS A 261      10.514 -30.010  68.755  1.00  0.00           H  
ATOM   3946  HB2 LYS A 261       9.236 -29.733  66.755  1.00  0.00           H  
ATOM   3947  HB3 LYS A 261       9.923 -28.118  66.461  1.00  0.00           H  
ATOM   3948  HG2 LYS A 261      12.096 -29.107  65.974  1.00  0.00           H  
ATOM   3949  HG3 LYS A 261      11.453 -30.729  66.327  1.00  0.00           H  
ATOM   3950  HD2 LYS A 261      10.447 -28.877  64.144  1.00  0.00           H  
ATOM   3951  HD3 LYS A 261       9.868 -30.526  64.479  1.00  0.00           H  
ATOM   3952  HE2 LYS A 261      12.128 -31.401  63.997  1.00  0.00           H  
ATOM   3953  HE3 LYS A 261      12.674 -29.749  63.621  1.00  0.00           H  
ATOM   3954  HZ1 LYS A 261      10.563 -31.225  62.188  1.00  0.00           H  
ATOM   3955  HZ2 LYS A 261      11.069 -29.694  61.839  1.00  0.00           H  
ATOM   3956  HZ3 LYS A 261      12.098 -30.968  61.642  1.00  0.00           H  
ATOM   3957  N   TYR A 262      12.126 -27.170  68.206  1.00  0.00           N  
ATOM   3958  CA  TYR A 262      13.471 -26.604  68.172  1.00  0.00           C  
ATOM   3959  C   TYR A 262      13.930 -26.052  69.514  1.00  0.00           C  
ATOM   3960  O   TYR A 262      15.138 -26.024  69.777  1.00  0.00           O  
ATOM   3961  CB  TYR A 262      13.554 -25.497  67.117  1.00  0.00           C  
ATOM   3962  CG  TYR A 262      13.354 -25.986  65.702  1.00  0.00           C  
ATOM   3963  CD1 TYR A 262      14.402 -26.549  64.988  1.00  0.00           C  
ATOM   3964  CD2 TYR A 262      12.117 -25.889  65.082  1.00  0.00           C  
ATOM   3965  CE1 TYR A 262      14.224 -27.000  63.696  1.00  0.00           C  
ATOM   3966  CE2 TYR A 262      11.930 -26.337  63.790  1.00  0.00           C  
ATOM   3967  CZ  TYR A 262      12.987 -26.892  63.102  1.00  0.00           C  
ATOM   3968  OH  TYR A 262      12.807 -27.342  61.814  1.00  0.00           O  
ATOM   3969  H   TYR A 262      11.328 -26.572  68.047  1.00  0.00           H  
ATOM   3970  HA  TYR A 262      14.138 -27.427  67.917  1.00  0.00           H  
ATOM   3971  HB2 TYR A 262      12.786 -24.755  67.336  1.00  0.00           H  
ATOM   3972  HB3 TYR A 262      14.537 -25.032  67.184  1.00  0.00           H  
ATOM   3973  HD1 TYR A 262      15.374 -26.636  65.451  1.00  0.00           H  
ATOM   3974  HD2 TYR A 262      11.286 -25.456  65.619  1.00  0.00           H  
ATOM   3975  HE1 TYR A 262      15.051 -27.435  63.154  1.00  0.00           H  
ATOM   3976  HE2 TYR A 262      10.961 -26.253  63.321  1.00  0.00           H  
ATOM   3977  HH  TYR A 262      13.589 -27.715  61.402  1.00  0.00           H  
ATOM   3978  N   PHE A 263      13.009 -25.622  70.372  1.00  0.00           N  
ATOM   3979  CA  PHE A 263      13.347 -25.057  71.678  1.00  0.00           C  
ATOM   3980  C   PHE A 263      12.467 -25.690  72.748  1.00  0.00           C  
ATOM   3981  O   PHE A 263      11.565 -25.043  73.294  1.00  0.00           O  
ATOM   3982  CB  PHE A 263      13.194 -23.535  71.671  1.00  0.00           C  
ATOM   3983  CG  PHE A 263      14.177 -22.831  70.779  1.00  0.00           C  
ATOM   3984  CD1 PHE A 263      15.384 -22.375  71.283  1.00  0.00           C  
ATOM   3985  CD2 PHE A 263      13.896 -22.630  69.438  1.00  0.00           C  
ATOM   3986  CE1 PHE A 263      16.293 -21.727  70.465  1.00  0.00           C  
ATOM   3987  CE2 PHE A 263      14.800 -21.983  68.615  1.00  0.00           C  
ATOM   3988  CZ  PHE A 263      16.000 -21.530  69.131  1.00  0.00           C  
ATOM   3989  H   PHE A 263      12.036 -25.688  70.111  1.00  0.00           H  
ATOM   3990  HA  PHE A 263      14.390 -25.279  71.902  1.00  0.00           H  
ATOM   3991  HB2 PHE A 263      12.187 -23.292  71.332  1.00  0.00           H  
ATOM   3992  HB3 PHE A 263      13.332 -23.171  72.689  1.00  0.00           H  
ATOM   3993  HD1 PHE A 263      15.618 -22.527  72.326  1.00  0.00           H  
ATOM   3994  HD2 PHE A 263      12.960 -22.982  69.030  1.00  0.00           H  
ATOM   3995  HE1 PHE A 263      17.231 -21.376  70.870  1.00  0.00           H  
ATOM   3996  HE2 PHE A 263      14.569 -21.832  67.571  1.00  0.00           H  
ATOM   3997  HZ  PHE A 263      16.707 -21.023  68.491  1.00  0.00           H  
ATOM   3998  N   PRO A 264      12.698 -26.966  73.066  1.00  0.00           N  
ATOM   3999  CA  PRO A 264      11.903 -27.613  74.116  1.00  0.00           C  
ATOM   4000  C   PRO A 264      12.126 -26.947  75.465  1.00  0.00           C  
ATOM   4001  O   PRO A 264      13.175 -26.353  75.725  1.00  0.00           O  
ATOM   4002  CB  PRO A 264      12.409 -29.061  74.109  1.00  0.00           C  
ATOM   4003  CG  PRO A 264      13.756 -28.998  73.486  1.00  0.00           C  
ATOM   4004  CD  PRO A 264      13.717 -27.868  72.504  1.00  0.00           C  
ATOM   4005  HA  PRO A 264      10.829 -27.544  73.940  1.00  0.00           H  
ATOM   4006  HB2 PRO A 264      12.476 -29.448  75.126  1.00  0.00           H  
ATOM   4007  HB3 PRO A 264      11.745 -29.695  73.522  1.00  0.00           H  
ATOM   4008  HG2 PRO A 264      13.979 -29.934  72.974  1.00  0.00           H  
ATOM   4009  HG3 PRO A 264      14.514 -28.810  74.246  1.00  0.00           H  
ATOM   4010  HD2 PRO A 264      13.424 -28.220  71.515  1.00  0.00           H  
ATOM   4011  HD3 PRO A 264      14.686 -27.372  72.441  1.00  0.00           H  
ATOM   4012  N   SER A 265      11.110 -27.045  76.326  1.00  0.00           N  
ATOM   4013  CA  SER A 265      11.151 -26.351  77.610  1.00  0.00           C  
ATOM   4014  C   SER A 265      12.289 -26.846  78.496  1.00  0.00           C  
ATOM   4015  O   SER A 265      12.867 -26.059  79.254  1.00  0.00           O  
ATOM   4016  CB  SER A 265       9.811 -26.501  78.331  1.00  0.00           C  
ATOM   4017  OG  SER A 265       9.411 -27.859  78.395  1.00  0.00           O  
ATOM   4018  H   SER A 265      10.304 -27.605  76.086  1.00  0.00           H  
ATOM   4019  HA  SER A 265      11.337 -25.296  77.407  1.00  0.00           H  
ATOM   4020  HB2 SER A 265       9.053 -25.932  77.793  1.00  0.00           H  
ATOM   4021  HB3 SER A 265       9.907 -26.111  79.344  1.00  0.00           H  
ATOM   4022  HG  SER A 265      10.090 -28.339  78.875  1.00  0.00           H  
ATOM   4023  N   ASP A 266      12.622 -28.137  78.423  1.00  0.00           N  
ATOM   4024  CA  ASP A 266      13.684 -28.683  79.263  1.00  0.00           C  
ATOM   4025  C   ASP A 266      15.056 -28.104  78.935  1.00  0.00           C  
ATOM   4026  O   ASP A 266      15.964 -28.193  79.768  1.00  0.00           O  
ATOM   4027  CB  ASP A 266      13.723 -30.207  79.140  1.00  0.00           C  
ATOM   4028  CG  ASP A 266      14.254 -30.670  77.798  1.00  0.00           C  
ATOM   4029  OD1 ASP A 266      15.132 -31.558  77.778  1.00  0.00           O  
ATOM   4030  OD2 ASP A 266      13.802 -30.140  76.763  1.00  0.00           O1-
ATOM   4031  H   ASP A 266      12.134 -28.743  77.779  1.00  0.00           H  
ATOM   4032  HA  ASP A 266      13.451 -28.397  80.289  1.00  0.00           H  
ATOM   4033  HB2 ASP A 266      12.712 -30.594  79.268  1.00  0.00           H  
ATOM   4034  HB3 ASP A 266      14.366 -30.604  79.926  1.00  0.00           H  
ATOM   4035  N   SER A 267      15.231 -27.519  77.748  1.00  0.00           N  
ATOM   4036  CA  SER A 267      16.519 -26.939  77.382  1.00  0.00           C  
ATOM   4037  C   SER A 267      16.870 -25.714  78.219  1.00  0.00           C  
ATOM   4038  O   SER A 267      18.036 -25.304  78.233  1.00  0.00           O  
ATOM   4039  CB  SER A 267      16.530 -26.574  75.897  1.00  0.00           C  
ATOM   4040  OG  SER A 267      15.576 -25.566  75.610  1.00  0.00           O  
ATOM   4041  H   SER A 267      14.462 -27.477  77.095  1.00  0.00           H  
ATOM   4042  HA  SER A 267      17.277 -27.696  77.583  1.00  0.00           H  
ATOM   4043  HB2 SER A 267      16.296 -27.463  75.311  1.00  0.00           H  
ATOM   4044  HB3 SER A 267      17.522 -26.212  75.627  1.00  0.00           H  
ATOM   4045  HG  SER A 267      14.712 -25.907  75.851  1.00  0.00           H  
ATOM   4046  N   GLY A 268      15.896 -25.115  78.900  1.00  0.00           N  
ATOM   4047  CA  GLY A 268      16.137 -23.926  79.691  1.00  0.00           C  
ATOM   4048  C   GLY A 268      15.994 -22.622  78.942  1.00  0.00           C  
ATOM   4049  O   GLY A 268      16.292 -21.564  79.509  1.00  0.00           O  
ATOM   4050  H   GLY A 268      14.963 -25.500  78.864  1.00  0.00           H  
ATOM   4051  HA2 GLY A 268      15.427 -23.920  80.518  1.00  0.00           H  
ATOM   4052  HA3 GLY A 268      17.152 -23.981  80.084  1.00  0.00           H  
ATOM   4053  N   VAL A 269      15.556 -22.664  77.683  1.00  0.00           N  
ATOM   4054  CA  VAL A 269      15.404 -21.450  76.895  1.00  0.00           C  
ATOM   4055  C   VAL A 269      14.266 -20.601  77.454  1.00  0.00           C  
ATOM   4056  O   VAL A 269      13.281 -21.113  78.005  1.00  0.00           O  
ATOM   4057  CB  VAL A 269      15.166 -21.811  75.416  1.00  0.00           C  
ATOM   4058  CG1 VAL A 269      13.857 -22.572  75.256  1.00  0.00           C  
ATOM   4059  CG2 VAL A 269      15.190 -20.569  74.536  1.00  0.00           C  
ATOM   4060  H   VAL A 269      15.325 -23.556  77.268  1.00  0.00           H  
ATOM   4061  HA  VAL A 269      16.319 -20.861  76.955  1.00  0.00           H  
ATOM   4062  HB  VAL A 269      15.979 -22.460  75.090  1.00  0.00           H  
ATOM   4063 HG11 VAL A 269      13.884 -23.474  75.867  1.00  0.00           H  
ATOM   4064 HG12 VAL A 269      13.028 -21.941  75.577  1.00  0.00           H  
ATOM   4065 HG13 VAL A 269      13.721 -22.846  74.210  1.00  0.00           H  
ATOM   4066 HG21 VAL A 269      14.387 -19.896  74.836  1.00  0.00           H  
ATOM   4067 HG22 VAL A 269      16.149 -20.063  74.648  1.00  0.00           H  
ATOM   4068 HG23 VAL A 269      15.051 -20.859  73.494  1.00  0.00           H  
ATOM   4069  N   ARG A 270      14.410 -19.285  77.324  1.00  0.00           N  
ATOM   4070  CA  ARG A 270      13.369 -18.327  77.672  1.00  0.00           C  
ATOM   4071  C   ARG A 270      12.893 -17.662  76.387  1.00  0.00           C  
ATOM   4072  O   ARG A 270      13.691 -17.043  75.673  1.00  0.00           O  
ATOM   4073  CB  ARG A 270      13.891 -17.290  78.668  1.00  0.00           C  
ATOM   4074  CG  ARG A 270      12.804 -16.571  79.446  1.00  0.00           C  
ATOM   4075  CD  ARG A 270      13.287 -15.220  79.949  1.00  0.00           C  
ATOM   4076  NE  ARG A 270      12.179 -14.372  80.377  1.00  0.00           N  
ATOM   4077  CZ  ARG A 270      12.312 -13.106  80.759  1.00  0.00           C  
ATOM   4078  NH1 ARG A 270      13.509 -12.536  80.770  1.00  0.00           N  
ATOM   4079  NH2 ARG A 270      11.246 -12.412  81.135  1.00  0.00           N1+
ATOM   4080  H   ARG A 270      15.286 -18.932  76.966  1.00  0.00           H  
ATOM   4081  HA  ARG A 270      12.537 -18.839  78.155  1.00  0.00           H  
ATOM   4082  HB2 ARG A 270      14.542 -17.797  79.380  1.00  0.00           H  
ATOM   4083  HB3 ARG A 270      14.466 -16.546  78.117  1.00  0.00           H  
ATOM   4084  HG2 ARG A 270      12.513 -17.184  80.299  1.00  0.00           H  
ATOM   4085  HG3 ARG A 270      11.942 -16.420  78.796  1.00  0.00           H  
ATOM   4086  HD2 ARG A 270      13.826 -14.717  79.146  1.00  0.00           H  
ATOM   4087  HD3 ARG A 270      13.957 -15.377  80.794  1.00  0.00           H  
ATOM   4088  HE  ARG A 270      11.252 -14.773  80.383  1.00  0.00           H  
ATOM   4089 HH11 ARG A 270      13.608 -11.575  81.064  1.00  0.00           H  
ATOM   4090 HH12 ARG A 270      14.322 -13.063  80.484  1.00  0.00           H  
ATOM   4091 HH21 ARG A 270      10.334 -12.846  81.131  1.00  0.00           H  
ATOM   4092 HH22 ARG A 270      11.346 -11.450  81.425  1.00  0.00           H  
ATOM   4093  N   ILE A 271      11.601 -17.793  76.093  1.00  0.00           N  
ATOM   4094  CA  ILE A 271      11.023 -17.343  74.832  1.00  0.00           C  
ATOM   4095  C   ILE A 271      10.203 -16.087  75.087  1.00  0.00           C  
ATOM   4096  O   ILE A 271       9.374 -16.048  76.005  1.00  0.00           O  
ATOM   4097  CB  ILE A 271      10.163 -18.437  74.177  1.00  0.00           C  
ATOM   4098  CG1 ILE A 271      10.971 -19.728  74.023  1.00  0.00           C  
ATOM   4099  CG2 ILE A 271       9.643 -17.965  72.830  1.00  0.00           C  
ATOM   4100  CD1 ILE A 271      10.177 -20.884  73.453  1.00  0.00           C  
ATOM   4101  H   ILE A 271      10.993 -18.224  76.775  1.00  0.00           H  
ATOM   4102  HA  ILE A 271      11.830 -17.119  74.134  1.00  0.00           H  
ATOM   4103  HB  ILE A 271       9.308 -18.642  74.821  1.00  0.00           H  
ATOM   4104 HG12 ILE A 271      11.812 -19.529  73.359  1.00  0.00           H  
ATOM   4105 HG13 ILE A 271      11.344 -20.019  75.005  1.00  0.00           H  
ATOM   4106 HG21 ILE A 271       9.052 -17.059  72.966  1.00  0.00           H  
ATOM   4107 HG22 ILE A 271      10.484 -17.754  72.169  1.00  0.00           H  
ATOM   4108 HG23 ILE A 271       9.020 -18.743  72.388  1.00  0.00           H  
ATOM   4109 HD11 ILE A 271       9.343 -21.114  74.116  1.00  0.00           H  
ATOM   4110 HD12 ILE A 271       9.795 -20.612  72.469  1.00  0.00           H  
ATOM   4111 HD13 ILE A 271      10.822 -21.758  73.364  1.00  0.00           H  
ATOM   4112  N   ILE A 272      10.440 -15.062  74.270  1.00  0.00           N  
ATOM   4113  CA  ILE A 272       9.764 -13.779  74.360  1.00  0.00           C  
ATOM   4114  C   ILE A 272       9.327 -13.358  72.962  1.00  0.00           C  
ATOM   4115  O   ILE A 272       9.733 -13.938  71.955  1.00  0.00           O  
ATOM   4116  CB  ILE A 272      10.665 -12.697  74.982  1.00  0.00           C  
ATOM   4117  CG1 ILE A 272      11.821 -12.419  74.024  1.00  0.00           C  
ATOM   4118  CG2 ILE A 272      11.169 -13.126  76.355  1.00  0.00           C  
ATOM   4119  CD1 ILE A 272      12.704 -11.308  74.440  1.00  0.00           C  
ATOM   4120  H   ILE A 272      11.131 -15.184  73.544  1.00  0.00           H  
ATOM   4121  HA  ILE A 272       8.898 -13.888  75.012  1.00  0.00           H  
ATOM   4122  HB  ILE A 272      10.092 -11.782  75.131  1.00  0.00           H  
ATOM   4123 HG12 ILE A 272      12.424 -13.323  73.946  1.00  0.00           H  
ATOM   4124 HG13 ILE A 272      11.403 -12.175  73.047  1.00  0.00           H  
ATOM   4125 HG21 ILE A 272      10.320 -13.303  77.015  1.00  0.00           H  
ATOM   4126 HG22 ILE A 272      11.751 -14.042  76.258  1.00  0.00           H  
ATOM   4127 HG23 ILE A 272      11.796 -12.339  76.774  1.00  0.00           H  
ATOM   4128 HD11 ILE A 272      12.125 -10.386  74.500  1.00  0.00           H  
ATOM   4129 HD12 ILE A 272      13.133 -11.531  75.417  1.00  0.00           H  
ATOM   4130 HD13 ILE A 272      13.505 -11.187  73.710  1.00  0.00           H  
ATOM   4131  N   ALA A 273       8.486 -12.326  72.915  1.00  0.00           N  
ATOM   4132  CA  ALA A 273       8.037 -11.742  71.661  1.00  0.00           C  
ATOM   4133  C   ALA A 273       7.956 -10.230  71.818  1.00  0.00           C  
ATOM   4134  O   ALA A 273       8.039  -9.693  72.925  1.00  0.00           O  
ATOM   4135  CB  ALA A 273       6.682 -12.308  71.221  1.00  0.00           C  
ATOM   4136  H   ALA A 273       8.148 -11.935  73.782  1.00  0.00           H  
ATOM   4137  HA  ALA A 273       8.757 -11.997  70.884  1.00  0.00           H  
ATOM   4138  HB1 ALA A 273       6.759 -13.389  71.108  1.00  0.00           H  
ATOM   4139  HB2 ALA A 273       5.929 -12.074  71.974  1.00  0.00           H  
ATOM   4140  HB3 ALA A 273       6.394 -11.863  70.269  1.00  0.00           H  
ATOM   4141  N   GLU A 274       7.789  -9.542  70.689  1.00  0.00           N  
ATOM   4142  CA  GLU A 274       7.680  -8.082  70.658  1.00  0.00           C  
ATOM   4143  C   GLU A 274       6.424  -7.646  69.906  1.00  0.00           C  
ATOM   4144  O   GLU A 274       6.503  -6.911  68.918  1.00  0.00           O  
ATOM   4145  CB  GLU A 274       8.926  -7.464  70.025  1.00  0.00           C  
ATOM   4146  CG  GLU A 274      10.240  -7.811  70.703  1.00  0.00           C  
ATOM   4147  CD  GLU A 274      11.436  -7.539  69.807  1.00  0.00           C  
ATOM   4148  OE1 GLU A 274      11.245  -7.433  68.577  1.00  0.00           O  
ATOM   4149  OE2 GLU A 274      12.563  -7.415  70.330  1.00  0.00           O1-
ATOM   4150  H   GLU A 274       7.735 -10.049  69.817  1.00  0.00           H  
ATOM   4151  HA  GLU A 274       7.602  -7.726  71.685  1.00  0.00           H  
ATOM   4152  HB2 GLU A 274       8.981  -7.803  68.991  1.00  0.00           H  
ATOM   4153  HB3 GLU A 274       8.812  -6.380  70.047  1.00  0.00           H  
ATOM   4154  HG2 GLU A 274      10.231  -8.869  70.966  1.00  0.00           H  
ATOM   4155  HG3 GLU A 274      10.337  -7.213  71.609  1.00  0.00           H  
ATOM   4156  N   PRO A 275       5.239  -8.079  70.346  1.00  0.00           N  
ATOM   4157  CA  PRO A 275       4.015  -7.701  69.620  1.00  0.00           C  
ATOM   4158  C   PRO A 275       3.683  -6.234  69.852  1.00  0.00           C  
ATOM   4159  O   PRO A 275       3.508  -5.798  70.993  1.00  0.00           O  
ATOM   4160  CB  PRO A 275       2.952  -8.625  70.221  1.00  0.00           C  
ATOM   4161  CG  PRO A 275       3.417  -8.831  71.621  1.00  0.00           C  
ATOM   4162  CD  PRO A 275       4.928  -8.844  71.570  1.00  0.00           C  
ATOM   4163  HA  PRO A 275       4.099  -7.809  68.539  1.00  0.00           H  
ATOM   4164  HB2 PRO A 275       1.970  -8.152  70.203  1.00  0.00           H  
ATOM   4165  HB3 PRO A 275       2.909  -9.571  69.682  1.00  0.00           H  
ATOM   4166  HG2 PRO A 275       3.044  -9.780  72.006  1.00  0.00           H  
ATOM   4167  HG3 PRO A 275       3.068  -8.018  72.258  1.00  0.00           H  
ATOM   4168  HD2 PRO A 275       5.307  -9.864  71.499  1.00  0.00           H  
ATOM   4169  HD3 PRO A 275       5.352  -8.360  72.450  1.00  0.00           H  
ATOM   4170  N   GLY A 276       3.606  -5.465  68.767  1.00  0.00           N  
ATOM   4171  CA  GLY A 276       3.131  -4.100  68.875  1.00  0.00           C  
ATOM   4172  C   GLY A 276       1.667  -3.891  68.543  1.00  0.00           C  
ATOM   4173  O   GLY A 276       0.893  -3.430  69.388  1.00  0.00           O  
ATOM   4174  H   GLY A 276       3.879  -5.834  67.867  1.00  0.00           H  
ATOM   4175  HA2 GLY A 276       3.294  -3.768  69.900  1.00  0.00           H  
ATOM   4176  HA3 GLY A 276       3.721  -3.484  68.196  1.00  0.00           H  
ATOM   4177  N   ARG A 277       1.265  -4.256  67.322  1.00  0.00           N  
ATOM   4178  CA  ARG A 277      -0.083  -3.948  66.853  1.00  0.00           C  
ATOM   4179  C   ARG A 277      -1.132  -4.892  67.431  1.00  0.00           C  
ATOM   4180  O   ARG A 277      -2.302  -4.509  67.552  1.00  0.00           O  
ATOM   4181  CB  ARG A 277      -0.120  -3.975  65.322  1.00  0.00           C  
ATOM   4182  CG  ARG A 277      -0.057  -5.357  64.703  1.00  0.00           C  
ATOM   4183  CD  ARG A 277      -0.185  -5.290  63.188  1.00  0.00           C  
ATOM   4184  NE  ARG A 277       0.992  -4.685  62.570  1.00  0.00           N  
ATOM   4185  CZ  ARG A 277       0.979  -3.544  61.888  1.00  0.00           C  
ATOM   4186  NH1 ARG A 277       2.102  -3.069  61.366  1.00  0.00           N  
ATOM   4187  NH2 ARG A 277      -0.157  -2.878  61.725  1.00  0.00           N1+
ATOM   4188  H   ARG A 277       1.902  -4.752  66.715  1.00  0.00           H  
ATOM   4189  HA  ARG A 277      -0.332  -2.947  67.206  1.00  0.00           H  
ATOM   4190  HB2 ARG A 277      -1.047  -3.502  64.998  1.00  0.00           H  
ATOM   4191  HB3 ARG A 277       0.730  -3.400  64.953  1.00  0.00           H  
ATOM   4192  HG2 ARG A 277      -0.871  -5.962  65.102  1.00  0.00           H  
ATOM   4193  HG3 ARG A 277       0.897  -5.818  64.959  1.00  0.00           H  
ATOM   4194  HD2 ARG A 277      -1.062  -4.695  62.934  1.00  0.00           H  
ATOM   4195  HD3 ARG A 277      -0.307  -6.301  62.799  1.00  0.00           H  
ATOM   4196  HE  ARG A 277       1.875  -5.166  62.667  1.00  0.00           H  
ATOM   4197 HH11 ARG A 277       2.969  -3.573  61.488  1.00  0.00           H  
ATOM   4198 HH12 ARG A 277       2.091  -2.203  60.846  1.00  0.00           H  
ATOM   4199 HH21 ARG A 277      -1.014  -3.238  62.119  1.00  0.00           H  
ATOM   4200 HH22 ARG A 277      -0.164  -2.011  61.206  1.00  0.00           H  
ATOM   4201  N   TYR A 278      -0.731  -6.115  67.793  1.00  0.00           N  
ATOM   4202  CA  TYR A 278      -1.678  -7.097  68.314  1.00  0.00           C  
ATOM   4203  C   TYR A 278      -2.418  -6.572  69.539  1.00  0.00           C  
ATOM   4204  O   TYR A 278      -3.616  -6.827  69.707  1.00  0.00           O  
ATOM   4205  CB  TYR A 278      -0.948  -8.401  68.644  1.00  0.00           C  
ATOM   4206  CG  TYR A 278      -1.748  -9.343  69.516  1.00  0.00           C  
ATOM   4207  CD1 TYR A 278      -2.722 -10.168  68.970  1.00  0.00           C  
ATOM   4208  CD2 TYR A 278      -1.524  -9.411  70.887  1.00  0.00           C  
ATOM   4209  CE1 TYR A 278      -3.455 -11.026  69.761  1.00  0.00           C  
ATOM   4210  CE2 TYR A 278      -2.252 -10.267  71.686  1.00  0.00           C  
ATOM   4211  CZ  TYR A 278      -3.216 -11.071  71.118  1.00  0.00           C  
ATOM   4212  OH  TYR A 278      -3.944 -11.926  71.912  1.00  0.00           O  
ATOM   4213  H   TYR A 278       0.244  -6.364  67.705  1.00  0.00           H  
ATOM   4214  HA  TYR A 278      -2.424  -7.289  67.542  1.00  0.00           H  
ATOM   4215  HB2 TYR A 278      -0.716  -8.911  67.709  1.00  0.00           H  
ATOM   4216  HB3 TYR A 278      -0.022  -8.155  69.163  1.00  0.00           H  
ATOM   4217  HD1 TYR A 278      -2.909 -10.137  67.907  1.00  0.00           H  
ATOM   4218  HD2 TYR A 278      -0.767  -8.783  71.333  1.00  0.00           H  
ATOM   4219  HE1 TYR A 278      -4.211 -11.659  69.321  1.00  0.00           H  
ATOM   4220  HE2 TYR A 278      -2.068 -10.307  72.749  1.00  0.00           H  
ATOM   4221  HH  TYR A 278      -4.076 -11.628  72.815  1.00  0.00           H  
ATOM   4222  N   TYR A 279      -1.723  -5.831  70.402  1.00  0.00           N  
ATOM   4223  CA  TYR A 279      -2.315  -5.409  71.665  1.00  0.00           C  
ATOM   4224  C   TYR A 279      -3.267  -4.230  71.512  1.00  0.00           C  
ATOM   4225  O   TYR A 279      -4.231  -4.121  72.278  1.00  0.00           O  
ATOM   4226  CB  TYR A 279      -1.217  -5.042  72.664  1.00  0.00           C  
ATOM   4227  CG  TYR A 279      -0.790  -6.183  73.554  1.00  0.00           C  
ATOM   4228  CD1 TYR A 279      -1.606  -6.623  74.588  1.00  0.00           C  
ATOM   4229  CD2 TYR A 279       0.430  -6.815  73.369  1.00  0.00           C  
ATOM   4230  CE1 TYR A 279      -1.222  -7.666  75.407  1.00  0.00           C  
ATOM   4231  CE2 TYR A 279       0.823  -7.860  74.185  1.00  0.00           C  
ATOM   4232  CZ  TYR A 279      -0.008  -8.281  75.203  1.00  0.00           C  
ATOM   4233  OH  TYR A 279       0.373  -9.320  76.020  1.00  0.00           O  
ATOM   4234  H   TYR A 279      -0.776  -5.559  70.178  1.00  0.00           H  
ATOM   4235  HA  TYR A 279      -2.898  -6.254  72.031  1.00  0.00           H  
ATOM   4236  HB2 TYR A 279      -0.346  -4.699  72.105  1.00  0.00           H  
ATOM   4237  HB3 TYR A 279      -1.585  -4.234  73.296  1.00  0.00           H  
ATOM   4238  HD1 TYR A 279      -2.558  -6.141  74.754  1.00  0.00           H  
ATOM   4239  HD2 TYR A 279       1.084  -6.486  72.575  1.00  0.00           H  
ATOM   4240  HE1 TYR A 279      -1.871  -7.998  76.204  1.00  0.00           H  
ATOM   4241  HE2 TYR A 279       1.775  -8.344  74.026  1.00  0.00           H  
ATOM   4242  HH  TYR A 279       0.029  -9.279  76.915  1.00  0.00           H  
ATOM   4243  N   VAL A 280      -3.030  -3.352  70.541  1.00  0.00           N  
ATOM   4244  CA  VAL A 280      -3.661  -2.039  70.542  1.00  0.00           C  
ATOM   4245  C   VAL A 280      -4.487  -1.753  69.295  1.00  0.00           C  
ATOM   4246  O   VAL A 280      -5.280  -0.797  69.316  1.00  0.00           O  
ATOM   4247  CB  VAL A 280      -2.611  -0.925  70.741  1.00  0.00           C  
ATOM   4248  CG1 VAL A 280      -1.869  -1.111  72.059  1.00  0.00           C  
ATOM   4249  CG2 VAL A 280      -1.643  -0.896  69.569  1.00  0.00           C  
ATOM   4250  H   VAL A 280      -2.402  -3.600  69.790  1.00  0.00           H  
ATOM   4251  HA  VAL A 280      -4.355  -2.049  71.382  1.00  0.00           H  
ATOM   4252  HB  VAL A 280      -3.127   0.034  70.782  1.00  0.00           H  
ATOM   4253 HG11 VAL A 280      -2.583  -1.100  72.883  1.00  0.00           H  
ATOM   4254 HG12 VAL A 280      -1.342  -2.065  72.048  1.00  0.00           H  
ATOM   4255 HG13 VAL A 280      -1.151  -0.301  72.189  1.00  0.00           H  
ATOM   4256 HG21 VAL A 280      -1.115  -1.848  69.510  1.00  0.00           H  
ATOM   4257 HG22 VAL A 280      -2.196  -0.729  68.645  1.00  0.00           H  
ATOM   4258 HG23 VAL A 280      -0.923  -0.090  69.712  1.00  0.00           H  
ATOM   4259  N   ALA A 281      -4.337  -2.518  68.209  1.00  0.00           N  
ATOM   4260  CA  ALA A 281      -4.975  -2.160  66.945  1.00  0.00           C  
ATOM   4261  C   ALA A 281      -6.478  -1.948  67.106  1.00  0.00           C  
ATOM   4262  O   ALA A 281      -7.001  -0.869  66.811  1.00  0.00           O  
ATOM   4263  CB  ALA A 281      -4.690  -3.236  65.896  1.00  0.00           C  
ATOM   4264  H   ALA A 281      -3.775  -3.355  68.263  1.00  0.00           H  
ATOM   4265  HA  ALA A 281      -4.552  -1.212  66.611  1.00  0.00           H  
ATOM   4266  HB1 ALA A 281      -3.613  -3.342  65.767  1.00  0.00           H  
ATOM   4267  HB2 ALA A 281      -5.111  -4.186  66.226  1.00  0.00           H  
ATOM   4268  HB3 ALA A 281      -5.143  -2.948  64.947  1.00  0.00           H  
ATOM   4269  N   SER A 282      -7.183  -2.958  67.615  1.00  0.00           N  
ATOM   4270  CA  SER A 282      -8.636  -2.890  67.711  1.00  0.00           C  
ATOM   4271  C   SER A 282      -9.124  -2.093  68.913  1.00  0.00           C  
ATOM   4272  O   SER A 282     -10.331  -1.849  69.021  1.00  0.00           O  
ATOM   4273  CB  SER A 282      -9.226  -4.301  67.765  1.00  0.00           C  
ATOM   4274  OG  SER A 282      -8.708  -5.025  68.868  1.00  0.00           O  
ATOM   4275  H   SER A 282      -6.702  -3.785  67.940  1.00  0.00           H  
ATOM   4276  HA  SER A 282      -8.978  -2.366  66.818  1.00  0.00           H  
ATOM   4277  HB2 SER A 282      -8.976  -4.827  66.844  1.00  0.00           H  
ATOM   4278  HB3 SER A 282     -10.309  -4.231  67.861  1.00  0.00           H  
ATOM   4279  HG  SER A 282      -8.943  -4.546  69.666  1.00  0.00           H  
ATOM   4280  N   ALA A 283      -8.229  -1.682  69.815  1.00  0.00           N  
ATOM   4281  CA  ALA A 283      -8.651  -0.962  71.011  1.00  0.00           C  
ATOM   4282  C   ALA A 283      -9.101   0.461  70.712  1.00  0.00           C  
ATOM   4283  O   ALA A 283      -9.850   1.039  71.507  1.00  0.00           O  
ATOM   4284  CB  ALA A 283      -7.519  -0.937  72.039  1.00  0.00           C  
ATOM   4285  H   ALA A 283      -7.248  -1.872  69.667  1.00  0.00           H  
ATOM   4286  HA  ALA A 283      -9.510  -1.498  71.414  1.00  0.00           H  
ATOM   4287  HB1 ALA A 283      -7.224  -1.958  72.279  1.00  0.00           H  
ATOM   4288  HB2 ALA A 283      -6.665  -0.399  71.626  1.00  0.00           H  
ATOM   4289  HB3 ALA A 283      -7.861  -0.435  72.944  1.00  0.00           H  
ATOM   4290  N   PHE A 284      -8.666   1.038  69.596  1.00  0.00           N  
ATOM   4291  CA  PHE A 284      -8.954   2.425  69.257  1.00  0.00           C  
ATOM   4292  C   PHE A 284      -9.941   2.487  68.101  1.00  0.00           C  
ATOM   4293  O   PHE A 284      -9.760   1.806  67.086  1.00  0.00           O  
ATOM   4294  CB  PHE A 284      -7.675   3.178  68.884  1.00  0.00           C  
ATOM   4295  CG  PHE A 284      -6.804   3.519  70.057  1.00  0.00           C  
ATOM   4296  CD1 PHE A 284      -6.181   2.522  70.788  1.00  0.00           C  
ATOM   4297  CD2 PHE A 284      -6.599   4.840  70.423  1.00  0.00           C  
ATOM   4298  CE1 PHE A 284      -5.377   2.833  71.867  1.00  0.00           C  
ATOM   4299  CE2 PHE A 284      -5.794   5.158  71.501  1.00  0.00           C  
ATOM   4300  CZ  PHE A 284      -5.183   4.152  72.225  1.00  0.00           C  
ATOM   4301  H   PHE A 284      -8.111   0.490  68.954  1.00  0.00           H  
ATOM   4302  HA  PHE A 284      -9.392   2.902  70.134  1.00  0.00           H  
ATOM   4303  HB2 PHE A 284      -7.099   2.557  68.198  1.00  0.00           H  
ATOM   4304  HB3 PHE A 284      -7.956   4.105  68.385  1.00  0.00           H  
ATOM   4305  HD1 PHE A 284      -6.325   1.488  70.511  1.00  0.00           H  
ATOM   4306  HD2 PHE A 284      -7.074   5.630  69.860  1.00  0.00           H  
ATOM   4307  HE1 PHE A 284      -4.900   2.045  72.430  1.00  0.00           H  
ATOM   4308  HE2 PHE A 284      -5.643   6.191  71.777  1.00  0.00           H  
ATOM   4309  HZ  PHE A 284      -4.555   4.397  73.069  1.00  0.00           H  
ATOM   4310  N   THR A 285     -10.983   3.300  68.258  1.00  0.00           N  
ATOM   4311  CA  THR A 285     -11.882   3.635  67.161  1.00  0.00           C  
ATOM   4312  C   THR A 285     -11.890   5.146  66.986  1.00  0.00           C  
ATOM   4313  O   THR A 285     -12.050   5.887  67.963  1.00  0.00           O  
ATOM   4314  CB  THR A 285     -13.296   3.112  67.413  1.00  0.00           C  
ATOM   4315  OG1 THR A 285     -13.245   1.698  67.635  1.00  0.00           O  
ATOM   4316  CG2 THR A 285     -14.177   3.379  66.206  1.00  0.00           C  
ATOM   4317  H   THR A 285     -11.157   3.699  69.169  1.00  0.00           H  
ATOM   4318  HA  THR A 285     -11.526   3.156  66.249  1.00  0.00           H  
ATOM   4319  HB  THR A 285     -13.708   3.620  68.285  1.00  0.00           H  
ATOM   4320 HG21 THR A 285     -14.217   4.451  66.015  1.00  0.00           H  
ATOM   4321 HG22 THR A 285     -13.764   2.870  65.335  1.00  0.00           H  
ATOM   4322 HG23 THR A 285     -15.183   3.007  66.401  1.00  0.00           H  
ATOM   4323  HG1 THR A 285     -12.688   1.544  68.402  1.00  0.00           H  
ATOM   4324  N   LEU A 286     -11.720   5.598  65.747  1.00  0.00           N  
ATOM   4325  CA  LEU A 286     -11.588   7.013  65.433  1.00  0.00           C  
ATOM   4326  C   LEU A 286     -12.891   7.537  64.844  1.00  0.00           C  
ATOM   4327  O   LEU A 286     -13.494   6.886  63.986  1.00  0.00           O  
ATOM   4328  CB  LEU A 286     -10.437   7.240  64.451  1.00  0.00           C  
ATOM   4329  CG  LEU A 286     -10.293   8.651  63.883  1.00  0.00           C  
ATOM   4330  CD1 LEU A 286      -9.966   9.645  64.988  1.00  0.00           C  
ATOM   4331  CD2 LEU A 286      -9.234   8.683  62.797  1.00  0.00           C  
ATOM   4332  H   LEU A 286     -11.681   4.930  64.991  1.00  0.00           H  
ATOM   4333  HA  LEU A 286     -11.369   7.556  66.352  1.00  0.00           H  
ATOM   4334  HB2 LEU A 286      -9.509   6.994  64.967  1.00  0.00           H  
ATOM   4335  HB3 LEU A 286     -10.578   6.558  63.612  1.00  0.00           H  
ATOM   4336  HG  LEU A 286     -11.245   8.941  63.439  1.00  0.00           H  
ATOM   4337 HD11 LEU A 286     -10.754   9.624  65.741  1.00  0.00           H  
ATOM   4338 HD12 LEU A 286      -9.016   9.376  65.449  1.00  0.00           H  
ATOM   4339 HD13 LEU A 286      -9.894  10.647  64.566  1.00  0.00           H  
ATOM   4340 HD21 LEU A 286      -8.271   8.396  63.220  1.00  0.00           H  
ATOM   4341 HD22 LEU A 286      -9.505   7.986  62.004  1.00  0.00           H  
ATOM   4342 HD23 LEU A 286      -9.165   9.690  62.387  1.00  0.00           H  
ATOM   4343  N   ALA A 287     -13.327   8.702  65.315  1.00  0.00           N  
ATOM   4344  CA  ALA A 287     -14.496   9.387  64.783  1.00  0.00           C  
ATOM   4345  C   ALA A 287     -14.038  10.704  64.178  1.00  0.00           C  
ATOM   4346  O   ALA A 287     -13.432  11.530  64.871  1.00  0.00           O  
ATOM   4347  CB  ALA A 287     -15.540   9.630  65.874  1.00  0.00           C  
ATOM   4348  H   ALA A 287     -12.823   9.132  66.078  1.00  0.00           H  
ATOM   4349  HA  ALA A 287     -14.968   8.766  64.021  1.00  0.00           H  
ATOM   4350  HB1 ALA A 287     -15.854   8.675  66.296  1.00  0.00           H  
ATOM   4351  HB2 ALA A 287     -15.107  10.250  66.659  1.00  0.00           H  
ATOM   4352  HB3 ALA A 287     -16.403  10.138  65.444  1.00  0.00           H  
ATOM   4353  N   VAL A 288     -14.324  10.896  62.893  1.00  0.00           N  
ATOM   4354  CA  VAL A 288     -14.003  12.135  62.199  1.00  0.00           C  
ATOM   4355  C   VAL A 288     -15.302  12.769  61.724  1.00  0.00           C  
ATOM   4356  O   VAL A 288     -16.302  12.084  61.495  1.00  0.00           O  
ATOM   4357  CB  VAL A 288     -13.035  11.911  61.015  1.00  0.00           C  
ATOM   4358  CG1 VAL A 288     -11.720  11.320  61.505  1.00  0.00           C  
ATOM   4359  CG2 VAL A 288     -13.672  11.012  59.964  1.00  0.00           C  
ATOM   4360  H   VAL A 288     -14.780  10.155  62.380  1.00  0.00           H  
ATOM   4361  HA  VAL A 288     -13.488  12.801  62.891  1.00  0.00           H  
ATOM   4362  HB  VAL A 288     -12.825  12.876  60.555  1.00  0.00           H  
ATOM   4363 HG11 VAL A 288     -11.269  11.992  62.235  1.00  0.00           H  
ATOM   4364 HG12 VAL A 288     -11.908  10.352  61.970  1.00  0.00           H  
ATOM   4365 HG13 VAL A 288     -11.042  11.192  60.661  1.00  0.00           H  
ATOM   4366 HG21 VAL A 288     -13.891  10.039  60.403  1.00  0.00           H  
ATOM   4367 HG22 VAL A 288     -14.597  11.467  59.609  1.00  0.00           H  
ATOM   4368 HG23 VAL A 288     -12.984  10.887  59.128  1.00  0.00           H  
ATOM   4369  N   ASN A 289     -15.289  14.091  61.604  1.00  0.00           N  
ATOM   4370  CA  ASN A 289     -16.449  14.840  61.146  1.00  0.00           C  
ATOM   4371  C   ASN A 289     -16.236  15.303  59.712  1.00  0.00           C  
ATOM   4372  O   ASN A 289     -15.141  15.739  59.346  1.00  0.00           O  
ATOM   4373  CB  ASN A 289     -16.716  16.045  62.048  1.00  0.00           C  
ATOM   4374  CG  ASN A 289     -18.108  16.613  61.861  1.00  0.00           C  
ATOM   4375  OD1 ASN A 289     -18.283  17.666  61.248  1.00  0.00           O  
ATOM   4376  ND2 ASN A 289     -19.107  15.916  62.388  1.00  0.00           N  
ATOM   4377  H   ASN A 289     -14.445  14.594  61.839  1.00  0.00           H  
ATOM   4378  HA  ASN A 289     -17.317  14.182  61.189  1.00  0.00           H  
ATOM   4379  HB2 ASN A 289     -15.987  16.822  61.818  1.00  0.00           H  
ATOM   4380  HB3 ASN A 289     -16.601  15.736  63.087  1.00  0.00           H  
ATOM   4381 HD21 ASN A 289     -18.917  15.056  62.883  1.00  0.00           H  
ATOM   4382 HD22 ASN A 289     -20.057  16.245  62.294  1.00  0.00           H  
ATOM   4383  N   ILE A 290     -17.290  15.213  58.905  1.00  0.00           N  
ATOM   4384  CA  ILE A 290     -17.244  15.729  57.540  1.00  0.00           C  
ATOM   4385  C   ILE A 290     -17.306  17.251  57.617  1.00  0.00           C  
ATOM   4386  O   ILE A 290     -18.345  17.819  57.964  1.00  0.00           O  
ATOM   4387  CB  ILE A 290     -18.384  15.171  56.683  1.00  0.00           C  
ATOM   4388  CG1 ILE A 290     -18.251  13.656  56.529  1.00  0.00           C  
ATOM   4389  CG2 ILE A 290     -18.395  15.840  55.316  1.00  0.00           C  
ATOM   4390  CD1 ILE A 290     -19.420  13.027  55.809  1.00  0.00           C  
ATOM   4391  H   ILE A 290     -18.137  14.780  59.243  1.00  0.00           H  
ATOM   4392  HA  ILE A 290     -16.319  15.412  57.058  1.00  0.00           H  
ATOM   4393  HB  ILE A 290     -19.327  15.385  57.186  1.00  0.00           H  
ATOM   4394 HG12 ILE A 290     -17.342  13.443  55.966  1.00  0.00           H  
ATOM   4395 HG13 ILE A 290     -18.176  13.212  57.522  1.00  0.00           H  
ATOM   4396 HG21 ILE A 290     -18.512  16.917  55.439  1.00  0.00           H  
ATOM   4397 HG22 ILE A 290     -17.456  15.633  54.803  1.00  0.00           H  
ATOM   4398 HG23 ILE A 290     -19.225  15.449  54.727  1.00  0.00           H  
ATOM   4399 HD11 ILE A 290     -20.336  13.214  56.370  1.00  0.00           H  
ATOM   4400 HD12 ILE A 290     -19.509  13.461  54.813  1.00  0.00           H  
ATOM   4401 HD13 ILE A 290     -19.259  11.952  55.724  1.00  0.00           H  
ATOM   4402  N   ILE A 291     -16.194  17.916  57.304  1.00  0.00           N  
ATOM   4403  CA  ILE A 291     -16.135  19.368  57.410  1.00  0.00           C  
ATOM   4404  C   ILE A 291     -16.410  20.070  56.085  1.00  0.00           C  
ATOM   4405  O   ILE A 291     -16.731  21.269  56.091  1.00  0.00           O  
ATOM   4406  CB  ILE A 291     -14.776  19.832  57.977  1.00  0.00           C  
ATOM   4407  CG1 ILE A 291     -13.630  19.396  57.062  1.00  0.00           C  
ATOM   4408  CG2 ILE A 291     -14.573  19.283  59.378  1.00  0.00           C  
ATOM   4409  CD1 ILE A 291     -12.309  20.061  57.373  1.00  0.00           C  
ATOM   4410  H   ILE A 291     -15.381  17.406  56.989  1.00  0.00           H  
ATOM   4411  HA  ILE A 291     -16.928  19.651  58.102  1.00  0.00           H  
ATOM   4412  HB  ILE A 291     -14.779  20.921  58.026  1.00  0.00           H  
ATOM   4413 HG12 ILE A 291     -13.503  18.318  57.161  1.00  0.00           H  
ATOM   4414 HG13 ILE A 291     -13.901  19.637  56.034  1.00  0.00           H  
ATOM   4415 HG21 ILE A 291     -15.384  19.623  60.022  1.00  0.00           H  
ATOM   4416 HG22 ILE A 291     -14.568  18.194  59.344  1.00  0.00           H  
ATOM   4417 HG23 ILE A 291     -13.621  19.639  59.773  1.00  0.00           H  
ATOM   4418 HD11 ILE A 291     -12.409  21.140  57.256  1.00  0.00           H  
ATOM   4419 HD12 ILE A 291     -12.020  19.832  58.399  1.00  0.00           H  
ATOM   4420 HD13 ILE A 291     -11.546  19.691  56.689  1.00  0.00           H  
ATOM   4421  N   ALA A 292     -16.303  19.372  54.956  1.00  0.00           N  
ATOM   4422  CA  ALA A 292     -16.578  20.011  53.675  1.00  0.00           C  
ATOM   4423  C   ALA A 292     -17.090  18.979  52.681  1.00  0.00           C  
ATOM   4424  O   ALA A 292     -16.902  17.773  52.853  1.00  0.00           O  
ATOM   4425  CB  ALA A 292     -15.337  20.721  53.124  1.00  0.00           C  
ATOM   4426  H   ALA A 292     -16.031  18.400  54.987  1.00  0.00           H  
ATOM   4427  HA  ALA A 292     -17.346  20.769  53.831  1.00  0.00           H  
ATOM   4428  HB1 ALA A 292     -14.997  21.467  53.842  1.00  0.00           H  
ATOM   4429  HB2 ALA A 292     -14.545  19.991  52.956  1.00  0.00           H  
ATOM   4430  HB3 ALA A 292     -15.586  21.210  52.182  1.00  0.00           H  
ATOM   4431  N   LYS A 293     -17.705  19.477  51.609  1.00  0.00           N  
ATOM   4432  CA  LYS A 293     -18.388  18.616  50.655  1.00  0.00           C  
ATOM   4433  C   LYS A 293     -18.436  19.287  49.290  1.00  0.00           C  
ATOM   4434  O   LYS A 293     -18.744  20.477  49.183  1.00  0.00           O  
ATOM   4435  CB  LYS A 293     -19.805  18.293  51.140  1.00  0.00           C  
ATOM   4436  CG  LYS A 293     -20.608  17.388  50.224  1.00  0.00           C  
ATOM   4437  CD  LYS A 293     -22.030  17.245  50.743  1.00  0.00           C  
ATOM   4438  CE  LYS A 293     -22.908  16.481  49.773  1.00  0.00           C  
ATOM   4439  NZ  LYS A 293     -24.311  16.383  50.260  1.00  0.00           N1+
ATOM   4440  H   LYS A 293     -17.697  20.475  51.455  1.00  0.00           H  
ATOM   4441  HA  LYS A 293     -17.834  17.681  50.570  1.00  0.00           H  
ATOM   4442  HB2 LYS A 293     -19.726  17.806  52.112  1.00  0.00           H  
ATOM   4443  HB3 LYS A 293     -20.348  19.232  51.247  1.00  0.00           H  
ATOM   4444  HG2 LYS A 293     -20.632  17.818  49.223  1.00  0.00           H  
ATOM   4445  HG3 LYS A 293     -20.138  16.405  50.186  1.00  0.00           H  
ATOM   4446  HD2 LYS A 293     -22.452  18.238  50.894  1.00  0.00           H  
ATOM   4447  HD3 LYS A 293     -22.007  16.712  51.693  1.00  0.00           H  
ATOM   4448  HE2 LYS A 293     -22.506  15.475  49.649  1.00  0.00           H  
ATOM   4449  HE3 LYS A 293     -22.903  16.995  48.812  1.00  0.00           H  
ATOM   4450  HZ1 LYS A 293     -24.326  15.903  51.148  1.00  0.00           H  
ATOM   4451  HZ2 LYS A 293     -24.694  17.311  50.372  1.00  0.00           H  
ATOM   4452  HZ3 LYS A 293     -24.865  15.869  49.590  1.00  0.00           H  
ATOM   4453  N   LYS A 294     -18.129  18.511  48.253  1.00  0.00           N  
ATOM   4454  CA  LYS A 294     -18.237  18.951  46.870  1.00  0.00           C  
ATOM   4455  C   LYS A 294     -18.975  17.889  46.072  1.00  0.00           C  
ATOM   4456  O   LYS A 294     -18.782  16.691  46.294  1.00  0.00           O  
ATOM   4457  CB  LYS A 294     -16.860  19.204  46.241  1.00  0.00           C  
ATOM   4458  CG  LYS A 294     -16.070  20.344  46.860  1.00  0.00           C  
ATOM   4459  CD  LYS A 294     -14.710  20.480  46.192  1.00  0.00           C  
ATOM   4460  CE  LYS A 294     -13.902  21.614  46.799  1.00  0.00           C  
ATOM   4461  NZ  LYS A 294     -12.547  21.714  46.192  1.00  0.00           N1+
ATOM   4462  H   LYS A 294     -17.806  17.572  48.435  1.00  0.00           H  
ATOM   4463  HA  LYS A 294     -18.784  19.893  46.853  1.00  0.00           H  
ATOM   4464  HB2 LYS A 294     -16.271  18.292  46.339  1.00  0.00           H  
ATOM   4465  HB3 LYS A 294     -17.007  19.429  45.185  1.00  0.00           H  
ATOM   4466  HG2 LYS A 294     -16.625  21.274  46.734  1.00  0.00           H  
ATOM   4467  HG3 LYS A 294     -15.929  20.146  47.923  1.00  0.00           H  
ATOM   4468  HD2 LYS A 294     -14.855  20.678  45.130  1.00  0.00           H  
ATOM   4469  HD3 LYS A 294     -14.160  19.547  46.316  1.00  0.00           H  
ATOM   4470  HE2 LYS A 294     -13.797  21.439  47.870  1.00  0.00           H  
ATOM   4471  HE3 LYS A 294     -14.432  22.552  46.635  1.00  0.00           H  
ATOM   4472  HZ1 LYS A 294     -12.045  20.851  46.344  1.00  0.00           H  
ATOM   4473  HZ2 LYS A 294     -12.634  21.882  45.200  1.00  0.00           H  
ATOM   4474  HZ3 LYS A 294     -12.042  22.477  46.620  1.00  0.00           H  
ATOM   4475  N   ILE A 295     -19.823  18.328  45.147  1.00  0.00           N  
ATOM   4476  CA  ILE A 295     -20.575  17.432  44.278  1.00  0.00           C  
ATOM   4477  C   ILE A 295     -20.075  17.605  42.850  1.00  0.00           C  
ATOM   4478  O   ILE A 295     -20.033  18.726  42.329  1.00  0.00           O  
ATOM   4479  CB  ILE A 295     -22.091  17.681  44.385  1.00  0.00           C  
ATOM   4480  CG1 ILE A 295     -22.850  16.800  43.390  1.00  0.00           C  
ATOM   4481  CG2 ILE A 295     -22.426  19.161  44.214  1.00  0.00           C  
ATOM   4482  CD1 ILE A 295     -24.347  16.882  43.534  1.00  0.00           C  
ATOM   4483  H   ILE A 295     -19.951  19.324  45.042  1.00  0.00           H  
ATOM   4484  HA  ILE A 295     -20.413  16.401  44.593  1.00  0.00           H  
ATOM   4485  HB  ILE A 295     -22.415  17.402  45.387  1.00  0.00           H  
ATOM   4486 HG12 ILE A 295     -22.583  17.112  42.380  1.00  0.00           H  
ATOM   4487 HG13 ILE A 295     -22.545  15.765  43.543  1.00  0.00           H  
ATOM   4488 HG21 ILE A 295     -21.898  19.743  44.969  1.00  0.00           H  
ATOM   4489 HG22 ILE A 295     -22.119  19.491  43.221  1.00  0.00           H  
ATOM   4490 HG23 ILE A 295     -23.500  19.306  44.329  1.00  0.00           H  
ATOM   4491 HD11 ILE A 295     -24.635  16.553  44.533  1.00  0.00           H  
ATOM   4492 HD12 ILE A 295     -24.671  17.912  43.383  1.00  0.00           H  
ATOM   4493 HD13 ILE A 295     -24.819  16.240  42.790  1.00  0.00           H  
ATOM   4494  N   VAL A 296     -19.673  16.500  42.229  1.00  0.00           N  
ATOM   4495  CA  VAL A 296     -19.146  16.492  40.870  1.00  0.00           C  
ATOM   4496  C   VAL A 296     -20.063  15.634  40.010  1.00  0.00           C  
ATOM   4497  O   VAL A 296     -20.349  14.481  40.354  1.00  0.00           O  
ATOM   4498  CB  VAL A 296     -17.700  15.966  40.827  1.00  0.00           C  
ATOM   4499  CG1 VAL A 296     -17.135  16.073  39.418  1.00  0.00           C  
ATOM   4500  CG2 VAL A 296     -16.830  16.722  41.820  1.00  0.00           C  
ATOM   4501  H   VAL A 296     -19.736  15.622  42.724  1.00  0.00           H  
ATOM   4502  HA  VAL A 296     -19.118  17.512  40.486  1.00  0.00           H  
ATOM   4503  HB  VAL A 296     -17.704  14.914  41.111  1.00  0.00           H  
ATOM   4504 HG11 VAL A 296     -17.760  15.501  38.732  1.00  0.00           H  
ATOM   4505 HG12 VAL A 296     -17.120  17.119  39.111  1.00  0.00           H  
ATOM   4506 HG13 VAL A 296     -16.120  15.676  39.402  1.00  0.00           H  
ATOM   4507 HG21 VAL A 296     -16.811  17.779  41.555  1.00  0.00           H  
ATOM   4508 HG22 VAL A 296     -17.239  16.606  42.824  1.00  0.00           H  
ATOM   4509 HG23 VAL A 296     -15.816  16.322  41.793  1.00  0.00           H  
ATOM   4510  N   LEU A 297     -20.523  16.192  38.895  1.00  0.00           N  
ATOM   4511  CA  LEU A 297     -21.398  15.467  37.987  1.00  0.00           C  
ATOM   4512  C   LEU A 297     -20.557  14.775  36.922  1.00  0.00           C  
ATOM   4513  O   LEU A 297     -19.706  15.407  36.288  1.00  0.00           O  
ATOM   4514  CB  LEU A 297     -22.407  16.413  37.337  1.00  0.00           C  
ATOM   4515  CG  LEU A 297     -23.412  17.077  38.280  1.00  0.00           C  
ATOM   4516  CD1 LEU A 297     -24.244  18.111  37.537  1.00  0.00           C  
ATOM   4517  CD2 LEU A 297     -24.304  16.031  38.928  1.00  0.00           C  
ATOM   4518  H   LEU A 297     -20.259  17.141  38.673  1.00  0.00           H  
ATOM   4519  HA  LEU A 297     -21.955  14.719  38.551  1.00  0.00           H  
ATOM   4520  HB2 LEU A 297     -21.848  17.203  36.836  1.00  0.00           H  
ATOM   4521  HB3 LEU A 297     -22.970  15.843  36.598  1.00  0.00           H  
ATOM   4522  HG  LEU A 297     -22.859  17.590  39.067  1.00  0.00           H  
ATOM   4523 HD11 LEU A 297     -23.586  18.864  37.104  1.00  0.00           H  
ATOM   4524 HD12 LEU A 297     -24.808  17.621  36.743  1.00  0.00           H  
ATOM   4525 HD13 LEU A 297     -24.935  18.589  38.232  1.00  0.00           H  
ATOM   4526 HD21 LEU A 297     -24.867  15.505  38.157  1.00  0.00           H  
ATOM   4527 HD22 LEU A 297     -23.689  15.319  39.478  1.00  0.00           H  
ATOM   4528 HD23 LEU A 297     -24.996  16.519  39.614  1.00  0.00           H  
ATOM   4529  N   LYS A 298     -20.794  13.481  36.732  1.00  0.00           N  
ATOM   4530  CA  LYS A 298     -20.056  12.715  35.736  1.00  0.00           C  
ATOM   4531  C   LYS A 298     -20.944  12.360  34.547  1.00  0.00           C  
ATOM   4532  O   LYS A 298     -20.814  12.934  33.466  1.00  0.00           O  
ATOM   4533  CB  LYS A 298     -19.468  11.448  36.358  1.00  0.00           C  
ATOM   4534  CG  LYS A 298     -18.217  10.948  35.655  1.00  0.00           C  
ATOM   4535  CD  LYS A 298     -17.756   9.611  36.212  1.00  0.00           C  
ATOM   4536  CE  LYS A 298     -18.769   8.519  35.930  1.00  0.00           C  
ATOM   4537  NZ  LYS A 298     -18.162   7.163  36.018  1.00  0.00           N1+
ATOM   4538  H   LYS A 298     -21.499  13.020  37.289  1.00  0.00           H  
ATOM   4539  HA  LYS A 298     -19.238  13.338  35.374  1.00  0.00           H  
ATOM   4540  HB2 LYS A 298     -19.218  11.659  37.398  1.00  0.00           H  
ATOM   4541  HB3 LYS A 298     -20.223  10.663  36.318  1.00  0.00           H  
ATOM   4542  HG2 LYS A 298     -18.431  10.833  34.592  1.00  0.00           H  
ATOM   4543  HG3 LYS A 298     -17.420  11.680  35.788  1.00  0.00           H  
ATOM   4544  HD2 LYS A 298     -17.623   9.702  37.290  1.00  0.00           H  
ATOM   4545  HD3 LYS A 298     -16.806   9.342  35.750  1.00  0.00           H  
ATOM   4546  HE2 LYS A 298     -19.170   8.661  34.927  1.00  0.00           H  
ATOM   4547  HE3 LYS A 298     -19.577   8.591  36.658  1.00  0.00           H  
ATOM   4548  HZ1 LYS A 298     -18.866   6.466  35.824  1.00  0.00           H  
ATOM   4549  HZ2 LYS A 298     -17.792   7.019  36.947  1.00  0.00           H  
ATOM   4550  HZ3 LYS A 298     -17.415   7.084  35.342  1.00  0.00           H  
ATOM   4551  N   NME A 299     -21.856  11.408  34.738  1.00  0.00           N  
ATOM   4552  CH3 NME A 299     -22.760  10.979  33.690  1.00  0.00           C  
ATOM   4553  H   NME A 299     -21.920  10.969  35.645  1.00  0.00           H  
ATOM   4554 HH31 NME A 299     -22.546   9.943  33.426  1.00  0.00           H  
ATOM   4555 HH32 NME A 299     -23.789  11.060  34.041  1.00  0.00           H  
ATOM   4556 HH33 NME A 299     -22.625  11.611  32.812  1.00  0.00           H  
ATOM   4557  CH3 ACE A 310     -25.778  11.639  34.364  1.00  0.00           C  
ATOM   4558  C   ACE A 310     -25.424  10.752  35.558  1.00  0.00           C  
ATOM   4559  O   ACE A 310     -25.746   9.565  35.570  1.00  0.00           O  
ATOM   4560 HH31 ACE A 310     -26.317  11.076  33.602  1.00  0.00           H  
ATOM   4561 HH32 ACE A 310     -26.400  12.464  34.715  1.00  0.00           H  
ATOM   4562 HH33 ACE A 310     -24.856  12.036  33.938  1.00  0.00           H  
ATOM   4563  N   GLU A 311     -24.770  11.321  36.544  1.00  0.00           N  
ATOM   4564  CA  GLU A 311     -24.380  10.572  37.732  1.00  0.00           C  
ATOM   4565  C   GLU A 311     -23.634  11.457  38.728  1.00  0.00           C  
ATOM   4566  O   GLU A 311     -22.637  12.094  38.387  1.00  0.00           O  
ATOM   4567  CB  GLU A 311     -23.519   9.369  37.349  1.00  0.00           C  
ATOM   4568  CG  GLU A 311     -22.873   8.683  38.537  1.00  0.00           C  
ATOM   4569  CD  GLU A 311     -21.799   7.698  38.128  1.00  0.00           C  
ATOM   4570  OE1 GLU A 311     -21.587   7.522  36.910  1.00  0.00           O  
ATOM   4571  OE2 GLU A 311     -21.166   7.104  39.027  1.00  0.00           O1-
ATOM   4572  H   GLU A 311     -24.532  12.300  36.478  1.00  0.00           H  
ATOM   4573  HA  GLU A 311     -25.291  10.216  38.212  1.00  0.00           H  
ATOM   4574  HB2 GLU A 311     -24.149   8.644  36.833  1.00  0.00           H  
ATOM   4575  HB3 GLU A 311     -22.731   9.709  36.677  1.00  0.00           H  
ATOM   4576  HG2 GLU A 311     -23.643   8.148  39.093  1.00  0.00           H  
ATOM   4577  HG3 GLU A 311     -22.424   9.443  39.177  1.00  0.00           H  
ATOM   4578  N   GLN A 312     -24.131  11.488  39.962  1.00  0.00           N  
ATOM   4579  CA  GLN A 312     -23.575  12.328  41.013  1.00  0.00           C  
ATOM   4580  C   GLN A 312     -22.471  11.583  41.755  1.00  0.00           C  
ATOM   4581  O   GLN A 312     -22.663  10.437  42.175  1.00  0.00           O  
ATOM   4582  CB  GLN A 312     -24.668  12.745  41.998  1.00  0.00           C  
ATOM   4583  CG  GLN A 312     -25.665  13.752  41.456  1.00  0.00           C  
ATOM   4584  CD  GLN A 312     -26.649  14.216  42.512  1.00  0.00           C  
ATOM   4585  OE1 GLN A 312     -26.996  15.395  42.579  1.00  0.00           O  
ATOM   4586  NE2 GLN A 312     -27.105  13.287  43.346  1.00  0.00           N  
ATOM   4587  H   GLN A 312     -24.927  10.905  40.178  1.00  0.00           H  
ATOM   4588  HA  GLN A 312     -23.155  13.222  40.552  1.00  0.00           H  
ATOM   4589  HB2 GLN A 312     -25.217  11.851  42.294  1.00  0.00           H  
ATOM   4590  HB3 GLN A 312     -24.187  13.182  42.873  1.00  0.00           H  
ATOM   4591  HG2 GLN A 312     -26.220  13.291  40.639  1.00  0.00           H  
ATOM   4592  HG3 GLN A 312     -25.119  14.618  41.081  1.00  0.00           H  
ATOM   4593 HE21 GLN A 312     -26.794  12.330  43.255  1.00  0.00           H  
ATOM   4594 HE22 GLN A 312     -27.763  13.538  44.070  1.00  0.00           H  
ATOM   4595  N   THR A 313     -21.318  12.230  41.910  1.00  0.00           N  
ATOM   4596  CA  THR A 313     -20.241  11.738  42.752  1.00  0.00           C  
ATOM   4597  C   THR A 313     -19.897  12.815  43.773  1.00  0.00           C  
ATOM   4598  O   THR A 313     -20.193  13.997  43.578  1.00  0.00           O  
ATOM   4599  CB  THR A 313     -18.998  11.367  41.929  1.00  0.00           C  
ATOM   4600  OG1 THR A 313     -18.444  12.547  41.334  1.00  0.00           O  
ATOM   4601  CG2 THR A 313     -19.357  10.373  40.833  1.00  0.00           C  
ATOM   4602  H   THR A 313     -21.186  13.103  41.420  1.00  0.00           H  
ATOM   4603  HA  THR A 313     -20.573  10.830  43.255  1.00  0.00           H  
ATOM   4604  HB  THR A 313     -18.267  10.909  42.595  1.00  0.00           H  
ATOM   4605 HG21 THR A 313     -19.779   9.474  41.282  1.00  0.00           H  
ATOM   4606 HG22 THR A 313     -20.089  10.822  40.161  1.00  0.00           H  
ATOM   4607 HG23 THR A 313     -18.460  10.112  40.271  1.00  0.00           H  
ATOM   4608  HG1 THR A 313     -19.117  12.930  40.767  1.00  0.00           H  
ATOM   4609  N   PHE A 314     -19.271  12.407  44.872  1.00  0.00           N  
ATOM   4610  CA  PHE A 314     -19.055  13.316  45.987  1.00  0.00           C  
ATOM   4611  C   PHE A 314     -17.611  13.270  46.461  1.00  0.00           C  
ATOM   4612  O   PHE A 314     -16.970  12.216  46.449  1.00  0.00           O  
ATOM   4613  CB  PHE A 314     -19.997  12.986  47.149  1.00  0.00           C  
ATOM   4614  CG  PHE A 314     -21.443  13.234  46.837  1.00  0.00           C  
ATOM   4615  CD1 PHE A 314     -21.995  14.492  47.002  1.00  0.00           C  
ATOM   4616  CD2 PHE A 314     -22.248  12.210  46.369  1.00  0.00           C  
ATOM   4617  CE1 PHE A 314     -23.325  14.725  46.709  1.00  0.00           C  
ATOM   4618  CE2 PHE A 314     -23.579  12.437  46.075  1.00  0.00           C  
ATOM   4619  CZ  PHE A 314     -24.118  13.696  46.246  1.00  0.00           C  
ATOM   4620  H   PHE A 314     -18.941  11.454  44.934  1.00  0.00           H  
ATOM   4621  HA  PHE A 314     -19.271  14.325  45.635  1.00  0.00           H  
ATOM   4622  HB2 PHE A 314     -19.875  11.933  47.404  1.00  0.00           H  
ATOM   4623  HB3 PHE A 314     -19.718  13.601  48.004  1.00  0.00           H  
ATOM   4624  HD1 PHE A 314     -21.379  15.302  47.364  1.00  0.00           H  
ATOM   4625  HD2 PHE A 314     -21.831  11.223  46.232  1.00  0.00           H  
ATOM   4626  HE1 PHE A 314     -23.743  15.712  46.842  1.00  0.00           H  
ATOM   4627  HE2 PHE A 314     -24.197  11.630  45.712  1.00  0.00           H  
ATOM   4628  HZ  PHE A 314     -25.158  13.875  46.018  1.00  0.00           H  
ATOM   4629  N   MET A 315     -17.108  14.429  46.873  1.00  0.00           N  
ATOM   4630  CA  MET A 315     -15.827  14.557  47.552  1.00  0.00           C  
ATOM   4631  C   MET A 315     -16.108  15.066  48.956  1.00  0.00           C  
ATOM   4632  O   MET A 315     -16.663  16.158  49.121  1.00  0.00           O  
ATOM   4633  CB  MET A 315     -14.892  15.515  46.812  1.00  0.00           C  
ATOM   4634  CG  MET A 315     -14.618  15.146  45.370  1.00  0.00           C  
ATOM   4635  SD  MET A 315     -13.716  16.450  44.514  1.00  0.00           S  
ATOM   4636  CE  MET A 315     -12.150  16.403  45.380  1.00  0.00           C  
ATOM   4637  H   MET A 315     -17.645  15.268  46.706  1.00  0.00           H  
ATOM   4638  HA  MET A 315     -15.325  13.590  47.581  1.00  0.00           H  
ATOM   4639  HB2 MET A 315     -13.940  15.538  47.343  1.00  0.00           H  
ATOM   4640  HB3 MET A 315     -15.341  16.508  46.829  1.00  0.00           H  
ATOM   4641  HG2 MET A 315     -15.567  14.979  44.861  1.00  0.00           H  
ATOM   4642  HG3 MET A 315     -14.026  14.231  45.345  1.00  0.00           H  
ATOM   4643  HE1 MET A 315     -12.314  16.608  46.438  1.00  0.00           H  
ATOM   4644  HE2 MET A 315     -11.702  15.416  45.267  1.00  0.00           H  
ATOM   4645  HE3 MET A 315     -11.481  17.156  44.963  1.00  0.00           H  
ATOM   4646  N   TYR A 316     -15.733  14.281  49.959  1.00  0.00           N  
ATOM   4647  CA  TYR A 316     -15.937  14.643  51.353  1.00  0.00           C  
ATOM   4648  C   TYR A 316     -14.598  14.982  51.988  1.00  0.00           C  
ATOM   4649  O   TYR A 316     -13.625  14.237  51.832  1.00  0.00           O  
ATOM   4650  CB  TYR A 316     -16.618  13.510  52.124  1.00  0.00           C  
ATOM   4651  CG  TYR A 316     -17.957  13.100  51.556  1.00  0.00           C  
ATOM   4652  CD1 TYR A 316     -19.062  13.933  51.665  1.00  0.00           C  
ATOM   4653  CD2 TYR A 316     -18.117  11.878  50.918  1.00  0.00           C  
ATOM   4654  CE1 TYR A 316     -20.289  13.563  51.149  1.00  0.00           C  
ATOM   4655  CE2 TYR A 316     -19.339  11.498  50.400  1.00  0.00           C  
ATOM   4656  CZ  TYR A 316     -20.422  12.343  50.519  1.00  0.00           C  
ATOM   4657  OH  TYR A 316     -21.640  11.967  50.001  1.00  0.00           O  
ATOM   4658  H   TYR A 316     -15.289  13.399  49.746  1.00  0.00           H  
ATOM   4659  HA  TYR A 316     -16.592  15.514  51.395  1.00  0.00           H  
ATOM   4660  HB2 TYR A 316     -15.959  12.642  52.111  1.00  0.00           H  
ATOM   4661  HB3 TYR A 316     -16.767  13.837  53.153  1.00  0.00           H  
ATOM   4662  HD1 TYR A 316     -18.961  14.887  52.162  1.00  0.00           H  
ATOM   4663  HD2 TYR A 316     -17.271  11.213  50.825  1.00  0.00           H  
ATOM   4664  HE1 TYR A 316     -21.138  14.224  51.238  1.00  0.00           H  
ATOM   4665  HE2 TYR A 316     -19.446  10.544  49.904  1.00  0.00           H  
ATOM   4666  HH  TYR A 316     -21.646  11.804  49.055  1.00  0.00           H  
ATOM   4667  N   TYR A 317     -14.553  16.104  52.698  1.00  0.00           N  
ATOM   4668  CA  TYR A 317     -13.373  16.540  53.429  1.00  0.00           C  
ATOM   4669  C   TYR A 317     -13.667  16.389  54.912  1.00  0.00           C  
ATOM   4670  O   TYR A 317     -14.631  16.978  55.417  1.00  0.00           O  
ATOM   4671  CB  TYR A 317     -13.016  17.991  53.105  1.00  0.00           C  
ATOM   4672  CG  TYR A 317     -12.741  18.272  51.645  1.00  0.00           C  
ATOM   4673  CD1 TYR A 317     -13.780  18.359  50.729  1.00  0.00           C  
ATOM   4674  CD2 TYR A 317     -11.446  18.467  51.188  1.00  0.00           C  
ATOM   4675  CE1 TYR A 317     -13.538  18.620  49.397  1.00  0.00           C  
ATOM   4676  CE2 TYR A 317     -11.192  18.729  49.857  1.00  0.00           C  
ATOM   4677  CZ  TYR A 317     -12.242  18.804  48.965  1.00  0.00           C  
ATOM   4678  OH  TYR A 317     -11.994  19.066  47.636  1.00  0.00           O  
ATOM   4679  H   TYR A 317     -15.380  16.683  52.732  1.00  0.00           H  
ATOM   4680  HA  TYR A 317     -12.518  15.930  53.139  1.00  0.00           H  
ATOM   4681  HB2 TYR A 317     -13.847  18.622  53.420  1.00  0.00           H  
ATOM   4682  HB3 TYR A 317     -12.124  18.255  53.674  1.00  0.00           H  
ATOM   4683  HD1 TYR A 317     -14.797  18.220  51.066  1.00  0.00           H  
ATOM   4684  HD2 TYR A 317     -10.623  18.413  51.885  1.00  0.00           H  
ATOM   4685  HE1 TYR A 317     -14.358  18.680  48.697  1.00  0.00           H  
ATOM   4686  HE2 TYR A 317     -10.178  18.874  49.516  1.00  0.00           H  
ATOM   4687  HH  TYR A 317     -11.068  19.184  47.412  1.00  0.00           H  
ATOM   4688  N   VAL A 318     -12.835  15.611  55.597  1.00  0.00           N  
ATOM   4689  CA  VAL A 318     -12.985  15.349  57.019  1.00  0.00           C  
ATOM   4690  C   VAL A 318     -11.794  15.967  57.748  1.00  0.00           C  
ATOM   4691  O   VAL A 318     -10.819  16.399  57.135  1.00  0.00           O  
ATOM   4692  CB  VAL A 318     -13.113  13.842  57.319  1.00  0.00           C  
ATOM   4693  CG1 VAL A 318     -14.352  13.270  56.644  1.00  0.00           C  
ATOM   4694  CG2 VAL A 318     -11.872  13.104  56.858  1.00  0.00           C  
ATOM   4695  H   VAL A 318     -12.063  15.182  55.107  1.00  0.00           H  
ATOM   4696  HA  VAL A 318     -13.911  15.803  57.373  1.00  0.00           H  
ATOM   4697  HB  VAL A 318     -13.214  13.711  58.396  1.00  0.00           H  
ATOM   4698 HG11 VAL A 318     -15.237  13.797  57.002  1.00  0.00           H  
ATOM   4699 HG12 VAL A 318     -14.267  13.393  55.564  1.00  0.00           H  
ATOM   4700 HG13 VAL A 318     -14.439  12.210  56.883  1.00  0.00           H  
ATOM   4701 HG21 VAL A 318     -11.756  13.225  55.781  1.00  0.00           H  
ATOM   4702 HG22 VAL A 318     -10.998  13.511  57.365  1.00  0.00           H  
ATOM   4703 HG23 VAL A 318     -11.970  12.045  57.096  1.00  0.00           H  
ATOM   4704  N   ASN A 319     -11.882  16.009  59.078  1.00  0.00           N  
ATOM   4705  CA  ASN A 319     -10.929  16.757  59.890  1.00  0.00           C  
ATOM   4706  C   ASN A 319      -9.790  15.887  60.421  1.00  0.00           C  
ATOM   4707  O   ASN A 319      -9.271  16.142  61.513  1.00  0.00           O  
ATOM   4708  CB  ASN A 319     -11.647  17.463  61.041  1.00  0.00           C  
ATOM   4709  CG  ASN A 319     -12.600  16.552  61.785  1.00  0.00           C  
ATOM   4710  OD1 ASN A 319     -12.616  15.339  61.573  1.00  0.00           O  
ATOM   4711  ND2 ASN A 319     -13.405  17.136  62.664  1.00  0.00           N  
ATOM   4712  H   ASN A 319     -12.630  15.508  59.536  1.00  0.00           H  
ATOM   4713  HA  ASN A 319     -10.475  17.503  59.237  1.00  0.00           H  
ATOM   4714  HB2 ASN A 319     -12.212  18.302  60.636  1.00  0.00           H  
ATOM   4715  HB3 ASN A 319     -10.900  17.833  61.743  1.00  0.00           H  
ATOM   4716 HD21 ASN A 319     -14.065  16.582  63.191  1.00  0.00           H  
ATOM   4717 HD22 ASN A 319     -13.358  18.135  62.806  1.00  0.00           H  
ATOM   4718  N   ASP A 320      -9.391  14.865  59.667  1.00  0.00           N  
ATOM   4719  CA  ASP A 320      -8.133  14.172  59.910  1.00  0.00           C  
ATOM   4720  C   ASP A 320      -7.618  13.645  58.579  1.00  0.00           C  
ATOM   4721  O   ASP A 320      -8.401  13.319  57.685  1.00  0.00           O  
ATOM   4722  CB  ASP A 320      -8.295  13.033  60.923  1.00  0.00           C  
ATOM   4723  CG  ASP A 320      -7.002  12.713  61.648  1.00  0.00           C  
ATOM   4724  OD1 ASP A 320      -5.935  13.191  61.207  1.00  0.00           O  
ATOM   4725  OD2 ASP A 320      -7.054  11.992  62.665  1.00  0.00           O1-
ATOM   4726  H   ASP A 320      -9.978  14.561  58.904  1.00  0.00           H  
ATOM   4727  HA  ASP A 320      -7.416  14.870  60.343  1.00  0.00           H  
ATOM   4728  HB2 ASP A 320      -8.630  12.140  60.395  1.00  0.00           H  
ATOM   4729  HB3 ASP A 320      -9.046  13.323  61.658  1.00  0.00           H  
ATOM   4730  N   GLY A 321      -6.295  13.567  58.448  1.00  0.00           N  
ATOM   4731  CA  GLY A 321      -5.715  13.233  57.160  1.00  0.00           C  
ATOM   4732  C   GLY A 321      -4.393  12.497  57.208  1.00  0.00           C  
ATOM   4733  O   GLY A 321      -3.982  12.004  58.263  1.00  0.00           O  
ATOM   4734  H   GLY A 321      -5.697  13.740  59.243  1.00  0.00           H  
ATOM   4735  HA2 GLY A 321      -6.428  12.607  56.624  1.00  0.00           H  
ATOM   4736  HA3 GLY A 321      -5.562  14.162  56.610  1.00  0.00           H  
ATOM   4737  N   VAL A 322      -3.714  12.421  56.058  1.00  0.00           N  
ATOM   4738  CA  VAL A 322      -2.483  11.645  55.957  1.00  0.00           C  
ATOM   4739  C   VAL A 322      -1.345  12.259  56.761  1.00  0.00           C  
ATOM   4740  O   VAL A 322      -0.368  11.568  57.065  1.00  0.00           O  
ATOM   4741  CB  VAL A 322      -2.038  11.460  54.484  1.00  0.00           C  
ATOM   4742  CG1 VAL A 322      -3.135  10.813  53.622  1.00  0.00           C  
ATOM   4743  CG2 VAL A 322      -1.580  12.783  53.840  1.00  0.00           C  
ATOM   4744  H   VAL A 322      -4.060  12.910  55.245  1.00  0.00           H  
ATOM   4745  HA  VAL A 322      -2.692  10.664  56.383  1.00  0.00           H  
ATOM   4746  HB  VAL A 322      -1.183  10.781  54.479  1.00  0.00           H  
ATOM   4747 HG11 VAL A 322      -3.454   9.874  54.075  1.00  0.00           H  
ATOM   4748 HG12 VAL A 322      -3.995  11.477  53.531  1.00  0.00           H  
ATOM   4749 HG13 VAL A 322      -2.745  10.605  52.625  1.00  0.00           H  
ATOM   4750 HG21 VAL A 322      -2.360  13.534  53.934  1.00  0.00           H  
ATOM   4751 HG22 VAL A 322      -0.693  13.169  54.337  1.00  0.00           H  
ATOM   4752 HG23 VAL A 322      -1.343  12.625  52.788  1.00  0.00           H  
ATOM   4753  N   TYR A 323      -1.425  13.547  57.095  1.00  0.00           N  
ATOM   4754  CA  TYR A 323      -0.447  14.129  58.005  1.00  0.00           C  
ATOM   4755  C   TYR A 323      -0.775  13.829  59.460  1.00  0.00           C  
ATOM   4756  O   TYR A 323       0.096  13.975  60.324  1.00  0.00           O  
ATOM   4757  CB  TYR A 323      -0.285  15.630  57.744  1.00  0.00           C  
ATOM   4758  CG  TYR A 323       0.343  15.921  56.394  1.00  0.00           C  
ATOM   4759  CD1 TYR A 323      -0.462  16.102  55.250  1.00  0.00           C  
ATOM   4760  CD2 TYR A 323       1.744  16.026  56.290  1.00  0.00           C  
ATOM   4761  CE1 TYR A 323       0.129  16.413  54.013  1.00  0.00           C  
ATOM   4762  CE2 TYR A 323       2.341  16.346  55.059  1.00  0.00           C  
ATOM   4763  CZ  TYR A 323       1.534  16.549  53.917  1.00  0.00           C  
ATOM   4764  OH  TYR A 323       2.115  16.882  52.731  1.00  0.00           O  
ATOM   4765  H   TYR A 323      -2.165  14.121  56.717  1.00  0.00           H  
ATOM   4766  HA  TYR A 323       0.516  13.670  57.784  1.00  0.00           H  
ATOM   4767  HB2 TYR A 323      -1.258  16.120  57.815  1.00  0.00           H  
ATOM   4768  HB3 TYR A 323       0.357  16.040  58.524  1.00  0.00           H  
ATOM   4769  HD1 TYR A 323      -1.537  16.014  55.320  1.00  0.00           H  
ATOM   4770  HD2 TYR A 323       2.365  15.873  57.160  1.00  0.00           H  
ATOM   4771  HE1 TYR A 323      -0.492  16.562  53.142  1.00  0.00           H  
ATOM   4772  HE2 TYR A 323       3.415  16.438  54.987  1.00  0.00           H  
ATOM   4773  HH  TYR A 323       1.484  16.946  52.004  1.00  0.00           H  
ATOM   4774  N   GLY A 324      -2.005  13.410  59.744  1.00  0.00           N  
ATOM   4775  CA  GLY A 324      -2.396  13.029  61.084  1.00  0.00           C  
ATOM   4776  C   GLY A 324      -2.453  11.529  61.286  1.00  0.00           C  
ATOM   4777  O   GLY A 324      -1.471  10.821  61.044  1.00  0.00           O  
ATOM   4778  H   GLY A 324      -2.687  13.356  59.001  1.00  0.00           H  
ATOM   4779  HA2 GLY A 324      -1.675  13.446  61.787  1.00  0.00           H  
ATOM   4780  HA3 GLY A 324      -3.383  13.444  61.288  1.00  0.00           H  
ATOM   4781  N   SER A 325      -3.613  11.037  61.727  1.00  0.00           N  
ATOM   4782  CA  SER A 325      -3.753   9.624  62.064  1.00  0.00           C  
ATOM   4783  C   SER A 325      -3.599   8.715  60.851  1.00  0.00           C  
ATOM   4784  O   SER A 325      -3.164   7.567  60.995  1.00  0.00           O  
ATOM   4785  CB  SER A 325      -5.108   9.381  62.724  1.00  0.00           C  
ATOM   4786  OG  SER A 325      -5.252  10.160  63.898  1.00  0.00           O  
ATOM   4787  H   SER A 325      -4.407  11.653  61.829  1.00  0.00           H  
ATOM   4788  HA  SER A 325      -2.949   9.377  62.757  1.00  0.00           H  
ATOM   4789  HB2 SER A 325      -5.193   8.326  62.985  1.00  0.00           H  
ATOM   4790  HB3 SER A 325      -5.898   9.646  62.022  1.00  0.00           H  
ATOM   4791  HG  SER A 325      -6.013  10.732  63.775  1.00  0.00           H  
ATOM   4792  N   PHE A 326      -3.951   9.195  59.659  1.00  0.00           N  
ATOM   4793  CA  PHE A 326      -3.954   8.354  58.470  1.00  0.00           C  
ATOM   4794  C   PHE A 326      -2.599   8.291  57.778  1.00  0.00           C  
ATOM   4795  O   PHE A 326      -2.519   7.825  56.633  1.00  0.00           O  
ATOM   4796  CB  PHE A 326      -5.036   8.818  57.494  1.00  0.00           C  
ATOM   4797  CG  PHE A 326      -6.432   8.575  57.988  1.00  0.00           C  
ATOM   4798  CD1 PHE A 326      -7.003   7.316  57.893  1.00  0.00           C  
ATOM   4799  CD2 PHE A 326      -7.170   9.598  58.554  1.00  0.00           C  
ATOM   4800  CE1 PHE A 326      -8.285   7.087  58.349  1.00  0.00           C  
ATOM   4801  CE2 PHE A 326      -8.451   9.374  59.012  1.00  0.00           C  
ATOM   4802  CZ  PHE A 326      -9.010   8.116  58.910  1.00  0.00           C  
ATOM   4803  H   PHE A 326      -4.222  10.165  59.578  1.00  0.00           H  
ATOM   4804  HA  PHE A 326      -4.177   7.340  58.804  1.00  0.00           H  
ATOM   4805  HB2 PHE A 326      -4.912   9.887  57.324  1.00  0.00           H  
ATOM   4806  HB3 PHE A 326      -4.905   8.283  56.554  1.00  0.00           H  
ATOM   4807  HD1 PHE A 326      -6.438   6.505  57.457  1.00  0.00           H
[truncated: 642,021 more chars]
